# Supplementary material for: Translational fidelity screens in mammalian cells reveal eIF3 and eIF4G2 as regulators of start codon selectivity
Source: Nucleic Acids Res. 2023 May 5;51(12):6355–69. doi: 10.1093/nar/gkad329 (PMC10325891; doi:10.1093/nar/gkad329)
Supplement: gkad329_Supplemental_Files [file gkad329_supplemental_files.zip › Table S1.xlsx]

## Sheet: Reporter Constructs Figure 1
sfGFP_MluI_AUG_WT_fw	ctggagctctcgagaattctcaGCCGCCACCATGAGCAAAGGAGAAGAACTTTTCACTGG
sfGFP_MluI_AUG_CUG_fw	ctggagctctcgagaattctcaGCCGCCACCctgAGCAAAGGAGAAGAACTTTTCACTGG
sfGFP_MluI_AUG_GUG_fw	ctggagctctcgagaattctcaGCCGCCACCgtgAGCAAAGGAGAAGAACTTTTCACTGG
sfGFP_MluI_AUG_UUG_fw	ctggagctctcgagaattctcaGCCGCCACCttgAGCAAAGGAGAAGAACTTTTCACTGG
sfGFP_MluI_AUG_ACG_fw	ctggagctctcgagaattctcaGCCGCCACCacgAGCAAAGGAGAAGAACTTTTCACTGG
sfGFP_MluI_AUG_AAG_fw	ctggagctctcgagaattctcaGCCGCCACCaagAGCAAAGGAGAAGAACTTTTCACTGG
sfGFP_MluI_AUG_AGG_fw	ctggagctctcgagaattctcaGCCGCCACCaggAGCAAAGGAGAAGAACTTTTCACTGG
sfGFP_MluI_AUG_AUA_fw	ctggagctctcgagaattctcaGCCGCCACCataAGCAAAGGAGAAGAACTTTTCACTGG
sfGFP_MluI_AUG_AUC_fw	ctggagctctcgagaattctcaGCCGCCACCatcAGCAAAGGAGAAGAACTTTTCACTGG
sfGFP_MluI_AUG_AUU_fw	ctggagctctcgagaattctcaGCCGCCACCattAGCAAAGGAGAAGAACTTTTCACTGG
sfGFP_MluI_AUG_AGC_fw	ctggagctctcgagaattctcaGCCGCCACCagcAGCAAAGGAGAAGAACTTTTCACTGG
sfGFP_IRES_fw	CATGGCATGGATGAGCTCTACAAAtaataaGCGGCCGCGCCC
sfGFP_IRES_rv	GGGCGCGGCCGCttattaTTTGTAGAGCTCATCCATGCCATG
IRES_mCherry_fw	CAACCATGGCGTCCGGAatggtgagcaagggcgagg
IRES_mCherry_rv	cctcctcgcccttgctcaccatTCCGGACGCCATGGTTGTG

## Sheet: Individual sgRNAs Figure 2
Well Position	Gene	Category	Guide Name	Guide Seq	fwPrimer_name	fw_primer	rvPrimer_name	rv_primer
A01	AQR	Spliceosome	AQR_+_35261919.23-P1P2	GCCGGCCCGGAGCGTTTGTG	AQR_fw	TTGGCCGGCCCGGAGCGTTTGTGGTTTaAGAGC	AQR_rv	tTAGCTCTtAAACCACAAACGCTCCGGGCCGGCCAACAag
A02	LSM6	Spliceosome	LSM6_-_147096910.23-P1P2	GTTTTGGCTGGGATCATCCG	LSM6_fw	TTGGTTTTGGCTGGGATCATCCGGTTTaAGAGC	LSM6_rv	tTAGCTCTtAAACCGGATGATCCCAGCCAAAACCAACAag
A03	SF3A2	Spliceosome	SF3A2_-_2236863.23-P1	GCCAAACGAAGTCGTGGAGG	SF3A2_fw	TTGGCCAAACGAAGTCGTGGAGGGTTTaAGAGC	SF3A2_rv	tTAGCTCTtAAACCCTCCACGACTTCGTTTGGCCAACAag
A04	DHX8	Spliceosome	DHX8_-_41561378.23-P1P2	GGCTCTGAGCGCCGGCTGTG	DHX8_fw	TTGGGCTCTGAGCGCCGGCTGTGGTTTaAGAGC	DHX8_rv	tTAGCTCTtAAACCACAGCCGGCGCTCAGAGCCCAACAag
A05	IK	Spliceosome	IK_-_140027514.23-P1	GATGCCGGAGCGAGATAGTA	IK_fw	TTGGATGCCGGAGCGAGATAGTAGTTTaAGAGC	IK_rv	tTAGCTCTtAAACTACTATCTCGCTCCGGCATCCAACAag
A06	RBM8A	Spliceosome	RBM8A_-_145507837.23-P1P2	GGTCGTAAGGATGGGAATCG	RBM8A_fw	TTGGGTCGTAAGGATGGGAATCGGTTTaAGAGC	RBM8A_rv	tTAGCTCTtAAACCGATTCCCATCCTTACGACCCAACAag
A07	RPL31	Ribosome (large subunit)	RPL31_-_101618790.23-P1P2	GGCTGCAGAGTGAGTATGGG	RPL31_fw	TTGGGCTGCAGAGTGAGTATGGGGTTTaAGAGC	RPL31_rv	tTAGCTCTtAAACCCCATACTCACTCTGCAGCCCAACAag
A08	RPL10A	Ribosome (large subunit)	RPL10A_-_35436216.23-P1P2	GCGCGGCGTGAGAAGCCATG	RPL10A_fw	TTGGCGCGGCGTGAGAAGCCATGGTTTaAGAGC	RPL10A_rv	tTAGCTCTtAAACCATGGCTTCTCACGCCGCGCCAACAag
A09	RPL6	Ribosome (large subunit)	RPL6_-_112847347.23-P1P2	GGTTCGGATGGCGAAGGATT	RPL6_fw	TTGGGTTCGGATGGCGAAGGATTGTTTaAGAGC	RPL6_rv	tTAGCTCTtAAACAATCCTTCGCCATCCGAACCCAACAag
A10	RPL19	Ribosome (large subunit)	RPL19_-_37356608.23-P1P2	GGGCCGCAGCCATGAGGTGA	RPL19_fw	TTGGGGCCGCAGCCATGAGGTGAGTTTaAGAGC	RPL19_rv	tTAGCTCTtAAACTCACCTCATGGCTGCGGCCCCAACAag
A11	RPL17	Ribosome (large subunit)	RPL17_-_47018832.23-P1P2	GCAGGAGAAACACTCACCTC	RPL17_fw	TTGGCAGGAGAAACACTCACCTCGTTTaAGAGC	RPL17_rv	tTAGCTCTtAAACGAGGTGAGTGTTTCTCCTGCCAACAag
A12	RPL14	Ribosome (large subunit)	RPL14_-_40498854.23-P1P2	GTCGCCTAACGCCGCCAACA	RPL14_fw	TTGGTCGCCTAACGCCGCCAACAGTTTaAGAGC	RPL14_rv	tTAGCTCTtAAACTGTTGGCGGCGTTAGGCGACCAACAag
B01	RPS13	Ribosome (small subunit)	RPS13_+_17099153.23-P1P2	GATGCTCCCGGGTGAGCTCG	RPS13_fw	TTGGATGCTCCCGGGTGAGCTCGGTTTaAGAGC	RPS13_rv	tTAGCTCTtAAACCGAGCTCACCCGGGAGCATCCAACAag
B02	RPS27A	Ribosome (small subunit)	RPS27A_-_55459862.23-P1P2	GGCGGTGGGTGTCTGCACTT	RPS27A_fw	TTGGGCGGTGGGTGTCTGCACTTGTTTaAGAGC	RPS27A_rv	tTAGCTCTtAAACAAGTGCAGACACCCACCGCCCAACAag
B03	RPS24	Ribosome (small subunit)	RPS24_-_79794026.23-P1P2	GGTAGGCGGCTTGCAGGTGA	RPS24_fw	TTGGGTAGGCGGCTTGCAGGTGAGTTTaAGAGC	RPS24_rv	tTAGCTCTtAAACTCACCTGCAAGCCGCCTACCCAACAag
B04	RPS6	Ribosome (small subunit)	RPS6_+_19380173.23-P1P2	GAGATGAAGGTAGGTGATGG	RPS6_fw	TTGGAGATGAAGGTAGGTGATGGGTTTaAGAGC	RPS6_rv	tTAGCTCTtAAACCCATCACCTACCTTCATCTCCAACAag
B05	RPS18	Ribosome (small subunit)	RPS18_+_33239894.23-P1P2	GACGGATTCCAGTCTTACCA	RPS18_fw	TTGGACGGATTCCAGTCTTACCAGTTTaAGAGC	RPS18_rv	tTAGCTCTtAAACTGGTAAGACTGGAATCCGTCCAACAag
B06	RPS11	Ribosome (small subunit)	RPS11_-_49999754.23-P1P2	GGACTCGGGGTTGGATGCCA	RPS11_fw	TTGGGACTCGGGGTTGGATGCCAGTTTaAGAGC	RPS11_rv	tTAGCTCTtAAACTGGCATCCAACCCCGAGTCCCAACAag
B07	EIF3D	Initiation factor	EIF3D_+_36925166.23-P1P2	GCTGCTGCTAACGCGGTCCC	EIF3D_fw	TTGGCTGCTGCTAACGCGGTCCCGTTTaAGAGC	EIF3D_rv	tTAGCTCTtAAACGGGACCGCGTTAGCAGCAGCCAACAag
B08	EIF3H	Initiation factor	EIF3H_+_117768010.23-P1P2	GCGTCCCGCAAGGAAGGTAC	EIF3H_fw	TTGGCGTCCCGCAAGGAAGGTACGTTTaAGAGC	EIF3H_rv	tTAGCTCTtAAACGTACCTTCCTTGCGGGACGCCAACAag
B09	EIF3A	Initiation factor	EIF3A_-_120840234.23-P1P2	GGCGTCAGCGAACTCTCTAG	EIF3A_fw	TTGGGCGTCAGCGAACTCTCTAGGTTTaAGAGC	EIF3A_rv	tTAGCTCTtAAACCTAGAGAGTTCGCTGACGCCCAACAag
B10	EIF3M	Initiation factor	EIF3M_-_32605405.23-P1P2	GGTCGGCGTGGTCTTGCGAG	EIF3M_fw	TTGGGTCGGCGTGGTCTTGCGAGGTTTaAGAGC	EIF3M_rv	tTAGCTCTtAAACCTCGCAAGACCACGCCGACCCAACAag
B11	EIF3G	Initiation factor	EIF3G_-_10230531.23-P1P2	GCTCACTCAAAGTCTCCAGT	EIF3G_fw	TTGGCTCACTCAAAGTCTCCAGTGTTTaAGAGC	EIF3G_rv	tTAGCTCTtAAACACTGGAGACTTTGAGTGAGCCAACAag
B12	EIF1	Initiation factor	EIF1_+_39845185.23-P1P2	GGGAACGTCGGGAAGCGAGG	EIF1_fw	TTGGGGAACGTCGGGAAGCGAGGGTTTaAGAGC	EIF1_rv	tTAGCTCTtAAACCCTCGCTTCCCGACGTTCCCCAACAag
C01	EIF2S1	Initiation factor	EIF2S1_-_67827085.23-P1P2	GAGCGCACGCTGAGGAGGAT	EIF2S1_fw	TTGGAGCGCACGCTGAGGAGGATGTTTaAGAGC	EIF2S1_rv	tTAGCTCTtAAACATCCTCCTCAGCGTGCGCTCCAACAag
C02	EIF1B	Initiation factor	EIF1B_+_40351249.23-P1P2	Gaggcaggaagaggcgaagg	EIF1B_fw	TTGGaggcaggaagaggcgaaggGTTTaAGAGC	EIF1B_rv	tTAGCTCTtAAACccttcgcctcttcctgcctCCAACAag
C03	EIF4G2	Initiation factor	EIF4G2_+_10830441.23-P1	GAGTCGGAGCTCTATGGAGG	EIF4G2_fw	TTGGAGTCGGAGCTCTATGGAGGGTTTaAGAGC	EIF4G2_rv	tTAGCTCTtAAACCCTCCATAGAGCTCCGACTCCAACAag
C04	EIF1AX	Initiation factor	EIF1AX_-_20159725.23-P1P2	GCGAGCAGAGCCGTGGTCCG	EIF1AX_fw	TTGGCGAGCAGAGCCGTGGTCCGGTTTaAGAGC	EIF1AX_rv	tTAGCTCTtAAACCGGACCACGGCTCTGCTCGCCAACAag
C05	EIF6	Initiation factor	EIF6_+_33872401.23-P1P2	GGCGGGACCCGAGGACGGAG	EIF6_fw	TTGGGCGGGACCCGAGGACGGAGGTTTaAGAGC	EIF6_rv	tTAGCTCTtAAACCTCCGTCCTCGGGTCCCGCCCAACAag
C06	ABCE1	Initiation factor	ABCE1_-_146019502.23-P1P2	GGCCGTGAGAACACGCTGTG	ABCE1_fw	TTGGGCCGTGAGAACACGCTGTGGTTTaAGAGC	ABCE1_rv	tTAGCTCTtAAACCACAGCGTGTTCTCACGGCCCAACAag
C07	EIF4E2	Initiation factor	EIF4E2_-_233415423.23-P1P2	GCCTGAGGCAGTGGCGACAG	EIF4E2_fw	TTGGCCTGAGGCAGTGGCGACAGGTTTaAGAGC	EIF4E2_rv	tTAGCTCTtAAACCTGTCGCCACTGCCTCAGGCCAACAag
C08	ORAOV1	Initiation factor	ORAOV1_-_69490100.23-P1P2	GAGGCACAAATGCTCCGCTT	ORAOV1_fw	TTGGAGGCACAAATGCTCCGCTTGTTTaAGAGC	ORAOV1_rv	tTAGCTCTtAAACAAGCGGAGCATTTGTGCCTCCAACAag
C09	NOL6	Small_subunit_processome	NOL6_+_33473879.23-P1P2	GAAGCTATGAGGTATAGACC	NOL6_fw	TTGGAAGCTATGAGGTATAGACCGTTTaAGAGC	NOL6_rv	tTAGCTCTtAAACGGTCTATACCTCATAGCTTCCAACAag
C10	FCF1	Small_subunit_processome	FCF1_+_75179898.23-P1P2	GGGACCGTCTTCTCTCACCA	FCF1_fw	TTGGGGACCGTCTTCTCTCACCAGTTTaAGAGC	FCF1_rv	tTAGCTCTtAAACTGGTGAGAGAAGACGGTCCCCAACAag
C11	PDCD11	Small_subunit_processome	PDCD11_+_105156425.23-P1P2	GGCCGCGGTACTCACACACG	PDCD11_fw	TTGGGCCGCGGTACTCACACACGGTTTaAGAGC	PDCD11_rv	tTAGCTCTtAAACCGTGTGTGAGTACCGCGGCCCAACAag
C12	POLR1D	pol1_activity	POLR1D_-_28196022.23-P1	GCGTCCTCCGCGCCTTCCGT	POLR1D_fw	TTGGCGTCCTCCGCGCCTTCCGTGTTTaAGAGC	POLR1D_rv	tTAGCTCTtAAACACGGAAGGCGCGGAGGACGCCAACAag
D01	GTF3C1	pol3_transcription	GTF3C1_+_27561207.23-P1P2	GCCGCCGACTGAAGTAGCAA	GTF3C1_fw	TTGGCCGCCGACTGAAGTAGCAAGTTTaAGAGC	GTF3C1_rv	tTAGCTCTtAAACTTGCTACTTCAGTCGGCGGCCAACAag
D02	EXOSC2	nuclear_exosome	EXOSC2_-_133569408.23-P1P2	GTAACTCCCCGCGGGACCCA	EXOSC2_fw	TTGGTAACTCCCCGCGGGACCCAGTTTaAGAGC	EXOSC2_rv	tTAGCTCTtAAACTGGGTCCCGCGGGGAGTTACCAACAag
D03	CCT2	chaperoninT	CCT2_-_69979270.23-P1P2	GCCCGAGCACGAGCTGTGAG	CCT2_fw	TTGGCCCGAGCACGAGCTGTGAGGTTTaAGAGC	CCT2_rv	tTAGCTCTtAAACCTCACAGCTCGTGCTCGGGCCAACAag
D04	RIOK2	preribosome	RIOK2_+_96518912.23-P1P2	GTGTCGTCGGAGAGGCATCT	RIOK2_fw	TTGGTGTCGTCGGAGAGGCATCTGTTTaAGAGC	RIOK2_rv	tTAGCTCTtAAACAGATGCCTCTCCGACGACACCAACAag
D05	WDR5	Histone_acetyltransferase	WDR5_+_137001236.23-P1P2	GGCGCGGACTCAGCTCGACA	WDR5_fw	TTGGGCGCGGACTCAGCTCGACAGTTTaAGAGC	WDR5_rv	tTAGCTCTtAAACTGTCGAGCTGAGTCCGCGCCCAACAag
D06	RUVBL1	Histone_acetyltransferase	RUVBL1_+_127842630.23-P1P2	GAACGGCCGCATGGTAACTC	RUVBL1_fw	TTGGAACGGCCGCATGGTAACTCGTTTaAGAGC	RUVBL1_rv	tTAGCTCTtAAACGAGTTACCATGCGGCCGTTCCAACAag
D07	ACTL6A	Histone_acetyltransferase	ACTL6A_-_179280860.23-P1P2	GGCCAGTTAGCCCTTAGGGT	ACTL6A_fw	TTGGGCCAGTTAGCCCTTAGGGTGTTTaAGAGC	ACTL6A_rv	tTAGCTCTtAAACACCCTAAGGGCTAACTGGCCCAACAag
D08	GSPT1	Release_factor	GSPT1_-_12009772.23-P1P2	GCTCGCGACGACGACAGAGG	GSPT1_fw	TTGGCTCGCGACGACGACAGAGGGTTTaAGAGC	GSPT1_rv	tTAGCTCTtAAACCCTCTGTCGTCGTCGCGAGCCAACAag
D09	ETF1	Release_factor	ETF1_-_137878812.23-P1P2	GGCCCAGTCCTGGGCGGCAG	ETF1_fw	TTGGGCCCAGTCCTGGGCGGCAGGTTTaAGAGC	ETF1_rv	tTAGCTCTtAAACCTGCCGCCCAGGACTGGGCCCAACAag
D10	NEMF	RQC	NEMF_-_50319451.23-P1P2	GAGTACGGCGCGGAGGTCAA	NEMF_fw	TTGGAGTACGGCGCGGAGGTCAAGTTTaAGAGC	NEMF_rv	tTAGCTCTtAAACTTGACCTCCGCGCCGTACTCCAACAag
D11	GIGYF2	RQC	GIGYF2_+_233562110.23-P1P2	GGCAGGGGAGCGACACGGAA	GIGYF2_fw	TTGGGCAGGGGAGCGACACGGAAGTTTaAGAGC	GIGYF2_rv	tTAGCTCTtAAACTTCCGTGTCGCTCCCCTGCCCAACAag
D12	LTN1	RQC	LTN1_+_30365073.23-P1P2	GGGAACCTGAGGGTGAGCGG	LTN1_fw	TTGGGGAACCTGAGGGTGAGCGGGTTTaAGAGC	LTN1_rv	tTAGCTCTtAAACCCGCTCACCCTCAGGTTCCCCAACAag
E01	PELO	RQC	PELO_+_52095956.23-P1	GACCCCTACACAGTTCCCGC	PELO_fw	TTGGACCCCTACACAGTTCCCGCGTTTaAGAGC	PELO_rv	tTAGCTCTtAAACGCGGGAACTGTGTAGGGGTCCAACAag
E02	HNRNPK	Spiceosome_p2	HNRNPK_+_86595098.23-P1P2	GTAGCTCCGACCGGCTGAGG	HNRNPK_fw	TTGGTAGCTCCGACCGGCTGAGGGTTTaAGAGC	HNRNPK_rv	tTAGCTCTtAAACCCTCAGCCGGTCGGAGCTACCAACAag
E03	DDX23	Spiceosome_p2	DDX23_+_49245884.23-P1P2	GGCGACGTTGAGGCCGCGTT	DDX23_fw	TTGGGCGACGTTGAGGCCGCGTTGTTTaAGAGC	DDX23_rv	tTAGCTCTtAAACAACGCGGCCTCAACGTCGCCCAACAag
E04	RBM28	Spiceosome_p2	RBM28_-_127983855.23-P1P2	GTCAGGCCGGCCATGAGACC	RBM28_fw	TTGGTCAGGCCGGCCATGAGACCGTTTaAGAGC	RBM28_rv	tTAGCTCTtAAACGGTCTCATGGCCGGCCTGACCAACAag
E05	ZNF830	Spiceosome_p2	ZNF830_-_33288620.23-P1P2	GCTCCGCCCGGACTCCGGCA	ZNF830_fw	TTGGCTCCGCCCGGACTCCGGCAGTTTaAGAGC	ZNF830_rv	tTAGCTCTtAAACTGCCGGAGTCCGGGCGGAGCCAACAag
E06	SRSF1	Spiceosome_p2	SRSF1_-_56084574.23-P1P2	GCGGCAGAGCGAGCCCGCAG	SRSF1_fw	TTGGCGGCAGAGCGAGCCCGCAGGTTTaAGAGC	SRSF1_rv	tTAGCTCTtAAACCTGCGGGCTCGCTCTGCCGCCAACAag
E07	DDX41	Spiceosome_p2	DDX41_+_176943914.23-P1P2	GCGGAACCCGAACGGAAGGT	DDX41_fw	TTGGCGGAACCCGAACGGAAGGTGTTTaAGAGC	DDX41_rv	tTAGCTCTtAAACACCTTCCGTTCGGGTTCCGCCAACAag
E08	DDX18	helicase_activity	DDX18_-_118572337.23-P1P2	GCTGTGTGGCGCCTTATTCT	DDX18_fw	TTGGCTGTGTGGCGCCTTATTCTGTTTaAGAGC	DDX18_rv	tTAGCTCTtAAACAGAATAAGGCGCCACACAGCCAACAag
E09	DHX37	helicase_activity	DHX37_+_125473628.23-P1P2	GGTGGTCTGGGAACCCACGT	DHX37_fw	TTGGGTGGTCTGGGAACCCACGTGTTTaAGAGC	DHX37_rv	tTAGCTCTtAAACACGTGGGTTCCCAGACCACCCAACAag
E10	DDX56	helicase_activity	DDX56_+_44613471.23-P1P2	GTGGAGGACTCTGAAGCACT	DDX56_fw	TTGGTGGAGGACTCTGAAGCACTGTTTaAGAGC	DDX56_rv	tTAGCTCTtAAACAGTGCTTCAGAGTCCTCCACCAACAag
E11	DDX47	helicase_activity	DDX47_+_12966328.23-P1P2	GTCGGCTGGGACGCTTCGGT	DDX47_fw	TTGGTCGGCTGGGACGCTTCGGTGTTTaAGAGC	DDX47_rv	tTAGCTCTtAAACACCGAAGCGTCCCAGCCGACCAACAag
E12	DDX24	helicase_activity	DDX24_+_94547508.23-P1P2	GGGTACAGCGGCGGTTTCTG	DDX24_fw	TTGGGGTACAGCGGCGGTTTCTGGTTTaAGAGC	DDX24_rv	tTAGCTCTtAAACCAGAAACCGCCGCTGTACCCCAACAag
F01	GINS1	helicase_activity	GINS1_-_25388334.23-P1P2	GGCGCCAAAGCGCGGAGCGG	GINS1_fw	TTGGGCGCCAAAGCGCGGAGCGGGTTTaAGAGC	GINS1_rv	tTAGCTCTtAAACCCGCTCCGCGCTTTGGCGCCCAACAag
F02	DDX52	helicase_activity	DDX52_-_36003440.23-P1P2	GGAGCCGGCGAAAGAGATCG	DDX52_fw	TTGGGAGCCGGCGAAAGAGATCGGTTTaAGAGC	DDX52_rv	tTAGCTCTtAAACCGATCTCTTTCGCCGGCTCCCAACAag
F03	DDX27	helicase_activity	DDX27_+_47836013.23-P1P2	GACCTCGTCATCCTCGCCTA	DDX27_fw	TTGGACCTCGTCATCCTCGCCTAGTTTaAGAGC	DDX27_rv	tTAGCTCTtAAACTAGGCGAGGATGACGAGGTCCAACAag
F04	CSDE1	Cold shock domain-containing protein E1	CSDE1_+_115300574.23-P1P2	GCGGGCCGTGCTGCTTATGG	CSDE1_fw	TTGGCGGGCCGTGCTGCTTATGGGTTTaAGAGC	CSDE1_rv	tTAGCTCTtAAACCCATAAGCAGCACGGCCCGCCAACAag
F05	ESF1	ESF1 homolog	ESF1_+_13765517.23-P1	GTAGGACTGCGGACGGTGAG	ESF1_fw	TTGGTAGGACTGCGGACGGTGAGGTTTaAGAGC	ESF1_rv	tTAGCTCTtAAACCTCACCGTCCGCAGTCCTACCAACAag
F06	RRP12	RRP12-like protein	RRP12_-_99161036.23-P1P2	GCTTAAATGACCGGCTTCCA	RRP12_fw	TTGGCTTAAATGACCGGCTTCCAGTTTaAGAGC	RRP12_rv	tTAGCTCTtAAACTGGAAGCCGGTCATTTAAGCCAACAag
F07	C3orf17	Nucleolus and neural progenitor protein	C3orf17_-_112738499.23-P1P2	GGCACCGCAGCCATCATGCG	C3orf17_fw	TTGGGCACCGCAGCCATCATGCGGTTTaAGAGC	C3orf17_rv	tTAGCTCTtAAACCGCATGATGGCTGCGGTGCCCAACAag
F08	CAD	CAD protein	CAD_+_27440373.23-P1P2	GCGAGTACGGAGAAGCGGGA	CAD_fw	TTGGCGAGTACGGAGAAGCGGGAGTTTaAGAGC	CAD_rv	tTAGCTCTtAAACTCCCGCTTCTCCGTACTCGCCAACAag
F09	ZNF574	Zinc finger protein 574	ZNF574_-_42580338.23-P1	GGAGAGCGAGGCTACGGAGC	ZNF574_fw	TTGGGAGAGCGAGGCTACGGAGCGTTTaAGAGC	ZNF574_rv	tTAGCTCTtAAACGCTCCGTAGCCTCGCTCTCCCAACAag
F10	PNISR	Arginine/serine-rich protein PNISR	PNISR_+_99873121.23-P1	GTGGAGAGGTGTTACCGGAA	PNISR_fw	TTGGTGGAGAGGTGTTACCGGAAGTTTaAGAGC	PNISR_rv	tTAGCTCTtAAACTTCCGGTAACACCTCTCCACCAACAag
F11	SRRT	Serrate RNA effector molecule homolog	SRRT_+_100472790.23-P1P2	GAACAAAAGTGGGACAACCG	SRRT_fw	TTGGAACAAAAGTGGGACAACCGGTTTaAGAGC	SRRT_rv	tTAGCTCTtAAACCGGTTGTCCCACTTTTGTTCCAACAag
F12	NARS	Asparagine--tRNA ligase; cytoplasmic	NARS_+_55288993.23-P1P2	GTGGAGTCATAAGACGGCGT	NARS_fw	TTGGTGGAGTCATAAGACGGCGTGTTTaAGAGC	NARS_rv	tTAGCTCTtAAACACGCCGTCTTATGACTCCACCAACAag
G01	MARS	Methionine--tRNA ligase; cytoplasmic	MARS_-_57881904.23-P1P2	GTCGTGAGTGATGGCGTCCC	MARS_fw	TTGGTCGTGAGTGATGGCGTCCCGTTTaAGAGC	MARS_rv	tTAGCTCTtAAACGGGACGCCATCACTCACGACCAACAag
G02	CNOT4	CCR4-NOT transcription complex subunit 4	CNOT4_+_135194620.23-P1P2	GAGGCGGGTGAGTCTATGCG	CNOT4_fw	TTGGAGGCGGGTGAGTCTATGCGGTTTaAGAGC	CNOT4_rv	tTAGCTCTtAAACCGCATAGACTCACCCGCCTCCAACAag
G03	UPF2	NMD	UPF2_+_12084793.23-P1P2	GAGAGCCCGAGCGCTGGAGT	UPF2_fw	TTGGAGAGCCCGAGCGCTGGAGTGTTTaAGAGC	UPF2_rv	tTAGCTCTtAAACACTCCAGCGCTCGGGCTCTCCAACAag
G04	CTR9	RNA polymerase-associated protein CTR9 homolog	CTR9_+_10772865.23-P1P2	GCAGAGGTGAGTGACGGCTC	CTR9_fw	TTGGCAGAGGTGAGTGACGGCTCGTTTaAGAGC	CTR9_rv	tTAGCTCTtAAACGAGCCGTCACTCACCTCTGCCAACAag
G05	SUPT5H	Transcription elongation factor SPT5	SUPT5H_-_39936263.23-P1P2	GCAGCTGGTACCGAAGGCGG	SUPT5H_fw	TTGGCAGCTGGTACCGAAGGCGGGTTTaAGAGC	SUPT5H_rv	tTAGCTCTtAAACCCGCCTTCGGTACCAGCTGCCAACAag
G06	PRMT7	Protein arginine N-methyltransferase 7	PRMT7_-_68344977.23-P1P2	GGTAAAAGTGGTAGCAGCGG	PRMT7_fw	TTGGGTAAAAGTGGTAGCAGCGGGTTTaAGAGC	PRMT7_rv	tTAGCTCTtAAACCCGCTGCTACCACTTTTACCCAACAag
G07	EIF4E	Eukaryotic translation initiation factor 4E	EIF4E_-_99850247.23-P1P2	GGGCCAAAGGCAATACTCAC	EIF4E_fw	TTGGGGCCAAAGGCAATACTCACGTTTaAGAGC	EIF4E_rv	tTAGCTCTtAAACGTGAGTATTGCCTTTGGCCCCAACAag
G08	DDX3X	ATP-dependent RNA helicase DDX3X	DDX3X_+_41193418.23-P1P2	GCCCTCTCACGGGAGAACTG	DDX3X_fw	TTGGCCCTCTCACGGGAGAACTGGTTTaAGAGC	DDX3X_rv	tTAGCTCTtAAACCAGTTCTCCCGTGAGAGGGCCAACAag
G09	SARS	Serine--tRNA ligase; cytoplasmic	SARS_+_109756585.23-P1P2	GCCTCCCGGGCCAACGCTCA	SARS_fw	TTGGCCTCCCGGGCCAACGCTCAGTTTaAGAGC	SARS_rv	tTAGCTCTtAAACTGAGCGTTGGCCCGGGAGGCCAACAag
G10	AARS	Alanine--tRNA ligase; cytoplasmic	AARS_+_70323322.23-P1P2	GGGGACGGCGACCCTAGGAG	AARS_fw	TTGGGGGACGGCGACCCTAGGAGGTTTaAGAGC	AARS_rv	tTAGCTCTtAAACCTCCTAGGGTCGCCGTCCCCCAACAag
G11	CARS	Cysteine--tRNA ligase; cytoplasmic	CARS_-_3078598.23-P1P2	GTGCCCGGAGGAATCTGCCA	CARS_fw	TTGGTGCCCGGAGGAATCTGCCAGTTTaAGAGC	CARS_rv	tTAGCTCTtAAACTGGCAGATTCCTCCGGGCACCAACAag
G12	EIF5B	Eukaryotic translation initiation factor 5B	EIF5B_-_99954079.23-P1P2	GAGGGGTTGGGTCCGTACGG	EIF5B_fw	TTGGAGGGGTTGGGTCCGTACGGGTTTaAGAGC	EIF5B_rv	tTAGCTCTtAAACCCGTACGGACCCAACCCCTCCAACAag
H01	SLC7A1	High affinity cationic amino acid transporter 1	SLC7A1_-_30169565.23-P1P2	GGCACTCACCAAGCCGGCGG	SLC7A1_fw	TTGGGCACTCACCAAGCCGGCGGGTTTaAGAGC	SLC7A1_rv	tTAGCTCTtAAACCCGCCGGCTTGGTGAGTGCCCAACAag
H02	SLC1A5	Neutral amino acid transporter B(0)	SLC1A5_+_47291829.23-P1	GAGAGCCACGCGGCACGCCC	SLC1A5_fw	TTGGAGAGCCACGCGGCACGCCCGTTTaAGAGC	SLC1A5_rv	tTAGCTCTtAAACGGGCGTGCCGCGTGGCTCTCCAACAag
H03	DNAJC24	DnaJ homolog subfamily C member 24	DNAJC24_-_31391435.23-P1P2	GCCGACAGCAGGCGAGGAGT	DNAJC24_fw	TTGGCCGACAGCAGGCGAGGAGTGTTTaAGAGC	DNAJC24_rv	tTAGCTCTtAAACACTCCTCGCCTGCTGTCGGCCAACAag
H04	EIF4A1	Eukaryotic initiation factor 4A-I	EIF4A1_+_7476223.23-P1P2	GCGGGCCCGTCGGAAGGGGG	EIF4A1_fw	TTGGCGGGCCCGTCGGAAGGGGGGTTTaAGAGC	EIF4A1_rv	tTAGCTCTtAAACCCCCCTTCCGACGGGCCCGCCAACAag
H05	EIF4B	Eukaryotic translation initiation factor 4B	EIF4B_+_53400192.23-P1P2	GATAGCGGGCGCGTCGAGCT	EIF4B_fw	TTGGATAGCGGGCGCGTCGAGCTGTTTaAGAGC	EIF4B_rv	tTAGCTCTtAAACAGCTCGACGCGCCCGCTATCCAACAag
H06	PSMA1	Proteasome subunit alpha type-1	PSMA1_-_14541640.23-P1P2	GGCTCCCCGGGAAGCGAAAG	PSMA1_fw	TTGGGCTCCCCGGGAAGCGAAAGGTTTaAGAGC	PSMA1_rv	tTAGCTCTtAAACCTTTCGCTTCCCGGGGAGCCCAACAag
H07	EIF5	Eukaryotic translation initiation factor 5	EIF5_-_103800558.23-P1	GGCCGAGGGTAGCTTGAGCG	EIF5_fw	TTGGGCCGAGGGTAGCTTGAGCGGTTTaAGAGC	EIF5_rv	tTAGCTCTtAAACCGCTCAAGCTACCCTCGGCCCAACAag
H08	EEF1G	Elongation factor 1-gamma	EEF1G_+_62341280.23-P1P2	GGTAAGTTTGCTGGCTCTGG	EEF1G_fw	TTGGGTAAGTTTGCTGGCTCTGGGTTTaAGAGC	EEF1G_rv	tTAGCTCTtAAACCCAGAGCCAGCAAACTTACCCAACAag
H09	EIF4G1	Eukaryotic translation initiation factor 4 gamma 1	EIF4G1_-_184032400.23-P1P2	GCTGTGCGGGGAGCCGGAAA	EIF4G1_fw	TTGGCTGTGCGGGGAGCCGGAAAGTTTaAGAGC	EIF4G1_rv	tTAGCTCTtAAACTTTCCGGCTCCCCGCACAGCCAACAag
H10	EIF4A2	Eukaryotic initiation factor 4A-II	EIF4A2_+_186501358.23-P1	GCGCCCGACTGAAAAGACAG	EIF4A2_fw	TTGGCGCCCGACTGAAAAGACAGGTTTaAGAGC	EIF4A2_rv	tTAGCTCTtAAACCTGTCTTTTCAGTCGGGCGCCAACAag
H11	KARS	Lysine--tRNA ligase	KARS_-_75681566.23-P1P2	GAGGGCCCGACCCAAAAGTA	KARS_fw	TTGGAGGGCCCGACCCAAAAGTAGTTTaAGAGC	KARS_rv	tTAGCTCTtAAACTACTTTTGGGTCGGGCCCTCCAACAag
H12	IARS	Isoleucine--tRNA ligase; cytoplasmic	IARS_+_95055891.23-P1P2	GCAGGCACGCGAGGCCCCTC	IARS_fw	TTGGCAGGCACGCGAGGCCCCTCGTTTaAGAGC	IARS_rv	tTAGCTCTtAAACGAGGGGCCTCGCGTGCCTGCCAACAag

## Sheet: Dual sgRNAs Figure 3
sgRNA1 (mU6)
Gene	Category	Guide Name	Guide Seq	fwPrimer_name	fw_primer	rvPrimer_name	rv_primer
NT_sgRNA	non_targeting sgRNA	non_targeting_sgRNA6	GTATGGAGGGCTGGATCTGC	NT6_fw	TTGGTATGGAGGGCTGGATCTGCGTTTaAGAGC	NT6_rv	tTAGCTCTtAAACGCAGATCCAGCCCTCCATACCAACAag
EIF3D	Initiation factor	EIF3D_+_36925166.23-P1P2	GCTGCTGCTAACGCGGTCCC	EIF3D_fw	TTGGCTGCTGCTAACGCGGTCCCGTTTaAGAGC	EIF3D_rv	tTAGCTCTtAAACGGGACCGCGTTAGCAGCAGCCAACAag
EIF4G2	Initiation factor	EIF4G2_+_10830441.23-P1	GAGTCGGAGCTCTATGGAGG	EIF4G2_fw	TTGGAGTCGGAGCTCTATGGAGGGTTTaAGAGC	EIF4G2_rv	tTAGCTCTtAAACCCTCCATAGAGCTCCGACTCCAACAag
EIF5	Eukaryotic translation initiation factor 5	EIF5_-_103800558.23-P1	GGCCGAGGGTAGCTTGAGCG	EIF5_fw	TTGGGCCGAGGGTAGCTTGAGCGGTTTaAGAGC	EIF5_rv	tTAGCTCTtAAACCGCTCAAGCTACCCTCGGCCCAACAag
sgRNA2 (hU6)
Gene	Category	Guide Name	Guide Seq	fwPrimer_name	fw_primer	rvPrimer_name	rv_primer
AQR	Spliceosome	AQR_+_35261919.23-P1P2	GCCGGCCCGGAGCGTTTGTG	AQR_fw	AtgGCCGGCCCGGAGCGTTTGTGGTTTaAGAGC	AQR_rv	tTAGCTCTtAAACCACAAACGCTCCGGGCCGGCcaTGTTT
RPL10A	Ribosome (large subunit)	RPL10A_-_35436216.23-P1P2	GCGCGGCGTGAGAAGCCATG	RPL10A_fw	AtgGCGCGGCGTGAGAAGCCATGGTTTaAGAGC	RPL10A_rv	tTAGCTCTtAAACCATGGCTTCTCACGCCGCGCcaTGTTT
RPL17	Ribosome (large subunit)	RPL17_-_47018832.23-P1P2	GCAGGAGAAACACTCACCTC	RPL17_fw	AtgGCAGGAGAAACACTCACCTCGTTTaAGAGC	RPL17_rv	tTAGCTCTtAAACGAGGTGAGTGTTTCTCCTGCcaTGTTT
EIF3D	Initiation factor	EIF3D_+_36925166.23-P1P2	GCTGCTGCTAACGCGGTCCC	EIF3D_fw	AtgGCTGCTGCTAACGCGGTCCCGTTTaAGAGC	EIF3D_rv	tTAGCTCTtAAACGGGACCGCGTTAGCAGCAGCcaTGTTT
EIF3H	Initiation factor	EIF3H_+_117768010.23-P1P2	GCGTCCCGCAAGGAAGGTAC	EIF3H_fw	AtgGCGTCCCGCAAGGAAGGTACGTTTaAGAGC	EIF3H_rv	tTAGCTCTtAAACGTACCTTCCTTGCGGGACGCcaTGTTT
EIF3M	Initiation factor	EIF3M_-_32605405.23-P1P2	GGTCGGCGTGGTCTTGCGAG	EIF3M_fw	AtgGGTCGGCGTGGTCTTGCGAGGTTTaAGAGC	EIF3M_rv	tTAGCTCTtAAACCTCGCAAGACCACGCCGACCcaTGTTT
EIF1	Initiation factor	EIF1_+_39845185.23-P1P2	GGGAACGTCGGGAAGCGAGG	EIF1_fw	AtgGGGAACGTCGGGAAGCGAGGGTTTaAGAGC	EIF1_rv	tTAGCTCTtAAACCCTCGCTTCCCGACGTTCCCcaTGTTT
EIF4G2	Initiation factor	EIF4G2_+_10830441.23-P1	GAGTCGGAGCTCTATGGAGG	EIF4G2_fw	AtgGAGTCGGAGCTCTATGGAGGGTTTaAGAGC	EIF4G2_rv	tTAGCTCTtAAACCCTCCATAGAGCTCCGACTCcaTGTTT
EIF1AX	Initiation factor	EIF1AX_-_20159725.23-P1P2	GCGAGCAGAGCCGTGGTCCG	EIF1AX_fw	AtgGCGAGCAGAGCCGTGGTCCGGTTTaAGAGC	EIF1AX_rv	tTAGCTCTtAAACCGGACCACGGCTCTGCTCGCcaTGTTT
EIF6	Initiation factor	EIF6_+_33872401.23-P1P2	GGCGGGACCCGAGGACGGAG	EIF6_fw	AtgGGCGGGACCCGAGGACGGAGGTTTaAGAGC	EIF6_rv	tTAGCTCTtAAACCTCCGTCCTCGGGTCCCGCCcaTGTTT
ABCE1	Initiation factor	ABCE1_-_146019502.23-P1P2	GGCCGTGAGAACACGCTGTG	ABCE1_fw	AtgGGCCGTGAGAACACGCTGTGGTTTaAGAGC	ABCE1_rv	tTAGCTCTtAAACCACAGCGTGTTCTCACGGCCcaTGTTT
ACTL6A	Histone_acetyltransferase	ACTL6A_-_179280860.23-P1P2	GGCCAGTTAGCCCTTAGGGT	ACTL6A_fw	AtgGGCCAGTTAGCCCTTAGGGTGTTTaAGAGC	ACTL6A_rv	tTAGCTCTtAAACACCCTAAGGGCTAACTGGCCcaTGTTT
GSPT1	Release_factor	GSPT1_-_12009772.23-P1P2	GCTCGCGACGACGACAGAGG	GSPT1_fw	AtgGCTCGCGACGACGACAGAGGGTTTaAGAGC	GSPT1_rv	tTAGCTCTtAAACCCTCTGTCGTCGTCGCGAGCcaTGTTT
ETF1	Release_factor	ETF1_-_137878812.23-P1P2	GGCCCAGTCCTGGGCGGCAG	ETF1_fw	AtgGGCCCAGTCCTGGGCGGCAGGTTTaAGAGC	ETF1_rv	tTAGCTCTtAAACCTGCCGCCCAGGACTGGGCCcaTGTTT
DDX56	helicase_activity	DDX56_+_44613471.23-P1P2	GTGGAGGACTCTGAAGCACT	DDX56_fw	AtgGTGGAGGACTCTGAAGCACTGTTTaAGAGC	DDX56_rv	tTAGCTCTtAAACAGTGCTTCAGAGTCCTCCACcaTGTTT
DDX24	helicase_activity	DDX24_+_94547508.23-P1P2	GGGTACAGCGGCGGTTTCTG	DDX24_fw	AtgGGGTACAGCGGCGGTTTCTGGTTTaAGAGC	DDX24_rv	tTAGCTCTtAAACCAGAAACCGCCGCTGTACCCcaTGTTT
CSDE1	Cold shock domain-containing protein E1	CSDE1_+_115300574.23-P1P2	GCGGGCCGTGCTGCTTATGG	CSDE1_fw	AtgGCGGGCCGTGCTGCTTATGGGTTTaAGAGC	CSDE1_rv	tTAGCTCTtAAACCCATAAGCAGCACGGCCCGCcaTGTTT
PRMT7	Protein arginine N-methyltransferase 7	PRMT7_-_68344977.23-P1P2	GGTAAAAGTGGTAGCAGCGG	PRMT7_fw	AtgGGTAAAAGTGGTAGCAGCGGGTTTaAGAGC	PRMT7_rv	tTAGCTCTtAAACCCGCTGCTACCACTTTTACCcaTGTTT
EIF4E	Eukaryotic translation initiation factor 4E	EIF4E_-_99850247.23-P1P2	GGGCCAAAGGCAATACTCAC	EIF4E_fw	AtgGGGCCAAAGGCAATACTCACGTTTaAGAGC	EIF4E_rv	tTAGCTCTtAAACGTGAGTATTGCCTTTGGCCCcaTGTTT
DDX3X	ATP-dependent RNA helicase DDX3X	DDX3X_+_41193418.23-P1P2	GCCCTCTCACGGGAGAACTG	DDX3X_fw	AtgGCCCTCTCACGGGAGAACTGGTTTaAGAGC	DDX3X_rv	tTAGCTCTtAAACCAGTTCTCCCGTGAGAGGGCcaTGTTT
EIF5B	Eukaryotic translation initiation factor 5B	EIF5B_-_99954079.23-P1P2	GAGGGGTTGGGTCCGTACGG	EIF5B_fw	AtgGAGGGGTTGGGTCCGTACGGGTTTaAGAGC	EIF5B_rv	tTAGCTCTtAAACCCGTACGGACCCAACCCCTCcaTGTTT
SLC7A1	High affinity cationic amino acid transporter 1	SLC7A1_-_30169565.23-P1P2	GGCACTCACCAAGCCGGCGG	SLC7A1_fw	AtgGGCACTCACCAAGCCGGCGGGTTTaAGAGC	SLC7A1_rv	tTAGCTCTtAAACCCGCCGGCTTGGTGAGTGCCcaTGTTT
EIF5	Eukaryotic translation initiation factor 5	EIF5_-_103800558.23-P1	GGCCGAGGGTAGCTTGAGCG	EIF5_fw	AtgGGCCGAGGGTAGCTTGAGCGGTTTaAGAGC	EIF5_rv	tTAGCTCTtAAACCGCTCAAGCTACCCTCGGCCcaTGTTT
EIF4A2	Eukaryotic initiation factor 4A-II	EIF4A2_+_186501358.23-P1	GCGCCCGACTGAAAAGACAG	EIF4A2_fw	AtgGCGCCCGACTGAAAAGACAGGTTTaAGAGC	EIF4A2_rv	tTAGCTCTtAAACCTGTCTTTTCAGTCGGGCGCcaTGTTT
PCR amplification primers for gibson cloning:
	Cut Sites: XbaI and XhoI						vector (8.4kb)
pMJ003_dbl_fw	ccacgcggccgcctaatg						length = 470 bp
pMJ003_dbl_rv	AAGTGGCACCGAGTCGGTGCTTTTTTTGCTCGAATCTACACTCAGCTATGGCG
pBA392_dbl_fw	agatccagtttggttagtaccgggc						length = 467 bp
pBA392_dbl_rv	CGAGCAAAAAAAGCACCGACTCGGTGCC

## Sheet: eIF3 variants (Figure 4)
Name	Sequence
P2A_eIF3D_fw	TGCTGAAGCAGGCTGGAGACGTGGAGGAGAACCCTGGACCTGCAAAGTTCATGACACCCG
EF1a_NsiI_fw	cgcgtggataaccgtattaccgccatgcat
pBA392_EcoRI_FL_rv	atacgaagttattaggtccctcgacgaattcTTAAGTTTCTTCCTCTTCTTCTTCCTC
pBA392_F527_rv	atacgaagttattaggtccctcgacgaattcttattaGAAGGTGCCATCAGGGAGG
pBA392_R131_fw	AGACGTGGAGGAGAACCCTGGACCTGAACGCATTCGACTGCAGAAA
pBA392_S161_fw	AGACGTGGAGGAGAACCCTGGACCTTCAGTTGAAGTTCGTAGTGATTGGG
pBA392_S528DD	atacgaagttattaggtccctcgacgaattcttattaAGTTTCTTCCTCTTCTTCTTCCTCTTCTTCCTCCTCCTCTTCCTCCTCATCTTCATCgtcgtcGAAGGTGCCATCAGGGAGG
pBA392_S528NN	atacgaagttattaggtccctcgacgaattcttattaAGTTTCTTCCTCTTCTTCTTCCTCTTCTTCCTCCTCCTCTTCCTCCTCATCTTCATCgttgttGAAGGTGCCATCAGGGAGG
pBA392_GSSGSx2_fw	GGGAGCTCCGGCAGCGGCAGCTCAGGTAGGAATTCACCCCGCAACCTGG
pBA392_GSSGSx2_rv	CCTACCTGAGCTGCCGCTGCCGGAGCTCCCTGTCAGGAGGTCAAAGTCAGAG
P2A_rv	AGGTCCAGGGTTCTCCTCCACGTCT
eIF3D_helix_a5_rv	TGAGCGGGTACAGCTCATCAGCGTGGCCAGGATGGCctgAGTGGCAAACACATTCCCCTG
eIF3D_helix_a5_fw	CACGCTGATGAGCTGTACCCGCTCAatcgcTTCCTGGGATATTGTCGTCCAGA
eIF3D_helix_a11_rv	GGGAGAAATTGgcctcGATGTActcTGCCTCCATGGCCAGGTTGC
eIF3D_helix_a11_fw	gagTACATCgaggcCAATTTCTCCCAGCAGTGCTTGAGAATG
PCR1	EF1a_NsiI_fw	P2A_rv
PCR2	P2A_eIF3D_fw	pBA392_F527_rv
PCR3	P2A_eIF3D_fw	pBA392_S528DD
PCR4	P2A_eIF3D_fw	pBA392_S528NN
PCR5	pBA392_R131_fw	pBA392_EcoRI_FL_rv
PCR6	pBA392_R131_fw	pBA392_F527_rv
PCR7	pBA392_S161_fw	pBA392_EcoRI_FL_rv
PCR8	pBA392_S161_fw	pBA392_F527_rv
PCR9	P2A_eIF3D_fw	pBA392_GSSGSx2_rv
PCR10	pBA392_GSSGSx2_fw	pBA392_EcoRI_FL_rv
PCR11	P2A_eIF3D_fw	pBA392_NoLoop_rv
PCR12	pBA392_NoLoop_fw	pBA392_EcoRI_FL_rv
PCR13	P2A_eIF3D_fw	eIF3D_helix_a5_rv
PCR14	P2A_eIF3D_fw	eIF3D_helix_a11_rv
PCR15	eIF3D_helix_a5_fw	pBA392_EcoRI_FL_rv
PCR16	eIF3D_helix_a11_fw	pBA392_EcoRI_FL_rv
Gibson1	F527 truncation	PCR1	PCR2
Gibson2	DD	PCR1	PCR3
Gibson3	NN	PCR1	PCR4
Gibson4	131 truncation	PCR1	PCR5
Gibson5	131 + 527 truncation	PCR1	PCR6
Gibson6	161 truncation	PCR1	PCR7
Gibson7	161 + 527 truncation	PCR1	PCR8
Gibson8	GSSGS	PCR1	PCR9	PCR10
Gibson9	No Loop	PCR1	PCR11	PCR12
Gibson10	Helix a5	PCR1	PCR13	PCR15
Gibson11	Helix a11	PCR1	PCR14	PCR16

## Sheet: qRT-PCR primers
eIF1A_qRTPCR_fw	TGGACGGCTAGAAGCAATGT
eIF1A_qRTPCR_rv	TCCGAGGTATTTATCCAAACCTTTT
eIF2alpha_qRTPCR_fw	GGAAGCAAGTCTGGTCTCTGT
eIF2alpha_qRTPCR_rv	CTTAGACCCGGCATTCTGAGG
eIF4G2_qRTPCR_fw	CCTCTGAGCTGAGTTTGAGGC
eIF4G2_qRTPCR_rv	TTCTGCAATCGCACTCTCCA
eIF5_qRTPCR_fw	AGAACATTCCAGAGGTCGCC
eIF5_qRTPCR_rv	GGATGAAGTGAGGCGCGATA
GAPDH_qRTPCR	GTCTCCTCTGACTTCAACAGCG
GAPDH_qRTPCR	ACCACCCTGTTGCTGTAGCCAA

## Sheet: sgRNAs Figure S4 and S6
sgRNA1 (mU6)
Gene	Category	Guide Name	Guide Seq	fw_primer	rv_primer
NT_sgRNA	non_targeting sgRNA	non_targeting_sgRNA6	GTATGGAGGGCTGGATCTGC	TTGGTATGGAGGGCTGGATCTGCGTTTaAGAGC	tTAGCTCTtAAACGCAGATCCAGCCCTCCATACCAACAag
EIF3D	Initiation factor	EIF3D_+_36925166.23-P1P2	GCTGCTGCTAACGCGGTCCC	TTGGCTGCTGCTAACGCGGTCCCGTTTaAGAGC	tTAGCTCTtAAACGGGACCGCGTTAGCAGCAGCCAACAag
sgRNA2 (hU6)
Gene	Category	Guide Name	Guide Seq	fw_primer	rv_primer
eIF2A	Initiation Factor	EIF2A_-_150264617.23-P1P2	GCGTCCACGCCGCTCTTGAC	AtgGCGTCCACGCCGCTCTTGACGTTTaAGAGC	tTAGCTCTtAAACGTCAAGAGCGGCGTGGACGCcaTGTTT
eIF2A	Initiation Factor	EIF2A_+_150264791.23-P1P2	GGAATACGAAAGCCCAGAGG	AtgGGAATACGAAAGCCCAGAGGGTTTaAGAGC	tTAGCTCTtAAACCCTCTGGGCTTTCGTATTCCcaTGTTT
eIF2D	Initiation Factor	EIF2D_-_206785787.23-P1P2	GGCCAGGCCCTCAGCCGTGG	AtgGGCCAGGCCCTCAGCCGTGGGTTTaAGAGC	tTAGCTCTtAAACCCACGGCTGAGGGCCTGGCCcaTGTTT
eIF2D	Initiation Factor	EIF2D_-_206785836.23-P1P2	GAGGGCCCGGCTGGAAACCA	AtgGAGGGCCCGGCTGGAAACCAGTTTaAGAGC	tTAGCTCTtAAACTGGTTTCCAGCCGGGCCCTCcaTGTTT
eIF2S1	Initiation Factor	EIF2S1_+_67827089.23-P1P2	GAGACTTGCTTCCCCCTCAC	AtgGAGACTTGCTTCCCCCTCACGTTTaAGAGC	tTAGCTCTtAAACGTGAGGGGGAAGCAAGTCTCcaTGTTT
eIF2S2	Initiation Factor	EIF2S2_-_32699803.23-P1P2	GGCGCGGCTGCCTCACATGG	AtgGGCGCGGCTGCCTCACATGGGTTTaAGAGC	tTAGCTCTtAAACCCATGTGAGGCAGCCGCGCCcaTGTTT
eIF2S3	Initiation Factor	EIF2S3_-_24073117.23-P1P2	GAGAAGCTGGAGTGACTCTA	AtgGAGAAGCTGGAGTGACTCTAGTTTaAGAGC	tTAGCTCTtAAACTAGAGTCACTCCAGCTTCTCcaTGTTT
MCTS1	Initiation Factor	MCTS1_+_119737996.23-P1P2	GAGATCCCCTCACACGAGGA	AtgGAGATCCCCTCACACGAGGAGTTTaAGAGC	tTAGCTCTtAAACTCCTCGTGTGAGGGGATCTCcaTGTTT
DENR	Initiation Factor	DENR_-_123237441.23-P1P2	GGGAGACGAGTTGCATGTGT	AtgGGGAGACGAGTTGCATGTGTGTTTaAGAGC	tTAGCTCTtAAACACACATGCAACTCGTCTCCCcaTGTTT
c-Jun	NF-kB related	JUN_-_59249500.23-P1P2	GAGCAGGGCTCTCCTCCCGG	AtgGAGCAGGGCTCTCCTCCCGGGTTTaAGAGC	tTAGCTCTtAAACCCGGGAGGAGAGCCCTGCTCcaTGTTT
TNF	NF-kB related	TNF_-_31543809.23-P1P2	Gagatgtgcgctgataggga	AtgGagatgtgcgctgatagggaGTTTaAGAGC	tTAGCTCTtAAACtccctatcagcgcacatctCcaTGTTT
NFKBIA	NF-kB related	NFKBIA_+_35873729.23-P1	GCTGGACTCCATGAAAGACG	AtgGCTGGACTCCATGAAAGACGGTTTaAGAGC	tTAGCTCTtAAACCGTCTTTCATGGAGTCCAGCcaTGTTT
NFKB1	NF-kB related	NFKB1_-_103422960.23-P1P2	GACCCGGGTAAGCCAAACTC	AtgGACCCGGGTAAGCCAAACTCGTTTaAGAGC	tTAGCTCTtAAACGAGTTTGGCTTACCCGGGTCcaTGTTT
NFKB2	NF-kB related	NFKB2_+_104155509.23-P1P2	GTGTGGCGGGTGAGATCCGG	AtgGTGTGGCGGGTGAGATCCGGGTTTaAGAGC	tTAGCTCTtAAACCCGGATCTCACCCGCCACACcaTGTTT
RELA	NF-kB related	RELA_-_65430379.23-P1P2	GCAGACGAGCCATTCGCCAG	AtgGCAGACGAGCCATTCGCCAGGTTTaAGAGC	tTAGCTCTtAAACCTGGCGAATGGCTCGTCTGCcaTGTTT
RELB	NF-kB related	RELB_-_45505169.23-P1P2	GCCCGCTGTAGAGTGAGAGG	AtgGCCCGCTGTAGAGTGAGAGGGTTTaAGAGC	tTAGCTCTtAAACCCTCTCACTCTACAGCGGGCcaTGTTT
JUNB	NF-kB related	JUNB_-_12902314.23-P1P2	GGCGGCTGGGACCTTGAGAG	AtgGGCGGCTGGGACCTTGAGAGGTTTaAGAGC	tTAGCTCTtAAACCTCTCAAGGTCCCAGCCGCCcaTGTTT
IL6	NF-kB related	IL6_-_22767253.23-P1P2	GATCTCAGCCCTGAGAAAGG	AtgGATCTCAGCCCTGAGAAAGGGTTTaAGAGC	tTAGCTCTtAAACCCTTTCTCAGGGCTGAGATCcaTGTTT
IFNAR1	NF-kB related	IFNAR1_-_34697352.23-P1P2	GTAACTGGTGGGATCTGCGG	AtgGTAACTGGTGGGATCTGCGGGTTTaAGAGC	tTAGCTCTtAAACCCGCAGATCCCACCAGTTACcaTGTTT
IFNAR2	NF-kB related	IFNAR2_+_34602657.23-P1P2	GTACTCAAGACGCagaggga	AtgGTACTCAAGACGCagagggaGTTTaAGAGC	tTAGCTCTtAAACtccctctGCGTCTTGAGTACcaTGTTT
IFNB1	NF-kB related	IFNB1_+_21077890.23-P1P2	GCTCTGGCACAACAGGTAGT	AtgGCTCTGGCACAACAGGTAGTGTTTaAGAGC	tTAGCTCTtAAACACTACCTGTTGTGCCAGAGCcaTGTTT
IFNG	NF-kB related	IFNG_-_68553465.23-P1P2	GTCAAGCTGATCAGGTCCAA	AtgGTCAAGCTGATCAGGTCCAAGTTTaAGAGC	tTAGCTCTtAAACTTGGACCTGATCAGCTTGACcaTGTTT
SUZ12	NF-kB related	SUZ12_-_30264247.23-P1P2	GCCGGCGGGTAGCTGGCGGG	AtgGCCGGCGGGTAGCTGGCGGGGTTTaAGAGC	tTAGCTCTtAAACCCCGCCAGCTACCCGCCGGCcaTGTTT
EED	NF-kB related	EED_-_85955876.23-P1P2	GCTGAAACGTCTTTGGAAGG	AtgGCTGAAACGTCTTTGGAAGGGTTTaAGAGC	tTAGCTCTtAAACCCTTCCAAAGACGTTTCAGCcaTGTTT
PERK	NF-kB related	EIF2AK3_-_88926935.23-P1P2	GACAGCCAGCCGTGTTCCCC	AtgGACAGCCAGCCGTGTTCCCCGTTTaAGAGC	tTAGCTCTtAAACGGGGAACACGGCTGGCTGTCcaTGTTT
IRE1	NF-kB related	ERN1_-_62207482.23-P1P2	GGGCGGTGACCGAGCCTCAG	AtgGGGCGGTGACCGAGCCTCAGGTTTaAGAGC	tTAGCTCTtAAACCTGAGGCTCGGTCACCGCCCcaTGTTT
