# Supplementary material for: Translational fidelity screens in mammalian cells reveal eIF3 and eIF4G2 as regulators of start codon selectivity
Source: Nucleic Acids Res. 2023 May 5;51(12):6355–69. doi: 10.1093/nar/gkad329 (PMC10325891; doi:10.1093/nar/gkad329)
Supplement: gkad329_Supplemental_Files [file gkad329_supplemental_files.zip › Table S2.xlsx]

## Sheet: Primary Antibody List
Target	MW (kDa)	Catalog Number	Host	Dilution
eIF3A	166	Cell Signalling # 3411	Rabbit IgG	1 to 1000
eIF3B	116	Thermo Scientific # PA5-23278	Rabbit IgG	1 to 1000
eIF3D	66	Sigma # HPA066216	Rabbit IgG	1 to 500
eIF3E	48	Thermo Scientific # PA5-29487	Rabbit IgG	1 to 1000
eIF3F	47	Sigma # HPA049250	Rabbit IgG	1 to 1000
eIF3G	44	Sigma # HPA041997	Rabbit IgG	1 to 1000
eIF3H	40	Cell Signalling # 3413	Rabbit IgG	1 to 1000
eIF3M	43	Sigma # HPA031063	Rabbit IgG	1 to 500
GAPDH	36	Proteintech # 10494-1-AP	Rabbit IgG	1 to 1000
