# Supplementary material for: Translational fidelity screens in mammalian cells reveal eIF3 and eIF4G2 as regulators of start codon selectivity
Source: Nucleic Acids Res. 2023 May 5;51(12):6355–69. doi: 10.1093/nar/gkad329 (PMC10325891; doi:10.1093/nar/gkad329)
Supplement: gkad329_Supplemental_Files [file gkad329_supplemental_files.zip › Table S3.xlsx]

## Sheet: CUG reporter screen genes
Gene	Transcript	Average τ	-log10P
A1BG	P1	0.360671	1.52752
A1BG	P2	0.105594	0.181301
A1CF	P1P2	-0.319075	1.11277
A2M	P1P2	0.269744	0.405044
A2ML1	P1P2	-0.00628104	0.519316
A3GALT2	ENST00000442999.3	-0.587372	1.07761
A4GALT	P1P2	0.0156554	0.508834
A4GNT	P1P2	-0.469335	0.130186
AAAS	P1P2	-0.343737	0.698254
AACS	P1P2	-0.251374	0.340091
AADAC	P1P2	-0.171135	0.183517
AADACL2	P1P2	-0.496928	0.610395
AADACL3	P1P2	0.0547759	0.981803
AADACL4	P1P2	0.273587	1.91174
AADAT	P1P2	0.00100392	0.563429
AAED1	P1P2	-0.293736	1.37194
AAGAB	P1P2	-1.01491	0.622634
AAK1	P1P2	-0.0326539	1.02342
AAMDC	P1P2	-0.0592249	0.49359
AAMP	P1P2	0.673882	2.10697
AANAT	P1P2	0.286862	0.391816
AAR2	P1P2	0.400691	0.693461
AARD	P1P2	0.0190128	0.936858
AARS	P1P2	-1.65807	7.73313
AARS2	P1P2	0.199417	0.928506
AARSD1	P1	0.209858	0.446427
AARSD1	P2	-4.4116e-05	0.408607
AASDH	P1P2	-0.0398337	0.603011
AASDHPPT	P1P2	0.0544013	1.60388
AASS	P1P2	-0.178499	0.159382
AATF	P1P2	1.09309	3.44345
AATK	ENST00000326724.4	0.113137	0.705003
ABAT	P1	-0.0295362	0.205061
ABAT	P2	-0.114155	0.383777
ABCA1	P1P2	-0.497705	1.50376
ABCA10	P1P2	0.146191	0.708108
ABCA12	P1P2	-0.549272	2.41
ABCA13	P1P2	-0.240593	1.10227
ABCA2	P1P2	0.179286	0.782122
ABCA3	P1P2	0.0958832	0.0755621
ABCA4	P1P2	-0.29566	0.568563
ABCA5	P1P2	-0.369405	1.29876
ABCA6	P1P2	0.0574586	1.09681
ABCA7	P1	0.215341	2.04871
ABCA7	P2	0.105608	1.82724
ABCA8	P1P2	-0.199746	0.199427
ABCA9	P1P2	-0.191603	0.380409
ABCB1	ENST00000265724.3	-0.393567	2.64673
ABCB10	P1P2	0.451105	2.38164
ABCB11	P1P2	0.0481037	0.937588
ABCB4	P1P2	-0.267261	0.816612
ABCB5	P1P2	0.123285	2.10207
ABCB6	P1P2	0.00466229	1.95917
ABCB7	P1P2	0.0395514	2.01302
ABCB8	P1P2	-0.354271	0.822858
ABCB9	P1	-0.0536831	0.150356
ABCB9	P2	0.153451	0.416337
ABCC1	P1P2	-0.28623	1.22055
ABCC10	P1P2	0.210259	0.911488
ABCC11	P1	-0.138026	0.975455
ABCC11	P2	-0.0662775	0.532159
ABCC12	ENST00000311303.3	0.178047	0.15421
ABCC2	P1P2	0.07073	3.04671
ABCC3	P1P2	0.309769	1.61876
ABCC4	P1P2	0.229452	0.882948
ABCC5	P1P2	-0.27375	1.15192
ABCC6	ENST00000205557.7	-0.101209	0.92302
ABCC8	P1P2	-0.241249	1.39034
ABCC9	P1P2	-0.174175	0.323025
ABCD1	P1P2	-0.294145	0.665852
ABCD2	P1P2	0.297793	1.41737
ABCD3	P1P2	0.0168847	0.794473
ABCD4	P1P2	-0.0824404	0.461592
ABCE1	P1P2	2.54053	4.22603
ABCF1	P1	0.748047	1.45467
ABCF1	P2	0.405369	0.695334
ABCF2	P1P2	-0.0618736	0.992399
ABCF3	P1P2	-0.100217	0.668378
ABCG1	P1P2	0.523895	0.315423
ABCG2	P1P2	0.356246	0.702075
ABCG4	P1P2	-0.128635	3.55868
ABCG5	P1P2	-0.00482355	1.05128
ABCG8	P1P2	-0.189023	0.396974
ABHD1	P1P2	0.0192057	0.823974
ABHD10	P1P2	0.425215	2.4156
ABHD11	P1P2	-0.263626	0.768262
ABHD12	P1P2	-0.0912468	0.698658
ABHD12B	P1P2	0.0760727	0.368876
ABHD13	P1P2	0.188719	0.270958
ABHD14A	P1P2	0.0420682	0.870108
ABHD14B	P1	0.218944	0.487197
ABHD14B	P2	-0.192748	0.219652
ABHD15	P1P2	-0.78753	0.734768
ABHD16A	P1P2	-0.11471	1.0519
ABHD16B	P1P2	-0.72303	0.919517
ABHD17A	P1P2	0.070631	0.134588
ABHD17B	P1P2	0.521119	1.96399
ABHD17C	P1P2	-0.385033	0.335489
ABHD2	P1P2	0.246927	0.926185
ABHD3	P1P2	0.126353	0.402607
ABHD4	P1P2	0.352073	0.591437
ABHD5	P1P2	0.0180371	0.121583
ABHD6	P1P2	-0.323679	1.61693
ABHD8	P1P2	-0.526162	0.36666
ABI1	P1P2	-0.386452	1.55965
ABI2	P1P2	0.036736	0.498239
ABI3	P1P2	-0.387477	0.949313
ABI3BP	P1P2	0.0883236	0.825416
ABL1	ENST00000372348.2	0.321186	1.55742
ABL2	P1	-0.629077	1.14914
ABL2	P2	0.193027	0.38732
ABLIM1	ENST00000277895.5	0.00149594	0.0904033
ABLIM2	P1P2	0.089617	0.141449
ABLIM3	P1P2	0.17199	1.04337
ABO	P1	-0.244215	0.227884
ABO	P2	0.0852458	1.94257
ABR	P1P2	0.0490419	1.67664
ABRA	P1P2	-0.0706139	0.439782
ABRACL	P1P2	0.129829	0.699292
ABT1	P1P2	0.31911	1.5874
ABTB1	P1P2	-0.24917	0.745426
ABTB2	P1P2	-0.0701552	0.695785
ACAA1	P1P2	0.0461619	0.389158
ACAA2	P1P2	-0.229892	0.672609
ACACA	P1P2	0.0228241	0.960008
ACACB	P1	0.376775	0.339611
ACACB	P2	-0.0438639	0.790896
ACAD10	P1P2	-0.044948	0.419562
ACAD11	P1P2	0.041555	0.184037
ACAD8	P1P2	-0.215564	0.661734
ACAD9	P1P2	-0.413519	2.73865
ACADL	P1P2	0.045178	1.57232
ACADM	P1P2	-0.0435632	0.971639
ACADS	P1P2	0.159171	0.463893
ACADSB	P1P2	-0.279325	0.625972
ACADVL	P1P2	-0.0130165	0.410816
ACAN	P1P2	-0.112753	0.575323
ACAP1	P1P2	0.0772039	1.40566
ACAP2	P1P2	-0.0435523	0.304001
ACAP3	P1P2	-0.164493	0.513855
ACAT1	P1P2	-0.212302	0.189422
ACAT2	P1P2	0.490012	0.622017
ACBD3	P1P2	0.272337	0.718576
ACBD4	P1	-0.220517	1.22668
ACBD4	P2	-0.350013	1.03763
ACBD5	P1P2	-0.0269123	1.29716
ACBD6	P1P2	0.0312313	0.397579
ACBD7	P1P2	0.300658	0.441692
ACCS	P1P2	0.0796295	0.265212
ACCSL	ENST00000378832.1	-0.210921	0.437541
ACD	P1P2	-0.00580283	0.684412
ACE	P1	0.0860759	0.891698
ACE	P2	-0.123726	0.404108
ACE2	P1P2	-0.528551	0.606659
ACER1	P1P2	-0.354106	0.858227
ACER2	P1P2	0.0159569	0.233719
ACER3	P1P2	-0.212073	0.731204
ACHE	P1	-0.569749	2.88335
ACHE	P2	-0.0166947	0.723418
ACIN1	P1	-0.298213	0.189323
ACIN1	P2	-0.488955	0.6649
ACKR2	P1P2	-0.387953	0.40722
ACKR3	P1	0.0231754	1.45813
ACKR3	P2	-0.450166	0.902212
ACKR4	P1P2	-0.60733	1.19956
ACLY	P1P2	0.120388	1.24265
ACMSD	P1P2	-0.339569	0.49938
ACN9	P1P2	-0.141421	0.0772426
ACO1	P1P2	0.444425	1.05797
ACO2	P1P2	-0.34225	0.589464
ACOT1	P1P2	0.281504	0.534612
ACOT11	P1	-0.272726	0.6295
ACOT11	P2	-0.00270108	0.670489
ACOT12	P1P2	0.04411	0.43194
ACOT13	P1P2	-0.0582051	0.537262
ACOT2	P1P2	-0.0744838	0.251516
ACOT4	P1P2	0.594787	0.446456
ACOT6	P1P2	-0.0860054	0.883865
ACOT7	P1P2	0.349428	0.457972
ACOT8	P1P2	-0.270556	0.793208
ACOT9	P1P2	-0.288662	1.82887
ACOX1	P1P2	0.261199	1.56867
ACOX2	P1	0.382162	1.52266
ACOX2	P2	-0.286808	0.936067
ACOX3	P1	0.0354073	0.87028
ACOX3	P2	-0.237632	0.17661
ACOXL	P1P2	-0.0207438	0.0789331
ACP1	P1P2	0.465616	1.88517
ACP2	P1P2	0.180351	0.417797
ACP5	P1	0.163981	0.360028
ACP5	P2	-0.0220568	2.35172
ACP6	P1P2	-0.287915	0.996039
ACPL2	P1P2	-0.13199	0.331205
ACPP	P1P2	-0.496995	1.23436
ACPT	ENST00000270593.1	0.0852576	0.939427
ACR	P1P2	-0.197818	0.0928241
ACRBP	P1P2	0.000886551	0.415247
ACRC	P1P2	-0.651812	0.801671
ACRV1	P1P2	-0.492954	1.18254
ACSBG1	P1P2	-0.24697	0.695923
ACSBG2	P1P2	-0.188023	0.707667
ACSF2	P1P2	-0.0498443	0.913102
ACSF3	P1P2	-0.268793	0.618402
ACSL1	P1P2	0.275162	1.66935
ACSL3	P1P2	-0.300601	0.552344
ACSL4	P1P2	0.0333802	0.0269824
ACSL5	P1	0.12868	0.479059
ACSL5	P2	-0.295396	0.578468
ACSL6	P1	0.512096	1.0458
ACSL6	P2	0.440643	0.298528
ACSM1	P1P2	-0.187418	0.381916
ACSM2A	P1P2	-0.257668	0.250717
ACSM2B	P1P2	0.0308411	0.402156
ACSM3	P1P2	0.258022	0.488245
ACSM4	ENST00000399422.4	0.00513592	0.710182
ACSM5	P1P2	-0.316321	0.517748
ACSS1	P1P2	-0.233612	1.3645
ACSS2	P1P2	-0.194924	0.0949886
ACSS3	P1P2	-0.574562	2.2123
ACTA1	P1	0.275882	0.99475
ACTA1	P2	0.244429	0.439087
ACTA2	P1	-0.0570925	0.86089
ACTA2	P2	-0.0309889	1.6282
ACTB	P1P2	0.371513	0.521634
ACTBL2	P1P2	0.218115	0.772866
ACTC1	P1P2	-0.218567	0.13483
ACTG1	P1P2	0.0243176	0.806373
ACTG2	P1	-0.409083	0.803246
ACTG2	P2	-0.33909	0.609628
ACTL10	P1P2	0.169043	0.581281
ACTL6A	P1P2	1.02738	6.53344
ACTL6B	P1P2	0.111151	1.11324
ACTL7A	P1P2	-0.502955	1.4779
ACTL7B	P1P2	-0.052578	0.362587
ACTL8	P1P2	-0.21512	0.710142
ACTL9	P1P2	-0.206854	1.40294
ACTN1	P1P2	-0.00865734	0.308252
ACTN2	P1P2	-0.25515	0.0430095
ACTN3	P1P2	0.179151	0.283728
ACTN4	P1P2	-0.244111	0.392235
ACTR10	P1P2	0.237245	0.814439
ACTR1A	P1P2	-0.0211139	0.344818
ACTR1B	P1P2	-0.430361	1.5261
ACTR2	P1P2	0.00246022	0.893605
ACTR3	P1P2	-0.179967	0.171912
ACTR3B	P1P2	0.548666	1.54342
ACTR3C	P1P2	0.181666	0.63087
ACTR5	P1P2	-0.609476	3.34809
ACTR6	P1P2	0.832315	6.11424
ACTR8	P1P2	-0.133199	0.704907
ACTRT1	P1P2	0.191166	0.141577
ACTRT2	P1P2	-0.0149894	0.648377
ACTRT3	P1P2	0.0609817	0.851681
ACVR1	P1P2	-0.402159	0.397991
ACVR1B	P1P2	0.095074	0.68535
ACVR1C	P1P2	-0.00735076	0.590237
ACVR2A	P1P2	-0.026238	0.10634
ACVR2B	P1P2	-0.312427	0.786972
ACVRL1	P1P2	0.366892	0.994431
ACY1	P1P2	0.0881948	1.24404
ACY3	P1	-0.0952707	0.877023
ACY3	P2	-0.0380639	0.795534
ACYP1	P1	-0.24503	0.711808
ACYP1	P2	-0.307095	0.165031
ACYP2	P1P2	0.343199	1.29562
ADA	P1P2	-0.204008	2.11189
ADAD1	P1P2	-0.194299	0.250354
ADAD2	P1P2	-0.226853	1.07243
ADAL	P1P2	0.228325	1.42997
ADAM10	P1P2	0.260497	0.443867
ADAM11	P1P2	-0.00746193	0.289293
ADAM12	P1P2	0.386531	0.716398
ADAM15	P1P2	-0.326622	0.222553
ADAM17	P1P2	-0.154546	1.13344
ADAM18	P1P2	0.299456	0.0905279
ADAM19	P1P2	-0.545548	2.18512
ADAM2	P1P2	0.4079	0.924501
ADAM20	P1P2	0.126317	0.321534
ADAM21	P1P2	-0.302192	0.402188
ADAM22	P1P2	-0.329912	0.879902
ADAM23	P1P2	-0.313975	0.496756
ADAM28	P1P2	0.151522	1.64615
ADAM29	P1P2	0.194391	0.600746
ADAM30	P1P2	0.015028	0.14625
ADAM32	P1P2	0.0683252	1.33031
ADAM33	P1P2	-0.0619089	0.842374
ADAM7	P1P2	-0.0329579	0.608127
ADAM8	P1P2	-0.336556	1.07204
ADAM9	P1P2	0.00364788	1.01443
ADAMDEC1	P1P2	0.373633	0.981355
ADAMTS1	P1	-0.0147876	0.233629
ADAMTS1	P2	0.0198103	1.36809
ADAMTS10	P1P2	0.228093	1.27852
ADAMTS12	P1P2	0.0910888	0.30973
ADAMTS13	P1P2	-0.021751	0.388393
ADAMTS14	P1P2	-0.0297773	1.10787
ADAMTS15	P1P2	-0.27589	0.543377
ADAMTS16	P1	0.400719	1.08074
ADAMTS16	P2	0.0065374	0.0670197
ADAMTS17	P1P2	0.245158	1.46232
ADAMTS18	P1P2	-0.462739	1.15404
ADAMTS19	P1P2	0.290447	0.648449
ADAMTS2	P1P2	-0.107701	0.814289
ADAMTS20	P1P2	0.209759	0.82513
ADAMTS3	P1P2	-0.0129642	0.263828
ADAMTS4	P1P2	0.0976869	1.67297
ADAMTS5	P1P2	0.0226049	0.353768
ADAMTS6	P1P2	-0.242271	0.143632
ADAMTS7	P1P2	0.338635	0.607363
ADAMTS8	P1P2	-0.165174	0.904314
ADAMTS9	P1P2	-0.0357192	0.360009
ADAMTSL1	P1P2	-0.272809	0.521614
ADAMTSL2	P1P2	0.171052	1.99311
ADAMTSL3	P1P2	-0.0336992	0.786269
ADAMTSL4	P1P2	0.580586	1.5163
ADAMTSL5	P1P2	-0.382378	1.32959
ADAP1	P1P2	0.216599	1.12291
ADAP2	P1P2	0.0716228	1.03055
ADAR	P1	-0.297635	0.467139
ADAR	P2	0.148389	0.163549
ADARB1	P1P2	-0.293935	0.787085
ADARB2	ENST00000381312.1	-0.0766362	0.838283
ADAT1	P1P2	-0.257318	0.760963
ADAT2	P1P2	-0.483887	3.44967
ADAT3	P1	-0.151794	0.12512
ADAT3	P2	0.683692	3.91216
ADC	P1P2	0.0491361	1.98586
ADCK1	P1P2	-0.0321096	0.473818
ADCK2	P1P2	-0.264478	0.329758
ADCK3	P1P2	-0.0419756	1.2449
ADCK4	P1P2	-0.0303909	1.35178
ADCK5	P1P2	0.354691	1.74024
ADCY1	P1P2	0.078853	2.85378
ADCY10	P1P2	-0.261654	0.983164
ADCY2	P1P2	0.315851	0.956696
ADCY3	P1P2	0.335402	0.384077
ADCY4	P1P2	-0.435703	0.518517
ADCY5	P1P2	-0.383293	0.255277
ADCY6	P1P2	-0.348117	0.498737
ADCY7	P1P2	-0.334371	0.49394
ADCY8	P1P2	-0.0506008	1.10248
ADCY9	P1P2	-0.0529313	0.963569
ADCYAP1	P1P2	0.14787	0.689025
ADCYAP1R1	P1P2	-0.0150226	1.23696
ADD1	P1P2	-0.299589	1.09407
ADD2	P1P2	-0.215619	0.275413
ADD3	P1P2	-0.367136	1.46683
ADGB	P1P2	1.06139	3.91741
ADH1A	P1P2	0.324791	0.941561
ADH1B	P1P2	0.0579196	0.549555
ADH1C	P1P2	-0.120175	1.6933
ADH4	P1P2	-0.293736	1.52612
ADH5	P1P2	-0.266485	0.33146
ADH6	P1P2	-0.0315194	0.179656
ADH7	P1P2	0.330569	1.43909
ADHFE1	P1P2	-0.112759	0.809761
ADI1	P1P2	-0.271357	0.562751
ADIG	P1P2	-0.353643	0.552394
ADIPOQ	P1P2	-0.345631	0.938231
ADIPOR1	P1P2	0.113044	0.227573
ADIPOR2	P1P2	-0.243163	1.05519
ADIRF	P1P2	0.371087	0.523218
ADK	P1	0.0254242	0.428132
ADK	P2	-0.120607	0.250504
ADM	P1P2	0.422757	1.6873
ADM2	P1P2	-0.0386789	1.3292
ADM5	P1P2	0.474891	1.96818
ADNP	P1P2	0.271303	0.670167
ADNP2	P1P2	-0.461041	1.63162
ADO	P1P2	-0.12271	0.761926
ADORA1	P1P2	-0.0209471	0.157158
ADORA2A	P1P2	0.2011	1.83664
ADORA2B	P1P2	0.930872	1.60909
ADORA3	P1	-0.284968	0.53068
ADORA3	P2	0.28663	0.794134
ADPGK	P1P2	0.176447	0.792041
ADPRH	P1P2	-0.281963	0.0197439
ADPRHL1	P1	-0.389066	0.728987
ADPRHL1	P2	-0.0946838	0.841073
ADPRHL2	P1P2	0.335439	0.2154
ADPRM	P1P2	0.110392	0.592368
ADRA1A	P1P2	0.221186	1.06491
ADRA1B	P1P2	0.153768	1.75273
ADRA1D	P1P2	-0.111664	0.107339
ADRA2A	P1P2	-0.211391	0.783704
ADRA2B	P1P2	-0.657301	2.84673
ADRA2C	P1P2	-0.274387	0.510816
ADRB1	P1P2	0.0123248	0.876932
ADRB2	P1P2	-0.135824	0.0284718
ADRB3	P1P2	0.0972416	0.613662
ADRBK1	P1P2	-0.342584	0.524329
ADRBK2	P1P2	-0.383092	0.94483
ADRM1	P1P2	-0.0655618	1.40246
ADSL	P1P2	-0.390122	1.58736
ADSS	P1P2	0.0759711	1.20046
ADSSL1	P1P2	-0.00338207	1.76147
ADTRP	P1P2	0.29284	0.889481
AEBP1	P1P2	-0.412683	0.539771
AEBP2	P1P2	-0.178007	0.702638
AEN	P1P2	0.311975	1.14484
AES	P1P2	-0.133269	0.160038
AFAP1	P1P2	-0.0241105	0.533534
AFAP1L1	P1P2	0.0958475	1.58849
AFAP1L2	P1P2	0.035871	1.16839
AFF1	P1P2	0.0440643	1.12627
AFF2	P1P2	-0.0540581	0.0657236
AFF3	P1P2	0.056324	0.177683
AFF4	P1P2	-0.0120445	0.491397
AFG3L2	P1P2	0.598456	3.48075
AFM	P1P2	0.220155	0.28242
AFMID	P1P2	0.305357	1.11443
AFP	P1	-0.162888	1.31955
AFP	P2	0.01377	0.793461
AFTPH	P1P2	0.357357	1.0591
AGA	P1P2	0.250736	0.304155
AGAP1	P1P2	-0.215523	0.735926
AGAP10	ENST00000413193.2	-0.278946	0.711397
AGAP11	P1P2	0.0293592	0.596389
AGAP2	P1P2	0.0324708	0.760062
AGAP3	P1P2	-0.00132522	0.0721528
AGAP9	ENST00000453919.1	-0.278946	0.711397
AGBL1	ENST00000421325.2	0.208352	0.299954
AGBL1	ENST00000441037.2	0.0330437	0.303446
AGBL2	P1P2	-0.0587756	1.36337
AGBL3	P1P2	0.228054	1.57084
AGBL4	P1P2	0.324954	1.167
AGBL5	P1	-0.192125	0.34549
AGBL5	P2	-0.221802	0.318902
AGER	P1P2	-0.0454019	0.697187
AGFG1	P1P2	0.537449	2.74671
AGFG2	P1P2	-0.0309886	0.44957
AGGF1	P1P2	-0.237819	0.199434
AGK	P1P2	0.125399	0.528723
AGL	P1P2	-0.0743428	0.24547
AGMAT	P1P2	0.0921924	0.21779
AGMO	P1P2	-0.0346999	0.859641
AGO1	P1P2	-0.280574	1.60079
AGO2	P1P2	-0.117311	1.45638
AGO3	P1P2	-0.336992	0.713214
AGO4	P1P2	0.0179326	1.47122
AGPAT1	P1	0.232322	0.367707
AGPAT1	P2	-0.249071	1.37417
AGPAT2	P1P2	-0.138967	0.0748811
AGPAT3	P1P2	-0.265347	0.638218
AGPAT4	P1P2	0.478565	2.51866
AGPAT5	P1P2	-0.270556	0.216368
AGPAT6	P1P2	-0.0417161	0.913304
AGPAT9	P1P2	-0.27377	1.53337
AGPS	P1P2	-0.207548	0.61884
AGR2	P1P2	0.175968	1.12353
AGR3	P1P2	-0.16008	0.387161
AGRN	P1P2	-0.0279803	0.202306
AGRP	P1P2	-0.559333	0.980713
AGT	P1P2	-0.0289593	0.508825
AGTPBP1	P1P2	0.238507	0.573213
AGTR1	P1P2	0.0366152	0.744866
AGTR2	P1P2	-0.0612015	1.09492
AGTRAP	P1P2	0.0242881	0.914995
AGXT	P1P2	-0.29932	0.643559
AGXT2	P1P2	-0.106129	0.502075
AHCTF1	P1P2	0.230641	0.398219
AHCY	P1P2	-0.255063	0.65462
AHCYL1	P1	-0.551033	3.40341
AHCYL1	P2	0.0409446	0.90745
AHCYL2	P1P2	-0.791621	1.75548
AHDC1	P1P2	0.0639181	0.386883
AHI1	P1P2	-0.267302	0.888178
AHNAK	P1	0.131439	0.9052
AHNAK	P2	-0.385257	1.21444
AHNAK2	P1	-0.23761	0.094387
AHNAK2	P2	0.225636	0.362695
AHR	P1P2	0.121008	1.15456
AHRR	P1P2	5.36079e-05	0.326424
AHSA1	P1P2	0.429532	0.26079
AHSA2	P1P2	-0.049978	0.758855
AHSG	P1P2	-0.26932	1.14624
AHSP	P1P2	-0.380331	1.66735
AICDA	P1P2	0.174563	0.424678
AIDA	P1P2	-0.498628	1.48169
AIF1	P1P2	0.182315	0.146443
AIF1L	P1P2	-0.327543	0.796984
AIFM1	P1P2	-0.0487132	1.49095
AIFM2	P1P2	-0.158193	2.07859
AIFM3	P1	-0.454091	2.17113
AIFM3	P2	-0.232437	0.605612
AIG1	P1P2	-0.257557	0.440054
AIM1	P1P2	0.347833	0.87388
AIM1L	P1	-0.626783	0.931847
AIM1L	P2	-0.286744	2.54322
AIM2	P1P2	0.168228	0.240344
AIMP1	P1P2	-0.0106819	0.402175
AIMP2	P1P2	0.214514	0.665706
AIP	P1P2	-0.122485	0.951836
AIPL1	P1P2	-0.0024051	0.550411
AIRE	P1P2	0.0281859	0.234167
AJAP1	P1P2	-0.592849	1.45311
AJUBA	P1P2	0.125493	1.41327
AK1	P1P2	-0.227842	0.176409
AK2	P1P2	-0.382256	0.392158
AK3	P1P2	0.0427276	0.185138
AK4	P1P2	-0.0734751	1.07126
AK5	P1P2	-0.374155	0.942098
AK7	P1P2	0.0507014	1.95947
AK8	P1P2	-0.369279	0.889903
AK9	P1P2	0.00353568	0.799808
AKAP1	P1P2	-0.23194	0.660653
AKAP10	P1P2	-0.449089	1.87358
AKAP11	P1P2	-0.254636	1.24124
AKAP12	P1	0.0282191	1.17912
AKAP12	P2	0.237174	0.292032
AKAP13	P1P2	0.218553	0.450537
AKAP14	P1P2	-0.0891037	0.650102
AKAP17A	P1P2	-0.129815	0.630862
AKAP2	P1P2	0.47475	0.631014
AKAP3	P1	0.450319	1.18991
AKAP3	P2	-0.0679516	1.40189
AKAP4	P1P2	-0.117097	1.15107
AKAP5	P1P2	-0.257768	0.973428
AKAP6	P1P2	-0.425885	0.127427
AKAP7	P1P2	-0.0228104	0.811424
AKAP8	P1P2	0.339611	1.22666
AKAP8L	P1P2	0.352867	2.50979
AKAP9	P1P2	-0.0318938	0.146245
AKIP1	P1P2	0.138944	1.7245
AKIRIN1	P1P2	-0.543316	0.914343
AKIRIN2	P1P2	0.570673	0.893816
AKNA	P1	-0.00616373	0.507804
AKNA	P2	0.206479	0.798813
AKNAD1	ENST00000370001.3	-0.451827	0.822945
AKR1A1	P1P2	-0.234929	0.169695
AKR1B1	P1P2	-0.190401	0.293047
AKR1B10	P1P2	0.101303	0.852472
AKR1B15	P1P2	-0.324769	0.235142
AKR1C1	P1P2	-0.280719	0.675681
AKR1C2	P1	-0.258482	0.90367
AKR1C2	P2	0.309768	0.875179
AKR1C3	P1P2	-0.245098	0.652554
AKR1C4	P1P2	-0.215704	0.723813
AKR1D1	P1P2	0.182535	0.863298
AKR1E2	P1P2	0.0374688	1.41209
AKR7A2	P1P2	-0.298378	0.593784
AKR7A3	P1P2	-0.333425	0.894293
AKT1	P1P2	-0.305835	1.60779
AKT1S1	P1P2	0.357871	1.0339
AKT2	P1P2	-0.0184283	1.82119
AKT3	P1P2	-0.0233316	0.104308
AKTIP	P1P2	-0.0412656	0.477403
ALAD	P1P2	-0.555785	1.37035
ALAS1	P1P2	0.256362	0.678412
ALAS2	P1P2	-0.0964218	1.36667
ALB	P1	0.012162	2.26908
ALB	P2	0.270732	1.30453
ALCAM	P1P2	-0.0158246	0.528221
ALDH16A1	P1P2	-0.181869	1.12781
ALDH18A1	P1P2	0.499933	1.1933
ALDH1A1	P1P2	0.0104769	0.44173
ALDH1A2	P1P2	-0.263278	0.435898
ALDH1A3	P1	-0.0681179	2.04925
ALDH1A3	P2	0.0340048	0.33071
ALDH1B1	P1P2	0.0628289	0.132972
ALDH1L1	P1P2	0.195645	0.700047
ALDH1L2	P1P2	0.0776273	0.156063
ALDH2	P1P2	-0.317373	0.969469
ALDH3A1	P1P2	-0.248764	0.126384
ALDH3A2	P1P2	-0.265896	0.555442
ALDH3B1	P1P2	-0.407999	0.517979
ALDH3B2	P1P2	-0.0319592	0.307773
ALDH4A1	P1P2	0.0124083	1.0405
ALDH5A1	P1P2	-0.0636558	0.510668
ALDH6A1	P1P2	-0.5173	1.97113
ALDH7A1	P1P2	-9.55083e-05	0.580736
ALDH8A1	P1P2	-0.371193	0.197525
ALDH9A1	P1P2	-0.427946	0.227434
ALDOA	P1P2	0.00889162	0.446242
ALDOB	P1	-0.264197	0.435464
ALDOB	P2	-0.0279857	0.884617
ALDOC	P1P2	-0.306976	0.387581
ALG1	P1P2	-0.0437942	0.858804
ALG10	P1P2	0.444284	0.815892
ALG10B	P1P2	0.18349	0.454941
ALG11	P1P2	-0.142046	0.0738098
ALG12	P1P2	0.0382836	0.281477
ALG13	P1P2	-0.312605	1.18781
ALG14	P1P2	-0.201858	0.314114
ALG1L	ENST00000340333.3	-0.0133295	1.66116
ALG2	P1P2	0.0315147	0.174264
ALG3	P1P2	0.442205	1.30088
ALG5	P1P2	0.345865	0.679146
ALG6	P1P2	0.0874429	0.755377
ALG8	P1P2	0.0613646	0.236376
ALG9	P1P2	-0.312528	0.830864
ALK	P1P2	-0.296281	0.614019
ALKBH1	P1P2	0.14523	0.309363
ALKBH2	P1P2	0.244772	0.761737
ALKBH3	P1P2	0.244462	1.49863
ALKBH4	P1P2	-0.14886	1.04139
ALKBH5	P1P2	-0.656421	0.927602
ALKBH6	P1P2	0.442925	2.00994
ALKBH7	P1P2	-0.043737	0.0940548
ALKBH8	P1P2	-0.158621	1.52999
ALLC	P1P2	-0.177316	0.388109
ALMS1	P1P2	0.00146666	0.216064
ALOX12	P1P2	0.037405	0.941543
ALOX12B	P1P2	-0.328067	0.196267
ALOX15	P1P2	0.29291	0.805967
ALOX15B	P1P2	0.052832	1.03219
ALOX5	P1P2	0.195344	2.16213
ALOX5AP	P1P2	-0.498049	1.57607
ALOXE3	P1P2	-0.5084	1.19103
ALPI	P1P2	0.135205	0.492079
ALPK1	P1P2	-0.293736	1.01285
ALPK2	ENST00000361673.3	-0.41284	1.51705
ALPK3	P1P2	-0.480599	0.580509
ALPL	P1	-0.253526	0.603587
ALPL	P2	0.026301	0.829548
ALPP	P1P2	0.26756	1.04953
ALPPL2	P1P2	0.0277625	1.89931
ALS2	P1P2	0.511048	1.06381
ALS2CL	P1P2	-0.226841	0.435316
ALS2CR11	P1P2	0.727825	0.290657
ALS2CR12	P1P2	-0.122804	0.930105
ALX1	P1P2	0.206501	0.768396
ALX3	P1P2	0.317071	0.709081
ALX4	P1P2	-0.0421943	0.684013
ALYREF	P1P2	-0.293015	1.60433
AMACR	P1P2	0.107252	0.329765
AMBN	P1P2	-0.120871	1.01549
AMBP	P1P2	-0.12019	0.773753
AMBRA1	P1P2	-0.198812	0.582911
AMD1	P1P2	-0.645454	2.2949
AMDHD1	P1P2	-0.0736566	0.415903
AMDHD2	P1P2	-0.329545	0.699768
AMELX	P1P2	-0.0146625	1.52814
AMELY	P1P2	-0.376099	2.26161
AMER1	P1P2	-0.0265181	1.95816
AMER2	P1P2	0.360232	1.82189
AMER3	P1P2	0.293006	1.87982
AMFR	P1P2	0.610569	1.90734
AMH	P1P2	-0.227319	0.0197088
AMHR2	P1P2	-0.215338	1.26354
AMICA1	P1P2	-0.166735	1.01406
AMIGO1	P1P2	-0.287295	0.215526
AMIGO2	P1P2	-0.735782	0.432073
AMIGO3	P1	-0.198836	1.02337
AMIGO3	P2	-0.217983	0.286625
AMMECR1	P1P2	0.575474	2.20719
AMMECR1L	P1P2	-0.562738	0.555663
AMN	P1	-0.0888657	0.505215
AMN	P2	-0.379495	1.02566
AMN1	P1P2	0.166379	0.332114
AMOT	P1P2	-0.705027	1.8064
AMOTL1	P1P2	-0.369457	0.555776
AMOTL2	P1P2	0.0439363	1.855
AMPD1	P1P2	-0.37835	0.472093
AMPD2	P1	0.0716025	1.79672
AMPD2	P2	0.0153137	0.418378
AMPD3	P1P2	0.0210607	0.754873
AMPH	P1P2	-0.302298	0.337558
AMT	P1P2	0.258707	0.290012
AMTN	P1P2	0.0825214	0.525866
AMY1B	ENST00000330330.5,ENST00000370080.3	0.428352	1.43112
AMY2A	P1P2	-0.349809	1.36679
AMY2B	P1P2	-0.476746	0.377406
AMZ1	P1P2	-0.499299	1.5109
AMZ2	P1P2	0.0312657	0.408436
ANAPC1	P1P2	0.014738	0.486823
ANAPC10	P1P2	0.386528	1.36828
ANAPC11	P1P2	-0.150398	0.147928
ANAPC13	P1P2	0.358917	1.2392
ANAPC15	P1P2	0.250021	3.13965
ANAPC16	P1P2	0.181515	1.75069
ANAPC2	P1P2	0.226746	1.59293
ANAPC4	P1P2	1.04918	6.23492
ANAPC5	P1P2	0.320525	1.29265
ANAPC7	P1P2	0.0116202	0.133269
ANG	P1P2	0.0363567	0.216578
ANGEL1	P1P2	0.103503	1.4698
ANGEL2	P1P2	0.464994	0.630457
ANGPT1	P1P2	0.0529488	0.181664
ANGPT2	P1P2	-0.0707366	1.0639
ANGPT4	P1P2	-0.505427	1.44538
ANGPTL1	P1P2	0.22065	0.378898
ANGPTL2	P1P2	-0.497494	1.49014
ANGPTL3	P1P2	0.0600228	0.0936937
ANGPTL4	P1P2	-0.143624	0.348325
ANGPTL5	P1P2	-0.0722678	1.91201
ANGPTL6	P1P2	0.0549788	0.887365
ANGPTL7	P1P2	-0.0256972	0.722091
ANHX	P1P2	0.268891	1.12538
ANK1	P1P2	-0.252593	0.842721
ANK2	ENST00000264366.6	0.319045	1.35687
ANK3	P1P2	0.339238	1.57956
ANKAR	P1P2	-0.251805	1.48285
ANKDD1A	P1P2	0.334617	1.28073
ANKDD1B	P1P2	-0.00743298	0.0980362
ANKEF1	P1P2	0.0656523	1.21905
ANKFN1	P1P2	-0.497991	1.48177
ANKFY1	P1P2	0.480677	1.1707
ANKH	P1P2	-1.81218	1.21779
ANKHD1	P1P2	0.190658	0.355681
ANKHD1-EIF4EBP3	P1P2	0.190658	0.355681
ANKIB1	P1P2	-0.258525	0.333068
ANKK1	P1P2	-0.286511	0.96038
ANKLE1	P1P2	0.276274	0.324273
ANKLE2	P1P2	0.0625866	1.72415
ANKMY1	P1P2	0.338653	0.756564
ANKMY2	P1P2	-0.0642319	0.481472
ANKRA2	P1P2	-0.00405037	0.26607
ANKRD1	P1P2	0.0454973	0.447306
ANKRD10	P1P2	0.0719019	0.277696
ANKRD11	P1P2	0.233602	1.18114
ANKRD12	P1P2	-0.0154074	0.775415
ANKRD13A	P1P2	0.0679561	0.968673
ANKRD13B	P1P2	-0.0852609	0.159303
ANKRD13C	P1P2	0.296535	0.516205
ANKRD13D	P1P2	0.205236	0.524529
ANKRD16	P1P2	0.190605	0.345263
ANKRD17	P1P2	0.0150943	0.389091
ANKRD18A	ENST00000564591.1,ENST00000566717.2	0.406615	1.01868
ANKRD18B	P1P2	-0.0390807	1.05173
ANKRD2	P1P2	-0.298459	1.65617
ANKRD22	P1P2	0.422364	0.901108
ANKRD23	P1	-0.0117569	0.301138
ANKRD23	P2	0.0683841	0.933798
ANKRD24	P1P2	-0.0459004	0.977636
ANKRD26	P1P2	0.0357527	1.12007
ANKRD27	P1P2	-0.138582	0.543537
ANKRD28	P1P2	-0.449525	0.559797
ANKRD29	P1P2	0.21513	0.681609
ANKRD30A	P1P2	-0.465267	0.771147
ANKRD30B	P1P2	0.191583	0.737189
ANKRD31	P1P2	0.042273	0.587004
ANKRD32	P1P2	-0.319075	1.29621
ANKRD33	P1P2	-0.40563	0.702504
ANKRD33B	P1P2	-0.0302553	0.1228
ANKRD34A	P1	-0.0507558	1.08593
ANKRD34A	P2	-0.0783167	0.043983
ANKRD34B	P1	-0.00370296	0.30073
ANKRD34B	P2	-0.142357	0.378482
ANKRD34C	P1P2	-0.084992	2.17947
ANKRD35	P1P2	0.13973	0.354403
ANKRD36	P1P2	0.0876179	0.968622
ANKRD36C	P1P2	0.46024	0.61748
ANKRD37	P1P2	-0.0605239	0.778219
ANKRD39	P1P2	-0.0320115	2.09851
ANKRD40	P1P2	-0.251672	0.729627
ANKRD42	P1P2	-0.364474	1.41477
ANKRD44	ENST00000328737.2	0.0239001	0.700692
ANKRD44	ENST00000450567.1	-0.274983	0.178651
ANKRD45	P1P2	0.0436693	0.183977
ANKRD46	P1P2	-0.181557	0.360446
ANKRD49	P1P2	0.258579	0.837262
ANKRD50	P1P2	0.551612	2.59222
ANKRD52	P1P2	-0.35858	1.76913
ANKRD53	P1P2	0.216806	0.791287
ANKRD54	P1P2	-0.247229	0.195907
ANKRD55	ENST00000341048.4	-0.0197266	0.225154
ANKRD6	P1P2	-0.21945	0.690947
ANKRD60	ENST00000457363.1	0.146479	0.383161
ANKRD61	P1P2	-0.0282329	0.528273
ANKRD62	P1P2	-0.352266	0.33713
ANKRD63	P1P2	0.00144631	0.962521
ANKRD65	P1	-0.408971	2.56618
ANKRD65	P2	0.42037	0.84311
ANKRD66	P1P2	0.524037	0.270346
ANKRD7	P1	0.0136974	0.926889
ANKRD7	P2	-0.0426242	0.498869
ANKRD9	P1P2	0.513569	0.587817
ANKS1A	P1P2	-0.438632	1.51678
ANKS1B	ENST00000329257.7,ENST00000547776.2	-0.0503261	1.29241
ANKS3	P1P2	0.18533	0.692043
ANKS4B	P1P2	-0.00949232	1.19006
ANKS6	P1P2	0.122823	0.808457
ANKUB1	ENST00000446160.1	0.0722187	0.198106
ANKZF1	P1P2	-0.288582	1.19855
ANLN	P1P2	-0.297011	1.42395
ANO1	P1P2	-0.430344	0.729132
ANO10	P1P2	-0.0207767	0.516346
ANO2	P1P2	-0.519714	0.848249
ANO3	P1P2	-0.748221	2.46746
ANO4	P1P2	-0.723945	0.727902
ANO5	P1P2	0.280074	1.14953
ANO6	P1P2	-0.159542	0.882977
ANO7	P1P2	0.309561	0.941314
ANO8	P1P2	0.0704353	0.446361
ANO9	P1P2	0.0656665	1.58662
ANP32A	P1P2	0.0731706	0.304389
ANP32B	P1P2	-0.0145091	0.559128
ANP32D	P1P2	0.34697	1.7294
ANP32E	P1P2	0.313558	1.64226
ANPEP	P1	-0.117812	0.757378
ANPEP	P2	-0.137816	0.164102
ANTXR1	P1P2	-0.075202	1.3163
ANTXR2	P1P2	-0.263299	1.01997
ANXA1	P1P2	0.250653	0.242066
ANXA10	P1P2	-0.289063	0.2037
ANXA11	P1P2	-0.0790522	1.49768
ANXA13	P1P2	-0.298151	1.69324
ANXA2	P1P2	0.16888	0.68062
ANXA2R	P1P2	-1.01015	1.72381
ANXA3	P1P2	-0.36579	0.665768
ANXA4	P1P2	0.223264	1.01041
ANXA5	P1P2	0.0305085	0.435646
ANXA6	P1P2	-0.0566069	0.298539
ANXA7	P1P2	0.363636	0.776259
ANXA8	P1P2	-0.322502	1.06681
ANXA8L1	ENST00000359178.4	-0.221013	0.718543
ANXA9	P1P2	-0.259574	1.35041
AOAH	P1P2	-0.352477	0.492361
AOC1	P1	-0.0859794	0.285629
AOC1	P2	0.593514	3.30669
AOC2	P1P2	-0.388827	0.765424
AOC3	P1P2	-0.437744	0.316047
AOX1	P1	0.055876	0.94993
AOX1	P2	-0.130237	0.478064
AP1AR	P1P2	-0.0160711	1.0457
AP1B1	P1P2	0.0251198	1.10678
AP1G1	P1P2	-0.020137	0.347135
AP1G2	P1P2	0.0535704	0.367697
AP1M1	P1P2	-0.0626937	0.746609
AP1M2	P1P2	0.0944956	1.24608
AP1S1	P1P2	-0.0878308	0.786282
AP1S2	P1P2	-0.251759	0.157241
AP1S3	P1P2	0.163723	1.73177
AP2A1	P1P2	0.844108	2.74741
AP2A2	P1P2	0.274243	0.541323
AP2B1	P1P2	-0.389152	0.838113
AP2M1	P1	0.693017	4.63145
AP2M1	P2	0.074562	0.788088
AP2S1	P1P2	0.325761	0.723114
AP3B1	P1P2	-0.268651	1.08919
AP3B2	P1P2	-0.200033	1.56179
AP3D1	P1P2	-0.250652	0.787385
AP3M1	P1P2	-0.011983	0.690791
AP3M2	P1P2	-0.284534	0.267245
AP3S1	P1P2	0.256148	1.12253
AP3S2	P1P2	-0.0657325	1.85583
AP4B1	P1P2	-0.342369	0.696915
AP4E1	P1P2	0.0206122	1.86592
AP4M1	P1P2	-0.0579711	0.345409
AP4S1	P1P2	-0.0256092	0.464805
AP5B1	P1P2	0.433952	1.41815
AP5M1	P1P2	0.0336705	0.876195
AP5S1	P1P2	-0.07644	0.532915
AP5Z1	P1P2	0.0348398	0.243806
APAF1	P1P2	0.444277	1.70524
APBA1	P1P2	-0.0612091	1.28405
APBA2	P1P2	0.347468	0.711163
APBA3	P1P2	0.0235377	1.46918
APBB1	P1P2	-0.0249848	0.434089
APBB1IP	P1P2	-0.427141	1.16261
APBB2	P1P2	0.430786	1.43414
APBB3	P1P2	0.205924	2.11167
APC	P1	-0.218257	0.411829
APC	P2	-0.170717	1.14037
APC2	P1	-0.217603	1.05392
APC2	P2	-0.287865	0.546606
APCDD1	P1P2	-0.00638551	0.314779
APCDD1L	P1P2	0.305644	2.28011
APCS	P1P2	0.523403	1.1656
APEH	P1P2	-0.441727	1.34082
APEX1	P1P2	-0.296963	1.71132
APEX2	P1P2	0.441961	0.869574
APH1A	P1P2	0.306077	1.83644
APH1B	P1P2	-0.0417796	1.56725
API5	P1P2	-0.122171	1.15842
APIP	P1P2	-0.00786404	1.22995
APITD1	P1P2	0.147269	0.432695
APITD1-CORT	P1P2	0.147269	0.432695
APLF	P1P2	0.126699	0.221436
APLN	P1P2	-0.30439	0.262779
APLNR	P1P2	0.316937	0.52285
APLP1	P1P2	-0.257152	0.648501
APLP2	P1P2	-0.296812	0.370751
APMAP	P1P2	0.288082	0.853124
APOA1	P1P2	0.0972261	1.1714
APOA1BP	P1P2	-0.0519826	0.220752
APOA2	P1P2	-0.159017	0.704061
APOA4	P1P2	0.039841	1.16373
APOA5	P1P2	0.0161334	1.21701
APOB	P1P2	0.291929	1.52456
APOBEC1	P1P2	-0.269881	0.850807
APOBEC2	P1P2	-0.189195	0.275584
APOBEC3A	P1P2	0.00634987	0.312944
APOBEC3A_B	P1P2	0.00634987	0.312944
APOBEC3B	P1P2	-0.0500223	0.663691
APOBEC3C	P1P2	0.0377687	0.176399
APOBEC3D	P1P2	0.0377687	0.176399
APOBEC3F	P1P2	-0.194259	0.323996
APOBEC3G	P1P2	-0.0572999	0.388583
APOBEC3H	P1P2	-0.45498	0.784257
APOBEC4	P1P2	0.468088	1.13567
APOBR	P1	-0.290252	0.908011
APOBR	P2	-0.236042	1.24428
APOC1	P1P2	-0.0460607	0.324332
APOC2	P1P2	-0.140708	0.318194
APOC3	P1P2	-0.375705	1.10559
APOC4	P1P2	-0.053772	0.789529
APOD	P1P2	0.301518	1.73858
APOE	P1P2	-0.892641	2.8403
APOF	P1P2	0.461594	1.79408
APOH	P1	-0.12212	1.94075
APOH	P2	0.478745	0.676314
APOL1	P1P2	-0.376804	1.15443
APOL2	P1P2	-0.159663	2.27182
APOL3	P1P2	0.00198406	0.246731
APOL4	P1P2	-0.747352	1.09018
APOL5	ENST00000249044.2	-0.0730699	1.64802
APOL6	P1P2	-0.0243613	0.320155
APOLD1	P1P2	0.132049	0.466219
APOM	P1P2	0.584605	0.764956
APOO	P1P2	0.0279331	1.0927
APOOL	P1P2	-0.0380424	0.632097
APOPT1	P1P2	-0.376166	1.3751
APP	P1P2	-0.317256	0.758942
APPBP2	P1P2	-0.40561	0.390554
APPL1	P1P2	0.0873757	0.729953
APPL2	P1P2	0.181609	0.515187
APRT	P1P2	-0.332436	0.867373
APTX	P1	-0.0498682	0.483964
APTX	P2	-0.545682	1.36368
AQP1	ENST00000509504.1	-0.471985	1.07207
AQP10	P1P2	-0.46178	2.33858
AQP11	P1P2	0.0173111	0.699306
AQP12A	P1P2	0.443203	1.14642
AQP12B	P1P2	-0.740228	0.945454
AQP2	P1P2	-0.0505675	1.78925
AQP3	P1	-1.32205	1.09102
AQP3	P2	-0.224181	0.838089
AQP4	P1P2	-0.286438	0.650771
AQP5	P1P2	-0.369907	0.231752
AQP6	P1P2	-0.257695	0.691126
AQP7	P1P2	-0.0441055	0.405798
AQP8	P1P2	0.17801	0.561799
AQP9	P1P2	-0.176455	0.445733
AQPEP	P1P2	-0.281245	0.156016
AQR	P1P2	2.96923	7.7721
AR	P1P2	-0.754786	1.78628
ARAF	P1P2	0.433445	0.701156
ARAP1	P1	-0.321408	0.736232
ARAP1	P2	-0.102996	0.834138
ARAP2	P1P2	-0.211097	0.116289
ARAP3	P1P2	0.233373	0.793891
ARC	P1P2	-0.0266297	2.60711
ARCN1	P1P2	-0.57058	2.0208
AREG	P1P2	-0.148591	0.631555
AREL1	P1P2	0.29833	0.572187
ARF1	P1P2	-0.127167	0.255328
ARF3	P1P2	-0.0476534	1.46561
ARF4	P1P2	0.0818771	1.6094
ARF5	P1	0.0249533	0.492105
ARF5	P2	-0.192856	0.644673
ARF6	P1	-0.231144	0.536529
ARF6	P2	-0.605711	1.71746
ARFGAP1	P1P2	0.030046	0.916745
ARFGAP2	P1P2	0.247677	1.10357
ARFGAP3	P1P2	-0.360506	0.80969
ARFGEF1	P1P2	-0.359307	0.873458
ARFGEF2	P1P2	0.25466	0.673316
ARFIP1	P1P2	-0.136	0.591948
ARFIP2	P1P2	-0.219902	0.358726
ARFRP1	P1P2	0.166742	0.572065
ARG1	P1P2	-0.262534	0.527471
ARG2	P1P2	0.22463	0.859496
ARGFX	P1P2	0.0467153	2.09655
ARGLU1	P1P2	0.294536	0.735205
ARHGAP1	P1P2	0.376961	0.812294
ARHGAP10	P1P2	-0.175992	0.106921
ARHGAP11A	P1P2	-0.20785	0.109767
ARHGAP11B	P1P2	0.077263	0.346063
ARHGAP12	P1P2	0.0181539	1.17692
ARHGAP15	P1P2	-0.247656	0.348895
ARHGAP17	P1P2	-0.257986	0.986621
ARHGAP18	P1P2	0.415925	1.45418
ARHGAP19	P1P2	-0.317167	0.905172
ARHGAP20	P1P2	-0.111181	0.5927
ARHGAP21	P1P2	-0.334428	0.349676
ARHGAP22	P1P2	-0.208044	0.898728
ARHGAP23	P1P2	-0.349902	0.612513
ARHGAP24	P1P2	0.177103	0.432983
ARHGAP25	P1P2	-0.0807555	0.483892
ARHGAP26	P1P2	-0.553257	1.25979
ARHGAP27	P1	-0.090974	0.338101
ARHGAP27	P2	-0.0428096	0.379493
ARHGAP28	P1P2	0.217684	0.844329
ARHGAP29	P1P2	0.0216124	1.33475
ARHGAP30	P1P2	0.00577678	0.0675477
ARHGAP31	P1P2	-0.253734	1.40448
ARHGAP32	ENST00000310343.9	0.134895	1.68474
ARHGAP33	P1P2	-0.0502012	0.29732
ARHGAP35	ENST00000404338.3	-0.000863406	0.446624
ARHGAP36	P1P2	-0.0587894	0.863522
ARHGAP39	P1P2	-0.146988	1.24991
ARHGAP4	P1	0.390492	2.21382
ARHGAP4	P2	0.379427	0.762577
ARHGAP40	P1P2	-0.0683585	0.796483
ARHGAP42	P1P2	0.0945471	0.99293
ARHGAP44	P1P2	0.0941595	0.584473
ARHGAP5	P1P2	0.103471	0.895711
ARHGAP6	P1P2	-0.395803	0.666688
ARHGAP8	P1	0.0339712	0.425119
ARHGAP8	P2	0.0556373	0.945488
ARHGAP9	P1P2	0.0480968	1.02155
ARHGDIA	P1P2	-0.331974	0.628339
ARHGDIB	P1P2	0.177826	0.420574
ARHGDIG	P1P2	-0.0205873	0.289406
ARHGEF1	P1	-0.210022	0.174746
ARHGEF1	P2	0.0495256	0.920137
ARHGEF10	P1P2	0.110873	1.06046
ARHGEF10L	P1P2	-0.31758	1.17102
ARHGEF11	P1P2	0.106286	1.77849
ARHGEF12	P1P2	0.0898086	3.3751
ARHGEF15	P1P2	-0.251064	1.08001
ARHGEF16	P1P2	0.0810189	0.408265
ARHGEF17	P1P2	0.197281	0.503923
ARHGEF18	P1P2	-0.2644	0.361066
ARHGEF19	P1P2	0.3593	0.296779
ARHGEF2	P1P2	-0.291566	0.532155
ARHGEF25	P1P2	0.638718	0.514212
ARHGEF26	P1P2	-0.0606197	0.698036
ARHGEF28	P1P2	-0.38617	1.21474
ARHGEF3	P1P2	-0.0737261	0.424688
ARHGEF33	ENST00000398800.4	0.0256938	0.652058
ARHGEF35	ENST00000378115.2	-0.0263144	2.24183
ARHGEF35	ENST00000543357.1	-0.437188	2.05416
ARHGEF37	P1	0.170019	1.16848
ARHGEF37	P2	-0.442655	0.709241
ARHGEF38	P1P2	-0.348588	0.841351
ARHGEF39	P1P2	-0.151089	0.312205
ARHGEF4	P1P2	-0.331698	1.15852
ARHGEF40	P1P2	0.120773	2.39981
ARHGEF5	P1P2	-0.112775	2.89935
ARHGEF6	P1P2	0.237265	0.730745
ARHGEF7	ENST00000370623.3	-0.280453	0.0524771
ARHGEF9	P1P2	0.115892	0.961856
ARID1A	P1P2	0.40734	2.76399
ARID1B	P1	-0.200459	0.392087
ARID1B	P2	-0.208959	0.740169
ARID2	P1P2	-0.262284	0.470569
ARID3A	P1P2	-0.2167	0.265613
ARID3B	P1P2	0.249936	0.813519
ARID3C	P1P2	-0.243506	0.648227
ARID4A	P1P2	-0.0628119	0.589049
ARID4B	P1P2	-0.0944318	0.374121
ARID5A	P1P2	-0.0037781	0.15504
ARID5B	ENST00000279873.7	-0.0416289	0.353403
ARIH1	P1P2	-0.439783	2.37573
ARIH2	P1P2	-0.393632	0.493638
ARIH2OS	P1P2	0.166187	2.95873
ARL1	P1P2	-0.465594	1.52886
ARL10	P1P2	-0.112253	0.276319
ARL11	P1P2	-0.504584	2.03819
ARL13A	P1P2	0.0649265	0.484031
ARL13B	P1P2	-0.0497986	1.0718
ARL14	P1P2	0.039438	1.9935
ARL14EP	P1P2	0.257133	0.354482
ARL14EPL	ENST00000601302.2	-0.301248	0.532888
ARL15	P1P2	0.298231	2.15352
ARL16	P1P2	-0.0195051	0.920423
ARL17A	ENST00000329240.4,ENST00000336125.5,ENST00000445552.2	0.210942	0.452697
ARL17B	ENST00000434041.2,ENST00000450673.3,ENST00000570618.1	0.210942	0.452697
ARL2	P1P2	0.00490849	0.0625433
ARL2BP	P1P2	0.38504	1.01054
ARL3	P1P2	-0.144093	1.20001
ARL4A	P1P2	0.064583	0.480716
ARL4C	P1P2	0.162743	0.666493
ARL4D	P1P2	-0.0563705	1.66691
ARL5A	P1P2	-0.1704	1.37604
ARL5B	P1P2	-0.225564	0.673821
ARL5C	P1P2	0.332149	1.65495
ARL6	P1P2	-0.401775	1.44479
ARL6IP1	P1	-0.48763	0.928571
ARL6IP1	P2	-0.0489451	0.583577
ARL6IP4	P1P2	0.0252087	0.729986
ARL6IP5	P1P2	-0.154959	0.530458
ARL6IP6	P1P2	-0.0686956	1.75033
ARL8A	P1P2	-0.271142	0.627516
ARL8B	P1P2	-0.00481441	1.18832
ARL9	P1P2	0.00763101	0.306632
ARMC1	P1P2	0.0499758	0.503285
ARMC10	P1P2	-0.394412	1.1656
ARMC12	P1P2	-1.02149	0.947906
ARMC2	P1P2	-0.0910189	0.528594
ARMC3	P1P2	-0.125273	1.13733
ARMC4	P1P2	-0.100053	0.0533459
ARMC5	P1P2	0.127294	0.924951
ARMC6	P1P2	-0.0225478	0.414871
ARMC7	P1P2	-0.491918	0.369024
ARMC8	P1P2	-0.44488	0.627991
ARMC9	P1P2	-0.0345008	1.23526
ARMCX1	P1P2	0.211137	2.33182
ARMCX2	P1P2	-0.256801	1.16587
ARMCX3	P1P2	-0.475303	0.149032
ARMCX4	P1P2	0.395915	1.43216
ARMCX5	P1P2	0.00718744	1.21995
ARMCX5-GPRASP2	P1P2	0.00718744	1.21995
ARMCX6	P1P2	-0.0117753	0.934909
ARMS2	P1P2	0.174278	0.609464
ARNT	P1P2	-0.338419	0.146024
ARNT2	P1P2	0.352881	0.832584
ARNTL	P1P2	0.260309	0.705329
ARNTL2	P1P2	0.166351	0.332249
ARPC1A	P1P2	0.140867	0.663093
ARPC1B	P1P2	-0.0263783	0.329933
ARPC2	P1	-0.425074	1.11048
ARPC2	P2	-0.393929	0.700435
ARPC3	P1	-0.127241	0.282768
ARPC3	P2	-0.0494927	0.983685
ARPC4	P1P2	0.00692455	1.1072
ARPC4-TTLL3	P1	0.0577945	0.62018
ARPC4-TTLL3	P2	0.984449	0.785991
ARPC5	P1P2	-0.119889	1.53846
ARPC5L	P1	-0.471794	1.07569
ARPC5L	P2	0.0404724	1.36756
ARPP19	P1P2	0.047359	0.536598
ARPP21	ENST00000187397.4	0.0540798	0.67058
ARR3	P1P2	-0.0880139	0.707503
ARRB1	P1P2	-0.126983	0.369169
ARRB2	P1P2	0.741204	1.18646
ARRDC1	P1P2	-0.507978	1.36132
ARRDC2	P1	-0.317586	1.08843
ARRDC2	P2	0.433812	2.21432
ARRDC3	P1P2	1.00235	4.812
ARRDC4	P1P2	-0.111833	1.17188
ARRDC5	P1P2	0.0087251	0.859234
ARSA	P1P2	-0.129871	1.22794
ARSB	P1P2	0.426786	2.73098
ARSD	P1P2	-0.186129	1.32834
ARSE	P1P2	-0.607508	1.99314
ARSF	P1P2	-0.273121	0.299764
ARSG	ENST00000448504.2	-0.00638701	0.146228
ARSH	ENST00000381130.2	-0.0802363	0.221004
ARSI	P1P2	0.0264723	1.29642
ARSJ	P1P2	0.356903	0.544203
ARSK	P1P2	-0.547071	0.38463
ART1	P1P2	0.34264	1.61437
ART3	P1	0.090395	1.32244
ART3	P2	-0.0382235	0.67153
ART4	P1P2	0.338239	0.537665
ART5	P1P2	0.390067	1.18405
ARTN	P1	0.479938	0.899704
ARTN	P2	-0.853747	0.559442
ARV1	P1P2	-0.0857835	0.801328
ARVCF	P1	-0.28647	0.402183
ARVCF	P2	-0.339316	0.0327642
ARX	P1	-0.0454923	0.498368
ARX	P2	-0.285679	0.23065
AS3MT	P1P2	-0.256293	0.713142
ASAH1	P1P2	-0.237115	1.1484
ASAH2	ENST00000395526.4	0.139193	1.76422
ASAH2B	P1P2	-0.214585	0.244341
ASAP1	P1P2	-0.0360739	0.60849
ASAP2	P1P2	-0.0246965	1.50755
ASAP3	P1P2	-0.297624	1.41116
ASB1	P1P2	-0.00113383	0.87611
ASB10	P1P2	-0.0877216	1.65002
ASB11	P1	-0.410037	2.21325
ASB11	P2	-0.119977	0.610365
ASB12	ENST00000362002.2	-0.058091	0.367522
ASB12	ENST00000396130.2	-0.500566	2.6041
ASB13	P1P2	0.272933	1.06063
ASB14	P1P2	-0.350673	1.89272
ASB15	P1P2	-0.278812	0.306596
ASB16	P1P2	-0.428367	1.01738
ASB17	P1P2	-0.0257952	0.472833
ASB18	P1P2	0.0370885	2.67044
ASB2	P1P2	0.328098	1.82816
ASB3	P1P2	0.137281	0.443899
ASB4	P1P2	-0.0305125	0.367881
ASB5	P1P2	-0.404278	0.140902
ASB6	P1P2	-0.256233	0.518545
ASB7	P1P2	-0.0104404	0.348881
ASB8	P1P2	0.0203251	0.724747
ASB9	P1P2	0.0044126	0.510386
ASCC1	P1P2	-0.322976	0.723464
ASCC2	P1P2	-0.27872	0.787321
ASCC3	P1P2	-0.283324	1.33021
ASCL1	P1P2	0.170237	0.25852
ASCL2	P1P2	0.200771	0.69854
ASCL3	P1P2	-0.284435	0.92168
ASCL4	ENST00000342331.4	-0.31078	0.380163
ASCL5	P1P2	-0.210672	0.176049
ASF1A	P1P2	-0.291424	0.485962
ASF1B	P1P2	-0.528731	2.62995
ASGR1	P1P2	-0.356731	0.636
ASGR2	P1P2	-0.427255	0.70059
ASH1L	P1P2	-0.226681	2.43198
ASH2L	P1P2	0.0176092	0.641288
ASIC1	P1P2	0.0208816	0.581879
ASIC2	ENST00000359872.6	-0.306193	1.17653
ASIC3	P1P2	-0.482267	1.17495
ASIC4	P1P2	-0.337233	0.386634
ASIC5	P1P2	-0.419008	1.2862
ASIP	P1P2	-0.336916	0.105431
ASL	P1P2	0.0528196	0.8091
ASMT	P1P2	0.299729	0.256303
ASMTL	P1P2	-0.391094	0.864992
ASNA1	P1P2	-0.426884	2.22088
ASNS	P1P2	-0.0367166	0.300236
ASNSD1	P1P2	0.39521	1.55659
ASPA	P1P2	0.690247	0.172218
ASPDH	P1P2	-0.123222	1.76634
ASPG	P1	0.0729362	0.423197
ASPG	P2	0.0071547	1.30117
ASPH	P1P2	0.695281	2.99772
ASPHD1	P1P2	-0.121795	0.180638
ASPHD2	P1P2	-0.0476229	0.863895
ASPM	P1P2	-0.440371	0.904494
ASPN	P1P2	-0.0940648	1.55304
ASPRV1	ENST00000320256.4	0.202623	1.31408
ASPSCR1	P1P2	-0.19452	0.722681
ASRGL1	P1P2	-0.384062	1.28099
ASS1	P1P2	-0.000823215	0.606908
ASTE1	P1P2	0.259559	0.613076
ASTL	ENST00000342380.2	-0.242926	0.358197
ASTN1	P1P2	-0.341815	1.22206
ASTN2	P1P2	-0.189075	0.138414
ASUN	P1P2	-0.601307	2.75143
ASXL1	P1P2	-0.0966414	0.809698
ASXL2	P1P2	-0.0483682	0.296662
ASXL3	P1P2	-0.190468	0.49338
ASZ1	P1P2	0.0311246	0.313533
ATAD1	P1P2	0.0153826	0.812686
ATAD2	P1P2	0.10686	0.0373749
ATAD2B	P1P2	-0.109954	0.540179
ATAD3A	P1P2	0.231889	0.373257
ATAD3B	P1	0.240654	0.719746
ATAD3C	P1P2	-0.572681	0.477539
ATAD5	P1P2	0.334199	0.871075
ATAT1	P1P2	-0.134853	1.69085
ATCAY	P1P2	-0.0823002	0.467993
ATE1	P1P2	0.0425185	0.282508
ATF1	P1P2	-0.423772	2.42796
ATF2	P1P2	-0.218863	0.699665
ATF3	P1P2	0.0200389	0.186376
ATF4	P1P2	-0.256469	0.499859
ATF5	P1P2	1.02575	1.40151
ATF6	P1P2	-0.262518	0.59175
ATF6B	P1P2	0.0373319	1.18705
ATF7	P1P2	-0.382187	1.63219
ATF7IP	P1	-0.283064	0.938586
ATF7IP	P2	-0.0927498	1.46903
ATF7IP2	P1P2	0.336132	0.318625
ATG10	P1P2	-0.372806	1.78239
ATG12	P1P2	0.0345685	1.13501
ATG13	P1P2	-0.252962	0.945719
ATG14	P1P2	0.0372529	0.0487194
ATG16L1	P1P2	0.209252	1.42617
ATG16L2	P1P2	-0.0150491	0.0664156
ATG2A	P1P2	-0.0627317	0.974321
ATG2B	P1P2	-0.311766	0.198999
ATG3	P1P2	-0.0234833	0.333411
ATG4A	P1P2	0.193293	0.494202
ATG4B	P1P2	-0.106389	1.95361
ATG4C	P1P2	-0.217873	0.616413
ATG4D	P1P2	-0.068737	0.0651724
ATG5	P1P2	0.0520893	1.28969
ATG7	P1P2	-0.338136	0.262654
ATG9A	P1P2	0.303508	1.87136
ATG9B	P1P2	0.151471	1.08051
ATHL1	P1P2	0.132934	1.64738
ATIC	P1P2	-0.384942	2.02703
ATL1	P1P2	0.160964	0.121549
ATL2	P1P2	0.011644	0.400081
ATL3	P1P2	-0.164951	0.529007
ATM	P1P2	-0.113675	0.939716
ATMIN	P1P2	0.0314472	0.42266
ATN1	P1P2	0.215615	0.738865
ATOH1	P1P2	-0.294064	0.109109
ATOH7	P1P2	-0.128321	0.502797
ATOH8	P1P2	-0.0599131	1.05678
ATOX1	P1P2	0.0228747	1.68264
ATP10A	P1P2	-0.0658935	0.551627
ATP10B	P1P2	-0.105973	0.506176
ATP10D	P1P2	0.0208634	0.641825
ATP11A	P1P2	-0.0960787	0.241334
ATP11B	P1P2	-0.304977	0.341886
ATP11C	ENST00000361648.2	-0.440151	2.48714
ATP12A	P1P2	-0.29468	0.845964
ATP13A1	P1P2	0.307674	1.40895
ATP13A2	P1P2	0.334894	0.0501341
ATP13A3	P1P2	0.28882	0.677036
ATP13A4	P1P2	-0.0334194	0.197771
ATP13A5	P1P2	-0.354573	1.06304
ATP1A1	P1P2	-1.29131	5.18055
ATP1A2	P1	0.0453806	0.367213
ATP1A2	P2	-0.31248	0.96553
ATP1A3	P1P2	0.397304	0.445851
ATP1A4	P1	-0.0387156	1.30326
ATP1A4	P2	-0.00226057	1.87021
ATP1B1	P1P2	-0.6595	1.94234
ATP1B2	P1P2	-0.740741	1.27392
ATP1B3	P1P2	-0.704022	1.46248
ATP1B4	P1P2	0.0152421	1.01569
ATP2A1	P1P2	-0.467097	0.846319
ATP2A2	P1P2	-0.253828	0.340161
ATP2A3	P1P2	0.207843	1.37264
ATP2B1	P1P2	-0.269565	0.527476
ATP2B2	P1	0.174765	0.741671
ATP2B2	P2	-0.0355386	0.796982
ATP2B3	P1P2	-0.0138669	0.413458
ATP2B4	P1P2	-0.415969	0.166687
ATP2C1	P1P2	-0.0814976	2.05397
ATP2C2	P1P2	0.509293	1.12227
ATP4A	P1	0.227803	0.650738
ATP4A	P2	-0.14631	2.13619
ATP4B	P1P2	0.120628	0.877619
ATP5A1	P1	-0.253216	0.226287
ATP5A1	P2	-0.311997	0.914749
ATP5B	P1P2	-0.25769	0.890544
ATP5C1	P1P2	-0.496048	2.79754
ATP5D	P1P2	0.210076	0.170112
ATP5E	P1P2	0.0139044	0.864208
ATP5F1	P1P2	-0.347629	0.88466
ATP5G1	P1P2	-0.00913812	0.921008
ATP5G2	P1P2	0.0228101	1.3764
ATP5G3	P1P2	0.000376996	0.277664
ATP5H	P1P2	-0.0411574	0.284955
ATP5I	P1P2	-0.340555	0.144121
ATP5J	P1P2	-0.232231	0.411959
ATP5J2	P1P2	-0.283938	1.06301
ATP5J2-PTCD1	P1	-0.283938	1.06301
ATP5J2-PTCD1	P2	-0.583343	3.58917
ATP5L	P1P2	-0.0932155	0.622137
ATP5L2	ENST00000505920.1	-0.197729	0.264627
ATP5O	P1P2	-0.437385	2.05906
ATP5S	P1P2	-0.0746866	1.64195
ATP5SL	P1P2	-0.138314	1.80348
ATP6AP1	P1P2	-0.127887	0.815479
ATP6AP1L	P1P2	-0.0259385	0.664841
ATP6AP2	P1P2	-0.480852	1.42538
ATP6V0A1	P1P2	-0.321917	0.911998
ATP6V0A2	P1P2	0.239949	0.402079
ATP6V0A4	P1	-0.0851818	0.944598
ATP6V0A4	P2	0.0644133	0.95836
ATP6V0B	P1P2	-0.206723	0.0908385
ATP6V0C	P1P2	0.00658338	0.225311
ATP6V0D1	P1P2	-0.343432	0.877435
ATP6V0D2	P1P2	0.267249	0.759296
ATP6V0E1	P1P2	-0.0568091	1.18053
ATP6V0E2	P1P2	0.00695321	0.312985
ATP6V1A	P1P2	0.286269	0.584439
ATP6V1B1	P1P2	0.188849	0.153102
ATP6V1B2	P1P2	-0.399335	1.50014
ATP6V1C1	P1P2	0.0307194	1.63173
ATP6V1C2	P1P2	0.246017	0.666967
ATP6V1D	P1P2	-0.173796	0.510083
ATP6V1E1	P1P2	0.000184253	0.713546
ATP6V1E2	P1P2	-0.0725686	0.610255
ATP6V1F	P1P2	0.240477	0.24
ATP6V1G1	P1P2	-0.203396	1.16155
ATP6V1G2	P1P2	-0.0207287	1.1719
ATP6V1G3	P1P2	-0.637667	0.0943355
ATP6V1H	P1P2	0.315673	0.510878
ATP7A	P1P2	0.0567065	0.775888
ATP7B	P1P2	-0.28677	1.16832
ATP8A1	P1P2	0.161184	0.367703
ATP8A2	P1P2	0.0378946	1.1642
ATP8B1	P1P2	0.00570414	0.405067
ATP8B2	P1	0.0569354	0.11136
ATP8B2	P2	-0.377576	0.43892
ATP8B3	P1P2	-0.451604	1.6806
ATP8B4	P1P2	0.524641	0.231849
ATP9A	P1P2	-0.0563208	0.275537
ATP9B	P1P2	-0.185972	0.2974
ATPAF1	P1P2	0.193508	0.386756
ATPAF2	P1P2	0.240011	0.340833
ATPIF1	P1P2	0.0366235	1.17276
ATR	P1P2	-0.334383	1.21991
ATRAID	P1P2	-0.0441995	0.842064
ATRIP	P1P2	-0.352816	0.393037
ATRN	P1P2	-0.293736	1.08033
ATRNL1	P1P2	-0.157701	0.285647
ATRX	P1P2	-0.415387	0.928651
ATXN1	P1P2	-0.0488743	0.137048
ATXN10	P1P2	-0.290451	0.222518
ATXN1L	P1P2	-0.293736	0.250851
ATXN2	P1P2	-0.113771	0.492686
ATXN2L	P1P2	-0.211482	2.83004
ATXN3	P1P2	-0.42227	1.5065
ATXN3L	P1P2	0.0351927	0.35964
ATXN7	ENST00000398590.3	-0.353024	1.15814
ATXN7	ENST00000538065.1	-0.0572188	0.961242
ATXN7L1	P1P2	-0.293736	2.15142
ATXN7L2	P1P2	0.334265	1.36929
ATXN7L3	P1P2	-0.217787	0.320886
ATXN7L3B	P1P2	-0.332386	0.791703
AUH	P1P2	0.0830026	1.09198
AUNIP	P1P2	-0.39611	0.371608
AUP1	P1P2	-0.00729129	0.880601
AURKA	P1P2	0.406833	1.06203
AURKAIP1	P1P2	-0.263152	0.982693
AURKB	P1P2	-0.0868908	0.852559
AURKC	P1P2	-0.320695	1.11839
AUTS2	P1P2	-0.0908605	0.243413
AVEN	P1P2	0.117154	1.64778
AVIL	P1P2	0.237665	0.112124
AVL9	P1P2	0.0590158	0.42916
AVP	P1P2	-0.19369	2.43244
AVPI1	P1P2	-0.435375	0.619019
AVPR1A	P1P2	0.57459	1.87086
AVPR1B	P1P2	0.0430069	0.467712
AVPR2	P1P2	-0.149136	0.112515
AWAT1	P1P2	-0.351644	1.06171
AWAT2	P1P2	-0.145869	0.997004
AXDND1	P1P2	-0.0154294	1.2673
AXIN1	P1P2	-0.948171	0.297527
AXIN2	P1	-0.313947	0.653916
AXIN2	P2	-0.07326	1.0387
AXL	P1P2	-0.0926534	0.627725
AZGP1	P1P2	0.407371	0.849321
AZI1	P1P2	-0.240652	1.65562
AZI2	P1P2	-0.297137	0.355689
AZIN1	P1P2	0.227548	2.12752
AZU1	P1	0.167412	0.418008
AZU1	P2	-0.275407	0.548206
B2M	P1	-0.0178366	1.68711
B2M	P2	0.226079	0.294551
B3GALNT1	P1P2	-0.0699398	0.0932357
B3GALNT2	P1P2	-0.301652	0.430558
B3GALT1	P1P2	0.0209804	0.847442
B3GALT2	P1P2	-0.0997334	0.747253
B3GALT4	P1P2	-0.236344	1.0142
B3GALT5	ENST00000343118.4,ENST00000398714.2	-0.123901	0.475958
B3GALT5	ENST00000380618.1	0.328638	0.87161
B3GALT5	ENST00000380620.4	0.263959	0.627742
B3GALT6	P1P2	-0.197688	0.304751
B3GALTL	P1P2	-0.20913	0.254856
B3GAT1	P1P2	0.30935	0.502347
B3GAT2	P1P2	0.327506	1.28235
B3GAT3	P1P2	-0.366271	0.685496
B3GNT1	P1P2	0.199894	1.30425
B3GNT2	P1P2	-0.485412	0.766733
B3GNT3	P1P2	-0.161313	0.197307
B3GNT4	P1P2	0.333059	0.326229
B3GNT5	P1P2	0.404856	1.01512
B3GNT6	P1P2	0.0862043	0.0452647
B3GNT7	P1P2	0.463699	0.36484
B3GNT8	P1P2	-0.0640732	0.174525
B3GNT9	P1P2	0.0754755	0.154662
B3GNTL1	P1	-0.503452	1.33061
B3GNTL1	P2	-0.304213	0.420003
B4GALNT1	P1P2	-0.0542468	0.604554
B4GALNT2	P1P2	-0.433146	1.3379
B4GALNT3	P1P2	-0.00404696	0.414772
B4GALNT4	P1P2	-0.296962	0.185026
B4GALT1	P1P2	0.019236	0.34034
B4GALT2	P1P2	-0.1579	0.0739192
B4GALT3	P1P2	-0.252641	0.778996
B4GALT4	P1P2	0.00146275	0.0781817
B4GALT5	P1P2	-0.176986	1.55523
B4GALT6	P1P2	-0.206919	0.586591
B4GALT7	P1P2	0.205262	1.65251
B9D1	P1P2	0.120878	0.0734166
B9D2	P1P2	0.266926	0.603539
BAALC	P1P2	-0.346342	1.05408
BAAT	P1	-0.356928	1.3953
BAAT	P2	0.631287	1.79315
BABAM1	P1P2	0.00293521	0.948206
BACE1	P1P2	0.145896	2.04007
BACE2	P1P2	-0.39522	0.69022
BACH1	P1P2	-0.157479	0.706124
BACH2	P1P2	-0.166107	0.187184
BAD	P1P2	0.00692997	0.0379474
BAG1	P1P2	-0.12132	0.929155
BAG2	P1P2	0.0924704	1.26785
BAG3	P1P2	-0.109526	1.0886
BAG4	P1P2	-0.0621315	0.376588
BAG5	P1P2	0.203362	1.04265
BAG6	P1P2	0.666072	1.87339
BAGE	P1P2	0.093227	0.497793
BAGE3	P1P2	0.093227	0.497793
BAGE4	P1P2	0.093227	0.497793
BAGE5	P1P2	0.093227	0.497793
BAHCC1	P1P2	0.0374018	0.380367
BAHD1	P1P2	0.299513	0.826311
BAI1	P1P2	0.0569792	0.169434
BAI2	P1P2	0.0799701	1.22402
BAI3	P1P2	0.557425	0.976083
BAIAP2	P1P2	0.440514	0.480478
BAIAP2L1	P1P2	0.0621194	0.541723
BAIAP2L2	P1	-0.363672	0.103631
BAIAP2L2	P2	-0.0320081	0.88977
BAIAP3	P1P2	-0.387733	0.258691
BAK1	P1P2	-0.392062	1.68095
BAMBI	P1P2	0.519007	0.260487
BANF1	P1P2	0.0497669	1.18851
BANF2	P1P2	0.177543	0.580788
BANK1	P1P2	0.254443	0.258677
BANP	P1P2	0.0062366	1.3508
BAP1	P1P2	0.0337931	1.24449
BARD1	P1P2	0.0602466	0.601466
BARHL1	P1P2	0.249709	0.415402
BARHL2	P1P2	0.0270416	0.960222
BARX1	P1P2	-0.169076	0.291125
BARX2	P1P2	0.0115711	0.936103
BASP1	P1P2	-0.013452	0.146085
BATF	P1P2	0.404154	0.649957
BATF2	P1P2	-0.163043	0.385321
BATF3	P1P2	0.0751048	0.362179
BAX	P1P2	0.0506618	2.86755
BAZ1A	P1P2	0.405008	2.87417
BAZ1B	P1P2	-0.287735	0.853521
BAZ2A	P1	0.242665	0.807262
BAZ2A	P2	-0.111006	0.60436
BAZ2B	P1P2	0.261852	1.42186
BBC3	P1P2	-0.136413	0.889145
BBIP1	P1P2	0.338592	0.996954
BBOX1	P1	-0.664046	1.82913
BBOX1	P2	-0.186617	1.38747
BBS1	P1P2	0.0573236	0.165422
BBS10	P1P2	-0.292259	1.15518
BBS12	P1P2	-0.293522	0.539292
BBS2	P1P2	0.425446	1.95056
BBS4	P1P2	0.109121	1.07619
BBS5	P1P2	0.110578	1.26467
BBS7	P1P2	0.32618	0.211268
BBS9	P1P2	0.0372754	0.773509
BBX	P1P2	-0.204761	0.356389
BCAM	P1P2	0.197546	0.403493
BCAN	P1P2	0.00222801	0.193868
BCAP29	P1P2	0.0881922	0.865398
BCAP31	P1P2	-0.0551108	1.42394
BCAR1	P1	0.147087	0.900709
BCAR1	P2	-0.699231	2.46898
BCAR3	P1	-0.364212	1.10583
BCAR3	P2	0.290291	0.450558
BCAS1	ENST00000395961.3	-0.0300831	0.346333
BCAS2	P1P2	1.06625	3.45826
BCAS3	P1P2	0.0634887	0.671795
BCAS4	P1P2	0.0221713	0.236815
BCAT1	P1P2	0.228824	0.31682
BCAT2	P1P2	0.000949773	0.254123
BCCIP	P1P2	0.832161	4.03826
BCDIN3D	P1P2	-0.29978	1.14568
BCHE	P1P2	-0.174677	0.248138
BCKDHA	P1	0.0332692	0.537732
BCKDHA	P2	-0.0576835	0.52723
BCKDHB	P1P2	0.323862	1.28856
BCKDK	P1P2	-0.343705	1.29078
BCL10	P1P2	0.00455638	0.661474
BCL11A	P1P2	-0.0219236	1.97021
BCL11B	P1P2	-0.0145532	0.202061
BCL2	P1P2	0.0193909	1.62496
BCL2A1	P1P2	0.179219	1.2037
BCL2L1	P1	-0.0790613	0.798212
BCL2L1	P2	0.168391	1.43062
BCL2L10	P1P2	-0.498019	1.91472
BCL2L11	P1	-0.123117	1.13319
BCL2L11	P2	0.134182	0.995483
BCL2L12	P1P2	0.313129	0.265597
BCL2L13	P1P2	0.130175	0.657438
BCL2L14	P1	-0.0192774	0.860145
BCL2L14	P2	-0.0431295	1.4031
BCL2L15	P1P2	-0.442711	1.11138
BCL2L2	P1P2	-0.00919188	0.290737
BCL2L2-PABPN1	P1P2	-0.00919188	0.290737
BCL3	P1P2	-0.0603623	0.523544
BCL6	P1P2	-0.284331	0.200642
BCL6B	P1P2	0.235473	0.650758
BCL7A	P1P2	0.297973	1.00484
BCL7B	P1P2	0.0309943	0.302488
BCL7C	P1P2	0.219305	0.555111
BCL9	P1P2	-0.349343	0.545233
BCL9L	P1P2	-0.0409209	0.619267
BCLAF1	P1P2	-0.200863	1.27459
BCMO1	P1P2	-0.0138046	0.727679
BCO2	P1P2	0.00404021	2.76517
BCOR	P1P2	0.0546352	0.522908
BCORL1	P1P2	0.0369291	0.646442
BCR	P1P2	0.00583224	0.570604
BCS1L	P1P2	0.00524343	0.874915
BDH1	P1	-0.319517	0.609931
BDH1	P2	0.000376721	1.86631
BDH2	P1P2	-0.334891	0.964038
BDKRB1	P1P2	-0.0362027	0.437444
BDKRB2	P1P2	0.0911454	0.439936
BDNF	P1P2	-0.0447879	0.573236
BDP1	P1P2	-0.10948	1.20893
BEAN1	P1P2	-0.516062	0.44976
BECN1	P1P2	0.246623	0.64808
BEGAIN	P1	-0.471669	1.00791
BEGAIN	P2	0.235977	0.151452
BEND2	P1P2	0.0351894	1.29266
BEND3	P1P2	0.0249191	0.676498
BEND4	P1P2	0.0531417	3.26369
BEND5	P1P2	-0.1413	1.04166
BEND6	P1P2	0.0136398	0.339919
BEND7	P1P2	-0.0999	1.1325
BEST1	P1	0.0371587	1.13138
BEST1	P2	0.0146659	0.873918
BEST2	P1P2	0.407993	0.327936
BEST3	P1P2	0.541715	0.588353
BEST4	P1P2	-0.0765028	1.06238
BET1	P1P2	-0.116707	0.325332
BET1L	P1P2	-0.272676	0.800583
BEX1	P1P2	0.243052	0.231477
BEX2	P1P2	-0.51351	1.35594
BEX4	P1P2	-0.190695	0.56803
BEX5	P1P2	-0.278825	1.17279
BFAR	P1P2	0.28004	0.349624
BFSP1	P1	-0.00251813	1.06972
BFSP1	P2	0.351714	1.45329
BFSP2	P1P2	-0.297082	0.367377
BGLAP	P1P2	0.239862	1.45476
BGN	P1P2	0.0459541	2.0551
BHLHA15	P1P2	-0.169115	1.44743
BHLHA9	P1P2	0.127429	0.30482
BHLHB9	P1P2	-0.427882	0.793417
BHLHE22	P1P2	0.00360391	0.48911
BHLHE23	P1P2	-0.238087	0.613984
BHLHE40	P1P2	-0.361814	1.69475
BHLHE41	P1P2	-0.0524313	0.780546
BHMT	P1P2	-0.0249574	0.766514
BHMT2	P1P2	0.370713	1.24477
BICC1	P1P2	0.0153102	1.12685
BICD1	P1P2	0.04203	0.27804
BICD2	P1P2	-0.0735801	0.300691
BID	P1P2	0.344618	1.76122
BIK	P1P2	-0.0038604	0.101738
BIN1	P1P2	-0.0445257	0.707596
BIN2	P1P2	0.0886562	0.962854
BIN3	P1P2	0.0700883	0.770373
BIRC2	P1P2	0.294396	0.644358
BIRC3	P1P2	0.0774451	0.130222
BIRC5	P1P2	0.462559	2.95847
BIRC6	P1P2	0.575359	2.17487
BIRC7	P1P2	0.346582	0.840556
BIRC8	P1P2	0.277729	1.15292
BIVM	P1	0.100604	1.27216
BIVM	P2	-0.082817	1.24766
BIVM-ERCC5	ENST00000602836.1	-0.0432002	0.165191
BLCAP	P1P2	-0.155269	1.30742
BLID	ENST00000560104.1	-0.161001	0.167504
BLK	P1P2	-0.00337551	0.412393
BLM	P1P2	-0.451966	3.23901
BLMH	P1P2	-0.157815	0.873397
BLNK	P1P2	-0.38305	0.230626
BLOC1S1	P1P2	-0.243672	0.210879
BLOC1S2	P1P2	0.0798022	1.56765
BLOC1S3	P1	-0.0274758	0.364261
BLOC1S3	P2	0.259874	0.912422
BLOC1S4	P1P2	0.0868202	0.47012
BLOC1S5	P1P2	-0.203268	0.60035
BLOC1S6	P1P2	-0.323691	0.804808
BLVRA	P1	0.177454	0.443428
BLVRA	P2	-0.0447522	0.400106
BLVRB	P1P2	-0.054308	0.517761
BLZF1	P1P2	-0.102994	0.399128
BMF	P1P2	0.0945004	1.40933
BMI1	P1P2	-0.269982	0.465548
BMP1	P1P2	-0.346852	1.01749
BMP10	P1P2	-0.383016	0.530051
BMP15	ENST00000252677.3	-0.220784	0.0261791
BMP2	P1	-0.116816	1.52704
BMP2	P2	-0.515613	1.90844
BMP2K	P1P2	0.341205	0.482971
BMP3	P1P2	0.116421	0.741451
BMP4	P1	-0.0256672	1.04926
BMP4	P2	-0.00841237	0.250123
BMP5	P1P2	-0.428688	1.47119
BMP6	P1P2	0.0194547	0.459171
BMP7	P1P2	-0.570176	3.54226
BMP8A	P1P2	0.411795	1.02044
BMP8B	P1P2	-0.791238	0.507362
BMPER	P1P2	-0.0388887	0.502669
BMPR1A	P1P2	-0.155006	0.402887
BMPR1B	P1P2	-0.21164	0.815067
BMPR2	P1P2	-0.00613051	0.393954
BMS1	P1P2	2.93795	7.81576
BMX	P1P2	0.0319687	1.44047
BNC1	P1P2	0.0373973	0.738779
BNC2	P1P2	-0.148523	0.139653
BNIP1	P1P2	-0.541005	1.87435
BNIP2	P1P2	0.0218144	0.349895
BNIP3	P1P2	-0.224442	0.0790124
BNIP3L	P1P2	0.158605	0.175919
BNIPL	P1P2	0.358685	0.788123
BOC	P1P2	-0.314499	0.316642
BOD1	P1P2	0.345262	0.640212
BOD1L1	P1	-0.792206	6.12975
BOD1L1	P2	0.601275	0.626162
BOD1L2	P1P2	0.309264	0.953722
BOK	P1P2	0.407536	0.826548
BOLA1	P1	-0.156844	0.0806028
BOLA1	P2	0.0257775	0.621035
BOLA2	ENST00000330978.3	0.157345	0.631157
BOLA2B	ENST00000305321.4	0.157345	0.631157
BOLA3	P1P2	0.0550992	0.217946
BOLL	P1P2	0.198042	0.376911
BOP1	P1	1.65251	2.96349
BOP1	P2	-0.344235	0.358245
BORA	P1P2	0.427193	3.2643
BPGM	P1P2	0.335797	0.673244
BPHL	P1P2	-0.0751033	0.767911
BPI	P1P2	0.0591367	0.643307
BPIFA1	P1	-0.474909	1.53266
BPIFA1	P2	0.0108736	0.607741
BPIFA2	P1P2	-0.259246	1.25923
BPIFA3	P1P2	0.221351	0.828812
BPIFB1	P1P2	-0.262677	0.620445
BPIFB2	P1P2	0.498533	1.1696
BPIFB3	ENST00000375494.3	-0.440564	0.729529
BPIFB4	P1P2	0.231622	0.536299
BPIFB6	P1P2	0.0774877	0.137733
BPIFC	P1P2	-0.206021	0.325009
BPNT1	P1P2	-0.265933	0.122133
BPTF	P1P2	-0.4142	3.98137
BPY2	ENST00000331070.3,ENST00000382585.1	0.0213757	1.198
BPY2B	ENST00000382392.1	0.0213757	1.198
BPY2C	ENST00000382287.1	0.0213757	1.198
BRAF	P1P2	-0.404352	1.24637
BRAP	P1P2	-0.365645	0.41156
BRAT1	P1P2	-0.0795755	1.34802
BRCA1	P1P2	0.378526	1.77573
BRCA2	P1P2	-0.371918	0.39887
BRCC3	P1P2	-0.310884	0.941448
BRD1	P1P2	-0.0284458	0.515656
BRD2	P1	-0.537085	1.75909
BRD2	P2	-0.0230482	0.839127
BRD3	P1P2	0.319205	0.898509
BRD4	ENST00000263377.2,ENST00000371835.4	-0.445082	1.74477
BRD7	P1P2	-0.255591	0.265382
BRD8	P1P2	0.515416	4.01385
BRD9	P1P2	0.0943066	1.04774
BRDT	P1P2	0.192072	0.399385
BRE	P1P2	0.180899	0.489393
BRF1	P1P2	1.36889	7.53045
BRF2	P1P2	-0.405477	2.22625
BRI3	P1P2	0.0624124	0.444296
BRI3BP	P1P2	0.00498059	0.239422
BRICD5	P1P2	-0.191909	0.843751
BRINP1	P1P2	-0.406581	1.2862
BRINP2	P1P2	0.397528	1.30997
BRINP3	P1	0.00753646	0.0952322
BRINP3	P2	-0.344188	1.32861
BRIP1	P1P2	-0.24686	1.08029
BRIX1	P1P2	0.767237	1.10005
BRK1	P1P2	-0.284038	0.480955
BRMS1	P1P2	-0.395707	0.622763
BRMS1L	P1P2	0.00512823	0.113998
BROX	P1P2	-0.35507	1.50087
BRPF1	P1P2	0.254203	1.0494
BRPF3	P1P2	0.0536622	0.239769
BRS3	P1P2	-0.684053	0.51096
BRSK1	P1P2	-0.0475644	0.663433
BRSK2	P1P2	-0.263157	0.751772
BRWD1	P1P2	-0.0132321	1.47539
BRWD3	P1P2	0.21989	0.339688
BSCL2	P1	-0.417862	0.696873
BSCL2	P2	-0.101102	0.548263
BSDC1	P1P2	0.291663	1.51284
BSG	P1P2	-0.350618	1.68875
BSN	P1P2	0.233809	0.372951
BSND	P1P2	0.104932	0.395883
BSPH1	P1P2	-0.0580034	1.03097
BSPRY	P1P2	0.530858	0.449736
BST1	P1P2	0.0349807	0.808333
BST2	P1P2	0.0851142	1.69758
BSX	P1P2	0.0304446	1.5799
BTAF1	P1P2	-0.507152	2.04066
BTBD1	P1P2	0.250946	0.814046
BTBD10	P1	-0.254122	0.531236
BTBD10	P2	-0.325852	0.686886
BTBD11	P1	-0.164231	0.273133
BTBD11	P2	-0.414764	0.810455
BTBD16	ENST00000260723.4,ENST00000368994.2	0.0756658	0.449683
BTBD17	P1P2	0.157252	0.571801
BTBD18	ENST00000422652.1	-0.012517	0.762873
BTBD18	ENST00000436147.3	0.192557	0.907713
BTBD19	P1P2	-0.374173	0.952843
BTBD2	P1P2	-0.0106172	1.13247
BTBD3	P1P2	0.368404	0.409623
BTBD6	P1P2	-0.300335	1.02034
BTBD7	P1P2	0.162618	0.352105
BTBD8	P1P2	0.0510842	0.405671
BTBD9	P1P2	0.100461	1.03686
BTC	P1P2	0.223741	0.672996
BTD	P1P2	0.235131	0.957959
BTF3	P1P2	1.20453	4.31827
BTF3L4	P1P2	0.279816	1.38239
BTG1	P1P2	0.0941265	1.31313
BTG2	P1P2	-0.336777	1.05886
BTG3	P1P2	0.0148618	2.07005
BTG4	P1P2	-0.0280105	1.79161
BTK	P1P2	-0.266348	0.285625
BTLA	P1P2	0.369409	1.04639
BTN1A1	ENST00000244513.6	-0.970647	1.99681
BTN2A1	P1P2	-0.0427801	1.38791
BTN2A2	P1P2	0.0773327	0.757264
BTN3A1	P1P2	0.360093	1.46008
BTN3A2	P1P2	0.126974	1.3287
BTN3A3	P1P2	0.411205	0.884346
BTNL2	P1P2	0.270534	0.415671
BTNL3	P1P2	0.0356205	1.26783
BTNL8	P1P2	0.0751867	0.638788
BTNL9	P1	-0.411672	1.28229
BTNL9	P2	0.56301	1.50407
BTRC	P1P2	-0.247975	0.921187
BUB1	P1P2	0.0710975	1.59693
BUB1B	P1P2	0.4375	1.88522
BUB3	P1P2	0.26584	0.617957
BUD13	P1P2	1.30569	1.73311
BUD31	P1P2	0.278033	0.98302
BVES	P1P2	0.172971	0.273208
BYSL	P1P2	1.2794	5.17788
BZRAP1	P1P2	0.484629	1.66685
BZW1	P1P2	0.497561	4.32161
BZW2	P1P2	0.719203	2.77568
C10orf10	P1P2	-0.38511	0.3485
C10orf105	P1P2	-0.716257	2.5774
C10orf107	P1P2	-0.293736	2.77324
C10orf11	ENST00000372499.1	-0.416332	1.10744
C10orf111	P1P2	-0.376448	0.73426
C10orf112	ENST00000454679.2	-0.193758	0.840858
C10orf113	ENST00000529198.1,ENST00000534331.1	-0.153271	0.308301
C10orf118	P1	0.0717784	0.382309
C10orf118	P2	-0.712987	0.19446
C10orf12	ENST00000286067.2	-0.358875	0.42697
C10orf120	P1P2	0.227236	1.7039
C10orf126	ENST00000375520.1	-0.293736	0.646039
C10orf128	P1P2	0.141302	2.22837
C10orf129	P1P2	-0.520033	1.21148
C10orf131	P1P2	-0.396946	1.55572
C10orf137	P1P2	-0.358398	1.13002
C10orf2	P1P2	-0.0827511	0.371767
C10orf25	P1P2	0.412874	1.56048
C10orf32	P1P2	0.21388	0.529552
C10orf35	P1P2	0.189533	2.05823
C10orf53	P1P2	0.32177	1.53115
C10orf54	P1P2	0.135295	0.813142
C10orf55	P1P2	-0.112067	0.634831
C10orf62	P1P2	-0.293736	2.3116
C10orf67	P1P2	0.0133607	2.15771
C10orf71	P1P2	0.375279	0.519963
C10orf76	P1P2	0.43509	0.516352
C10orf82	P1P2	0.538697	1.01399
C10orf88	P1P2	-0.501426	0.123974
C10orf90	ENST00000284694.7	0.204315	0.500039
C10orf91	P1P2	-0.363686	1.05148
C10orf95	P1P2	0.557433	1.5048
C10orf99	P1P2	-0.122961	1.08811
C11orf1	P1P2	-0.0600214	2.09048
C11orf16	P1P2	0.144137	0.473623
C11orf21	P1P2	-0.404776	0.241885
C11orf24	P1P2	0.364625	1.17691
C11orf30	P1P2	-0.268422	4.3027
C11orf31	P1P2	0.454014	1.17568
C11orf34	P1P2	-0.0827592	1.19545
C11orf35	P1P2	0.514729	0.929393
C11orf40	ENST00000307616.1	-0.148778	0.651947
C11orf42	P1P2	-0.519316	0.878881
C11orf44	ENST00000317019.2	-0.318166	0.126065
C11orf45	P1	-0.0683744	1.09771
C11orf45	P2	-0.0740234	0.801233
C11orf48	P1	0.435095	0.570971
C11orf48	P2	-0.0623495	0.499712
C11orf49	P1P2	-0.0130406	2.3698
C11orf52	P1	0.0965077	0.281042
C11orf52	P2	-0.318982	0.918026
C11orf53	P1P2	-0.0979038	0.290624
C11orf54	P1P2	0.0165764	0.90014
C11orf57	P1P2	0.48583	0.449122
C11orf58	P1P2	0.0536166	2.23552
C11orf63	P1P2	0.30626	0.263313
C11orf65	P1P2	-0.196974	0.696194
C11orf68	P1P2	-0.826155	2.7272
C11orf70	P1P2	0.206235	1.70933
C11orf71	P1P2	-0.359026	1.04482
C11orf73	P1P2	0.0555134	0.850531
C11orf74	P1P2	-0.453271	1.23018
C11orf80	P1P2	-0.0936962	0.541885
C11orf82	P1P2	-0.0815599	1.13109
C11orf83	P1P2	0.426256	1.59983
C11orf84	P1P2	-0.486922	0.691183
C11orf85	P1P2	0.151434	1.3058
C11orf86	P1P2	0.13652	1.17345
C11orf87	P1P2	-0.153071	0.285209
C11orf88	P1P2	-0.105643	0.577302
C11orf91	P1P2	-0.193457	1.9746
C11orf94	P1P2	0.0669546	0.350742
C11orf95	P1P2	-0.0228099	0.56711
C11orf96	P1P2	-0.0452236	1.85257
C12orf10	P1P2	-0.305953	0.730747
C12orf23	P1P2	-0.366678	0.266241
C12orf29	P1P2	-0.54098	2.30822
C12orf39	P1	-0.467936	1.49879
C12orf39	P2	0.180686	0.831787
C12orf4	P1P2	-0.0328787	0.878492
C12orf40	P1P2	-0.378339	0.970391
C12orf42	ENST00000378113.2,ENST00000548883.1	0.317017	0.643257
C12orf43	P1P2	-0.039033	0.160743
C12orf44	P1P2	0.220589	0.466985
C12orf45	P1P2	0.83734	3.29411
C12orf49	P1P2	0.0258981	0.149119
C12orf5	P1P2	0.0976937	0.236722
C12orf50	P1P2	-0.425229	0.922042
C12orf52	P1P2	-0.280157	1.94125
C12orf54	P1P2	-0.225375	1.04638
C12orf55	P1P2	-0.296216	1.01328
C12orf56	P1P2	-0.114289	0.135325
C12orf57	P1P2	-0.272134	0.504411
C12orf60	P1P2	0.934711	5.25608
C12orf61	P1P2	-0.0527976	0.177074
C12orf65	P1P2	0.380315	1.55325
C12orf66	P1P2	0.355628	1.24305
C12orf68	P1P2	0.525578	1.48095
C12orf71	ENST00000429849.2	-0.265484	0.364268
C12orf73	P1	0.0710582	1.04451
C12orf73	P2	0.0087153	0.341515
C12orf74	P1P2	-0.563677	0.30998
C12orf75	P1P2	0.0340886	0.580191
C12orf76	P1P2	0.0283262	0.322004
C12orf77	P1P2	-1.05901	2.43773
C12orf79	P1P2	0.809779	3.6237
C12orf80	P1P2	-0.248882	0.234186
C13orf35	ENST00000356049.1	-0.256714	1.47047
C13orf45	P1P2	-0.262899	0.102034
C14orf1	P1P2	0.329644	1.06862
C14orf105	P1P2	0.215146	1.65032
C14orf119	P1P2	0.360616	1.74021
C14orf132	P1P2	0.26391	0.933457
C14orf142	P1P2	-0.0137963	0.270176
C14orf159	P1P2	-0.128464	2.09483
C14orf164	P1P2	-0.337076	0.669164
C14orf166	P1P2	-0.576295	2.71822
C14orf166B	P1P2	-0.079566	0.495059
C14orf169	P1P2	0.313231	1.50598
C14orf177	ENST00000325812.2	0.0398112	0.716112
C14orf178	P1P2	1.34251	1.9017
C14orf180	P1	-1.43484	1.33289
C14orf180	P2	-0.349945	0.326894
C14orf182	P1P2	-0.381385	0.682525
C14orf183	ENST00000305273.1	-0.271792	0.635561
C14orf2	P1P2	0.309796	1.02289
C14orf28	P1P2	-0.659908	1.11858
C14orf37	ENST00000267485.7	-0.291867	1.39254
C14orf39	P1P2	-0.447029	1.83219
C14orf79	P1P2	-0.308095	0.540915
C14orf80	P1P2	-0.610806	1.00264
C14orf93	P1	-0.0367113	1.19918
C14orf93	P2	-0.315609	0.61398
C15orf26	ENST00000286732.4	-0.0317697	0.993861
C15orf27	P1P2	-0.709755	2.18663
C15orf32	P1P2	0.0587077	2.06333
C15orf38	P1P2	-0.0291755	0.919076
C15orf38-AP3S2	P1	-0.0657325	1.85583
C15orf38-AP3S2	P2	-0.0291755	0.919076
C15orf39	P1P2	0.108813	1.64637
C15orf40	P1P2	0.010722	0.312243
C15orf41	P1P2	0.00325379	1.25505
C15orf43	P1P2	-0.0454442	0.921485
C15orf48	P1P2	-0.046096	0.613486
C15orf52	P1	-0.293736	0.710883
C15orf52	P2	0.166054	1.55303
C15orf53	P1P2	0.020325	0.921171
C15orf54	P1P2	-0.329566	0.181762
C15orf56	P1P2	-0.210611	0.192875
C15orf57	P1P2	0.325562	0.937709
C15orf59	P1P2	-0.541583	1.74197
C15orf60	P1P2	0.0489968	0.358065
C15orf61	P1P2	-0.411656	1.02067
C15orf62	P1P2	0.0279982	0.0595996
C15orf65	P1P2	-0.250261	0.581605
C16orf11	P1P2	0.292012	1.12016
C16orf13	P1P2	0.369547	1.79912
C16orf3	ENST00000408886.2	-0.219148	0.00687961
C16orf45	P1P2	-0.221246	0.686481
C16orf46	P1P2	0.409954	0.216266
C16orf47	ENST00000358463.2	-0.849213	1.41234
C16orf52	P1P2	-0.0436369	0.713732
C16orf54	P1P2	-0.300129	0.439467
C16orf58	P1P2	-0.476092	3.13701
C16orf59	P1P2	-0.201794	0.555228
C16orf62	P1P2	0.0886402	0.754946
C16orf70	P1P2	-0.026696	0.772077
C16orf71	P1P2	-0.285229	0.110772
C16orf72	P1	-0.0416652	2.778
C16orf72	P2	0.379637	0.233197
C16orf74	P1P2	-0.251895	0.421407
C16orf78	P1P2	-0.922145	1.2346
C16orf80	P1P2	-0.153904	0.362099
C16orf82	P1P2	0.630207	1.91334
C16orf86	P1P2	-0.0193149	0.647933
C16orf87	P1P2	-0.0512771	1.64056
C16orf89	P1P2	0.0744393	0.974517
C16orf90	P1P2	-0.248887	0.420883
C16orf91	P1P2	-0.474826	1.39801
C16orf92	P1P2	-0.566613	0.292576
C16orf93	P1P2	-0.459158	0.431274
C16orf95	P1P2	0.288747	0.802827
C16orf96	P1P2	-0.19718	0.113471
C16orf97	ENST00000562818.1	0.0230938	0.71084
C16orf97	ENST00000566314.1	0.329183	0.601295
C16orf97	ENST00000566628.1	0.164966	0.045972
C17orf100	P1P2	-0.689554	1.34721
C17orf102	P1P2	-0.533254	1.52475
C17orf103	P1P2	-0.449673	0.323492
C17orf104	P1P2	-0.0231521	0.683978
[truncated: 18,908 more rows]

## Sheet: CUG reporter screen sgRNAs
genes	gamma	tau_CUG
A1BG_+_58858549.23-P1	NaN	0.207574
A1BG_+_58858964.23-P1	-0.00637358	0.185634
A1BG_+_58864367.23-P2	-0.0156449	0.0782334
A1BG_-_58858617.23-P1	-0.0163707	0.116699
A1BG_-_58858630.23-P1	-0.0113829	0.0323166
A1BG_-_58858788.23-P1	0.00318369	0.148891
A1BG_-_58864354.23-P2	-0.0108922	0.0683069
A1BG_-_58864360.23-P2	-0.0151894	0.146004
A1BG_-_58864822.23-P2	0.00931101	0.103265
A1BG_-_58864840.23-P2	0.0161804	0.0876405
A1CF_+_52645000.23-P1P2	0.023635	0.0119389
A1CF_+_52645080.23-P1P2	-0.028383	0.0726626
A1CF_+_52645339.23-P1P2	-0.0234216	-0.0274902
A1CF_-_52645011.23-P1P2	-0.0220042	0.0378924
A1CF_-_52645373.23-P1P2	0.00712582	0.0959029
A2ML1_+_8975211.23-P1P2	-0.0164226	0.0492661
A2ML1_+_8975278.23-P1P2	0.00728462	0.157284
A2ML1_-_8975582.23-P1P2	-0.000420182	0.0512812
A2ML1_-_8975593.23-P1P2	-0.0222662	0.152311
A2ML1_-_8975664.23-P1P2	0.0120674	-0.015787
A2M_+_9268141.23-P1P2	-0.0156721	0.110703
A2M_+_9268487.23-P1P2	-0.00211328	0.0931797
A2M_+_9268495.23-P1P2	0.00463362	0.218102
A2M_-_9268273.23-P1P2	-0.0132938	0.0254321
A2M_-_9268387.23-P1P2	0.0116816	0.0744155
A3GALT2_+_33786649.23-ENST00000442999.3	-0.0025011	0.156321
A3GALT2_+_33786659.23-ENST00000442999.3	0.0276218	0.220498
A3GALT2_+_33786675.23-ENST00000442999.3	-0.0312655	-0.240511
A3GALT2_+_33786682.23-ENST00000442999.3	-0.00560037	0.0234863
A3GALT2_-_33786280.23-ENST00000442999.3	0.0196102	-0.254458
A4GALT_+_43116425.23-P1P2	0.00167905	0.0249887
A4GALT_+_43116792.23-P1P2	-0.00180478	0.0642189
A4GALT_-_43116431.23-P1P2	0.00761148	-0.0197947
A4GALT_-_43116434.23-P1P2	0.0172619	0.0628918
A4GALT_-_43116819.23-P1P2	-0.000437115	0.235047
A4GNT_+_137850968.23-P1P2	-0.017172	-0.172353
A4GNT_+_137851024.23-P1P2	-0.00872907	0.182214
A4GNT_+_137851178.23-P1P2	0.0214209	-0.0543877
A4GNT_-_137851117.23-P1P2	0.00258114	0.137163
A4GNT_-_137851121.23-P1P2	0.0266649	0.112401
AAAS_+_53714983.23-P1P2	0.00798116	-0.0403018
AAAS_+_53715355.23-P1P2	0.0235703	0.235111
AAAS_-_53715371.23-P1P2	-0.0169465	0.0463995
AAAS_-_53715389.23-P1P2	-0.0015806	0.0548937
AAAS_-_53715438.23-P1P2	0.00112222	-0.00847638
AACS_+_125549983.23-P1P2	-0.0276841	0.0839582
AACS_+_125549999.23-P1P2	0.00776796	0.186109
AACS_+_125550002.23-P1P2	-0.00140474	0.0498108
AACS_+_125550035.23-P1P2	-0.0082596	0.0334586
AACS_-_125550169.23-P1P2	-0.069114	-0.0450129
AADACL2_+_151451732.23-P1P2	0.00199946	0.0537997
AADACL2_+_151451926.23-P1P2	0.00151353	0.0697624
AADACL2_+_151452121.23-P1P2	0.00524286	0.13433
AADACL2_-_151451828.23-P1P2	0.00340398	0.0815416
AADACL2_-_151451961.23-P1P2	0.00759181	-0.260214
AADACL3_+_12776115.23-P1P2	0.00585324	0.160043
AADACL3_+_12776133.23-P1P2	0.0192925	0.18772
AADACL3_+_12776213.23-P1P2	0.0337142	0.0882909
AADACL3_+_12776313.23-P1P2	-0.01058	0.0110459
AADACL3_+_12776495.23-P1P2	-0.0017831	0.0857803
AADACL4_+_12704573.23-P1P2	0.00320418	0.12016
AADACL4_+_12704601.23-P1P2	-0.0209157	0.124203
AADACL4_+_12704653.23-P1P2	0.00145122	0.160244
AADACL4_+_12704714.23-P1P2	0.0137637	0.108339
AADACL4_-_12704768.23-P1P2	0.0222789	0.193815
AADAC_+_151532013.23-P1P2	-0.0151753	-0.0190493
AADAC_+_151532371.23-P1P2	-0.00816141	0.0952695
AADAC_-_151531905.23-P1P2	-0.011077	0.087378
AADAC_-_151531939.23-P1P2	-0.00351081	0.0737951
AADAC_-_151531954.23-P1P2	-0.0222534	0.129995
AADAT_+_171010904.23-P1P2	-0.0159017	0.165265
AADAT_+_171010929.23-P1P2	-0.00328403	0.123755
AADAT_+_171011392.23-P1P2	-0.0158798	0.0286873
AADAT_-_171011321.23-P1P2	-0.0214017	0.0888297
AADAT_-_171011368.23-P1P2	-0.0207199	0.0731884
AAED1_+_99417117.23-P1P2	-0.00543524	0.0457081
AAED1_+_99417233.23-P1P2	-0.0282002	Inf
AAED1_+_99417525.23-P1P2	-0.00923027	0.086869
AAED1_+_99417589.23-P1P2	-0.00915253	0.0922661
AAED1_-_99417574.23-P1P2	0.00517091	0.20369
AAGAB_+_67546965.23-P1P2	-0.0389387	-0.276018
AAGAB_-_67546714.23-P1P2	-0.000799036	0.303491
AAGAB_-_67546928.23-P1P2	-0.0127031	-0.406207
AAGAB_-_67546952.23-P1P2	0.0429458	0.074138
AAGAB_-_67546997.23-P1P2	-0.0513021	0.398337
AAK1_+_69870290.23-P1P2	-0.012785	0.00875401
AAK1_+_69870701.23-P1P2	0.0124059	0.0665792
AAK1_-_69870541.23-P1P2	0.0167882	0.098535
AAK1_-_69870791.23-P1P2	-0.0164442	0.128025
AAK1_-_69870794.23-P1P2	0.035289	0.0367728
AAMDC_+_77532426.23-P1P2	0.0246105	0.0199624
AAMDC_-_77532187.23-P1P2	-0.00534383	0.087302
AAMDC_-_77532222.23-P1P2	-0.0275048	Inf
AAMDC_-_77532236.23-P1P2	0.0364454	-0.0782629
AAMDC_-_77532634.23-P1P2	-0.00765237	0.0535038
AAMP_+_219134841.23-P1P2	-0.189483	0.200744
AAMP_+_219134851.23-P1P2	-0.161283	0.476673
AAMP_-_219134415.23-P1P2	0.0127197	0.0958294
AAMP_-_219134424.23-P1P2	-0.00662175	0.134249
AAMP_-_219134469.23-P1P2	-0.0239461	0.0991419
AANAT_+_74463718.23-P1P2	0.00655773	0.0632652
AANAT_+_74463735.23-P1P2	-0.00203951	0.146358
AANAT_+_74464088.23-P1P2	0.000790183	0.128617
AANAT_-_74464175.23-P1P2	-0.00464841	0.149211
AANAT_-_74464185.23-P1P2	-0.0274754	-0.0115671
AAR2_+_34824386.23-P1P2	0.0186555	0.176146
AAR2_+_34824488.23-P1P2	-0.0303735	0.187232
AAR2_+_34824681.23-P1P2	0.000125353	0.0441719
AAR2_-_34824417.23-P1P2	-0.00453979	0.191547
AAR2_-_34824425.23-P1P2	-0.0500252	0.0646849
AARD_+_117950477.23-P1P2	0.002516	0.0929969
AARD_+_117950489.23-P1P2	-0.0199028	0.0720518
AARD_+_117950882.23-P1P2	-0.0431921	0.142743
AARD_+_117950890.23-P1P2	0.0142257	0.155962
AARD_-_117950494.23-P1P2	-0.00782254	0.0653997
AARS2_+_44280650.23-P1P2	-0.00144875	0.110603
AARS2_+_44281006.23-P1P2	-0.0889141	0.123111
AARS2_+_44281027.23-P1P2	-0.187046	0.0978631
AARS2_+_44281044.23-P1P2	-0.201987	0.147193
AARS2_+_44281056.23-P1P2	-0.10491	0.211647
AARSD1_+_41116203.23-P1	-0.0183212	0.0717783
AARSD1_+_41116412.23-P1	0.0154488	-0.0201886
AARSD1_+_41116417.23-P1	0.00368384	0.142706
AARSD1_+_41132061.23-P2	-0.000356443	0.11944
AARSD1_-_41116243.23-P1	-0.0130628	0.111154
AARSD1_-_41116425.23-P1	0.0226024	0.20093
AARSD1_-_41131712.23-P2	0.000724041	-0.0378921
AARSD1_-_41131716.23-P2	0.00104951	0.104905
AARSD1_-_41132037.23-P2	0.0128168	0.123132
AARSD1_-_41132088.23-P2	-0.00540782	0.124426
AARS_+_70323318.23-P1P2	-0.481914	-0.338413
AARS_+_70323322.23-P1P2	-0.400352	-0.490396
AARS_+_70323353.23-P1P2	-0.439207	-0.325274
AARS_+_70323362.23-P1P2	-0.317	-0.395322
AARS_-_70323332.23-P1P2	-0.428283	-0.300666
AASDHPPT_+_105948405.23-P1P2	-0.0401587	0.143855
AASDHPPT_+_105948450.23-P1P2	-0.0488607	0.0846827
AASDHPPT_+_105948813.23-P1P2	0.00640343	0.077921
AASDHPPT_-_105948374.23-P1P2	-0.039623	0.0944044
AASDHPPT_-_105948417.23-P1P2	-0.0953066	0.0656114
AASDH_+_57253570.23-P1P2	0.00344348	0.0836997
AASDH_-_57253280.23-P1P2	0.0229813	0.00350279
AASDH_-_57253356.23-P1P2	0.00875607	0.11633
AASDH_-_57253362.23-P1P2	0.00170173	0.0312013
AASDH_-_57253588.23-P1P2	0.0132284	0.118421
AASS_+_121784000.23-P1P2	0.000583219	0.0619344
AASS_+_121784219.23-P1P2	0.00133553	0.0789474
AASS_+_121784247.23-P1P2	0.0037027	0.10734
AASS_-_121784277.23-P1P2	-0.00978086	0.0717584
AASS_-_121784328.23-P1P2	0.00767827	0.0353912
AATF_-_35306286.23-P1P2	-0.214351	0.567355
AATF_-_35306312.23-P1P2	-0.00076281	0.0303296
AATF_-_35306333.23-P1P2	-0.0796731	0.184633
AATF_-_35306340.23-P1P2	-0.116216	0.316
AATF_-_35306346.23-P1P2	-0.19725	0.369074
AATK_+_79139571.23-ENST00000326724.4	-0.00628433	0.26319
AATK_+_79139589.23-ENST00000326724.4	-0.00823144	0.012905
AATK_+_79139592.23-ENST00000326724.4	0.00874951	0.0991542
AATK_-_79139586.23-ENST00000326724.4	0.00186111	0.0313222
AATK_-_79139956.23-ENST00000326724.4	0.00684942	0.0613439
ABAT_+_8768492.23-P1	-0.0102207	0.120543
ABAT_+_8768682.23-P1	-0.0144748	0.128552
ABAT_+_8807445.23-P2	0.0134624	0.040357
ABAT_+_8807450.23-P2	-0.0349793	0.118064
ABAT_+_8807464.23-P2	0.0157542	0.0313467
ABAT_+_8807492.23-P2	-0.0126289	0.0681026
ABAT_+_8807696.23-P2	0.00783677	0.125483
ABAT_-_8768504.23-P1	-0.00122838	0.118261
ABAT_-_8768523.23-P1	-0.00462469	0.0419939
ABAT_-_8768533.23-P1	-0.0240899	0.042022
ABCA10_+_67224811.23-P1P2	0.00532262	0.17955
ABCA10_+_67224929.23-P1P2	-0.0149135	0.330142
ABCA10_-_67224447.23-P1P2	0.00844195	0.0535585
ABCA10_-_67224767.23-P1P2	0.00196077	0.0824093
ABCA10_-_67224823.23-P1P2	0.00247294	-0.0142552
ABCA12_+_216002996.23-P1P2	-0.0179593	0.0267292
ABCA12_+_216003308.23-P1P2	0.0242826	0.0454655
ABCA12_+_216003314.23-P1P2	-0.0103723	0.00099115
ABCA12_+_216003340.23-P1P2	-0.00474882	-0.0143909
ABCA12_-_216002923.23-P1P2	-0.00648418	-0.142658
ABCA13_+_48211090.23-P1P2	-0.00058771	-0.0067594
ABCA13_+_48211097.23-P1P2	0.0212817	0.0344616
ABCA13_+_48211145.23-P1P2	0.00172618	0.0821126
ABCA13_+_48211160.23-P1P2	0.00720204	0.116448
ABCA13_-_48211093.23-P1P2	0.0176917	0.02029
ABCA1_-_107689997.23-P1P2	-0.00904565	0.00136872
ABCA1_-_107690031.23-P1P2	-0.000542041	0.101489
ABCA1_-_107690385.23-P1P2	-0.360624	-0.236583
ABCA1_-_107690389.23-P1P2	-0.0378159	0.0663723
ABCA1_-_107690394.23-P1P2	0.00470418	0.0795671
ABCA2_+_139922190.23-P1P2	-0.0177657	0.0732603
ABCA2_+_139922201.23-P1P2	0.0339095	0.275497
ABCA2_+_139922272.23-P1P2	-0.0105413	0.0662801
ABCA2_+_139922669.23-P1P2	0.00110604	0.191636
ABCA2_-_139922596.23-P1P2	-0.00522651	0.0223034
ABCA3_+_2390336.23-P1P2	0.00240308	0.168216
ABCA3_+_2390611.23-P1P2	-0.0420495	0.118052
ABCA3_-_2390323.23-P1P2	0.00736887	0.00694503
ABCA3_-_2390333.23-P1P2	0.0281442	-0.0707119
ABCA3_-_2390704.23-P1P2	-0.0716087	0.210469
ABCA4_+_94586668.23-P1P2	0.00466619	0.101203
ABCA4_-_94586219.23-P1P2	-0.0144073	-0.0558006
ABCA4_-_94586232.23-P1P2	-0.0079171	0.0170933
ABCA4_-_94586250.23-P1P2	-0.0130709	0.189726
ABCA4_-_94586658.23-P1P2	0.0141305	0.0384879
ABCA5_-_67322851.23-P1P2	-0.00913312	0.0186933
ABCA5_-_67322872.23-P1P2	0.00374956	0.0425241
ABCA5_-_67322891.23-P1P2	-0.104422	-0.0358373
ABCA5_-_67323220.23-P1P2	0.0102295	-0.0118946
ABCA5_-_67323280.23-P1P2	-0.00588482	0.126709
ABCA6_+_67137842.23-P1P2	-0.0103536	0.0572903
ABCA6_+_67138008.23-P1P2	-0.0117863	0.166684
ABCA6_+_67138026.23-P1P2	-0.00838376	0.0686659
ABCA6_+_67138050.23-P1P2	0.00749092	0.170164
ABCA6_-_67137854.23-P1P2	0.00941603	0.0830967
ABCA7_+_1040413.23-P1	-0.00724373	0.118317
ABCA7_+_1040513.23-P1	7.35e-05	0.184387
ABCA7_+_1040577.23-P1	0.00803085	0.115648
ABCA7_+_1041292.23-P2	0.0201896	0.0847416
ABCA7_+_1041297.23-P2	0.01394	0.147
ABCA7_+_1041311.23-P2	0.0124725	0.158855
ABCA7_-_1040133.23-P1	-0.044974	0.0182718
ABCA7_-_1040209.23-P1	-0.0135409	0.193349
ABCA7_-_1041459.23-P2	-0.00604376	0.124173
ABCA7_-_1041717.23-P2	-0.000762707	0.157622
ABCA8_+_66950959.23-P1P2	-0.00114687	0.121562
ABCA8_+_66951401.23-P1P2	-0.00686254	-0.0494183
ABCA8_-_66951372.23-P1P2	-0.00914357	0.051826
ABCA8_-_66951525.23-P1P2	0.000345335	0.121258
ABCA8_-_66951528.23-P1P2	-0.00456485	0.150574
ABCA9_+_67057085.23-P1P2	-0.0125338	0.0970495
ABCA9_-_67056649.23-P1P2	0.0380271	0.124364
ABCA9_-_67057012.23-P1P2	-0.0131491	0.0345276
ABCA9_-_67057053.23-P1P2	-0.0132856	0.0530227
ABCA9_-_67057069.23-P1P2	0.00600006	0.052381
ABCB10_+_229694285.23-P1P2	-0.38237	0.285397
ABCB10_+_229694413.23-P1P2	0.0221694	0.17951
ABCB10_-_229694297.23-P1P2	-0.188384	0.180333
ABCB10_-_229694457.23-P1P2	0.00661102	0.134998
ABCB10_-_229694467.23-P1P2	-0.00443945	0.0675779
ABCB11_+_169887409.23-P1P2	0.00488335	0.131606
ABCB11_+_169887811.23-P1P2	-0.000935289	0.107391
ABCB11_-_169887416.23-P1P2	-0.00311274	0.10607
ABCB11_-_169887784.23-P1P2	0.000586658	0.13974
ABCB11_-_169887796.23-P1P2	-0.00602402	0.0629016
ABCB1_-_87342256.23-ENST00000265724.3	-0.0075083	-0.00974371
ABCB1_-_87342302.23-ENST00000265724.3	0.0140809	-0.0438763
ABCB1_-_87342654.23-ENST00000265724.3	-0.0215481	0.0112658
ABCB1_-_87342657.23-ENST00000265724.3	0.00452861	0.0355885
ABCB1_-_87342674.23-ENST00000265724.3	-0.0256479	0.0115543
ABCB4_+_87104933.23-P1P2	-0.0166259	0.0831854
ABCB4_+_87104939.23-P1P2	-0.0109026	0.0221521
ABCB4_+_87105008.23-P1P2	0.00669026	0.139886
ABCB4_-_87104608.23-P1P2	0.000885801	-0.0203473
ABCB4_-_87104975.23-P1P2	0.00276312	0.0851357
ABCB5_+_20687051.23-P1P2	-0.0218065	0.124864
ABCB5_+_20687218.23-P1P2	0.0122603	0.313778
ABCB5_+_20687242.23-P1P2	-0.0116984	0.145726
ABCB5_-_20687236.23-P1P2	0.0170843	NaN
ABCB5_-_20687396.23-P1P2	-0.000481708	0.106016
ABCB6_+_220083500.23-P1P2	-0.0323512	0.121075
ABCB6_-_220083181.23-P1P2	-0.0115377	0.154943
ABCB6_-_220083194.23-P1P2	0.0260508	0.106741
ABCB6_-_220083468.23-P1P2	0.021975	0.0549036
ABCB6_-_220083604.23-P1P2	0.00445256	0.0784625
ABCB7_+_74375885.23-P1P2	-0.195745	-0.00992147
ABCB7_+_74376070.23-P1P2	-0.10425	0.0775304
ABCB7_-_74375964.23-P1P2	-0.101178	0.200418
ABCB7_-_74376019.23-P1P2	-0.197728	0.0480479
ABCB7_-_74376044.23-P1P2	-0.123598	0.136491
ABCB8_+_150725965.23-P1P2	0.00541543	0.11978
ABCB8_-_150725551.23-P1P2	-0.0261528	0.127647
ABCB8_-_150725580.23-P1P2	-0.0143924	-0.0399507
ABCB8_-_150725928.23-P1P2	0.00204909	-0.0869422
ABCB8_-_150725975.23-P1P2	-0.00938075	0.0769773
ABCB9_+_123450546.23-P1	-0.0188764	0.171702
ABCB9_+_123450566.23-P1	-0.00605062	0.0467624
ABCB9_+_123450826.23-P1	-0.0155206	0.0338135
ABCB9_+_123450970.23-P1	-0.00389851	-0.00896851
ABCB9_-_123450999.23-P1	-0.0269053	0.136046
ABCB9_-_123465296.23-P2	-0.0230106	0.0744902
ABCB9_-_123465422.23-P2	-0.00221309	0.0946612
ABCB9_-_123465699.23-P2	-0.00811114	0.154737
ABCB9_-_123465738.23-P2	-0.0123989	0.0790431
ABCB9_-_123465787.23-P2	0.0134555	0.115607
ABCC10_+_43395315.23-P1P2	-0.00188424	0.116495
ABCC10_-_43395330.23-P1P2	-0.000140172	0.242545
ABCC10_-_43395343.23-P1P2	-0.0242502	0.0751677
ABCC10_-_43395891.23-P1P2	-0.0126279	0.118892
ABCC10_-_43395984.23-P1P2	0.00413232	0.0937152
ABCC11_+_48278130.23-P1	-0.0090717	0.19806
ABCC11_+_48281001.23-P2	-0.00142487	-0.0278757
ABCC11_+_48281042.23-P2	-0.00915966	0.0215718
ABCC11_+_48281345.23-P2	0.00295884	-0.118426
ABCC11_+_48281428.23-P2	0.00313167	0.247604
ABCC11_-_48277852.23-P1	0.00363428	0.00897293
ABCC11_-_48278103.23-P1	0.0273629	-0.016967
ABCC11_-_48278122.23-P1	0.00314106	0.166709
ABCC11_-_48278125.23-P1	0.0203612	0.113203
ABCC11_-_48280980.23-P2	-0.00356986	0.210628
ABCC12_+_48180636.23-ENST00000311303.3	0.01069	0.0823678
ABCC12_-_48180314.23-ENST00000311303.3	-0.00357896	0.0512398
ABCC12_-_48180643.23-ENST00000311303.3	-0.00454098	0.114791
ABCC12_-_48180648.23-ENST00000311303.3	-0.0201083	0.0681511
ABCC12_-_48180679.23-ENST00000311303.3	-0.0140275	0.176247
ABCC1_+_16043482.23-P1P2	0.0104995	0.0823295
ABCC1_+_16043921.23-P1P2	-0.00482798	0.0565337
ABCC1_-_16043871.23-P1P2	-0.0106531	0.120519
ABCC1_-_16043934.23-P1P2	-0.00424934	0.0350154
ABCC1_-_16044002.23-P1P2	-0.000309361	-0.0572949
ABCC2_+_101542515.23-P1P2	-0.0136731	0.23954
ABCC2_+_101542910.23-P1P2	0.00182401	0.12955
ABCC2_+_101542914.23-P1P2	-0.00393426	0.2007
ABCC2_+_101542981.23-P1P2	-0.0150831	0.206996
ABCC2_-_101542808.23-P1P2	NaN	-0.0131645
ABCC3_+_48712248.23-P1P2	-0.000303401	0.182665
ABCC3_+_48712270.23-P1P2	0.0180415	0.170244
ABCC3_+_48712450.23-P1P2	-0.307555	0.109569
ABCC3_+_48712559.23-P1P2	-0.00189726	0.144024
ABCC3_+_48712662.23-P1P2	0.00602351	0.0850696
ABCC4_+_95953430.23-P1P2	0.0209988	0.145346
ABCC4_+_95953641.23-P1P2	-0.0187164	0.118872
ABCC4_+_95953668.23-P1P2	0.0325231	0.0891684
ABCC4_-_95953614.23-P1P2	0.00612571	0.0651543
ABCC4_-_95953652.23-P1P2	-0.0103136	0.19822
ABCC5_+_183735648.23-P1P2	0.0401692	0.106709
ABCC5_+_183735692.23-P1P2	0.012472	0.0583671
ABCC5_-_183735259.23-P1P2	-0.0156981	0.0337885
ABCC5_-_183735312.23-P1P2	-0.00913869	0.0271281
ABCC5_-_183735467.23-P1P2	-0.00916325	-0.0169518
ABCC6_+_16317287.23-ENST00000205557.7	-0.00253807	0.148337
ABCC6_+_16317296.23-ENST00000205557.7	0.00537666	0.0414649
ABCC6_-_16317235.23-ENST00000205557.7	0.00793145	0.11152
ABCC6_-_16317247.23-ENST00000205557.7	0.00728774	0.0316546
ABCC6_-_16317344.23-ENST00000205557.7	0.0100646	NaN
ABCC8_+_17497953.23-P1P2	0.00684307	0.071031
ABCC8_+_17498387.23-P1P2	0.000553171	-0.00401162
ABCC8_-_17497979.23-P1P2	-0.00402744	0.023922
ABCC8_-_17497997.23-P1P2	-0.014298	0.0403227
ABCC8_-_17498220.23-P1P2	-0.00682619	0.0624977
ABCC9_+_22093672.23-P1P2	-0.012782	0.0583258
ABCC9_+_22093678.23-P1P2	-0.00408612	0.14717
ABCC9_+_22093937.23-P1P2	-0.0170755	0.0852247
ABCC9_+_22093941.23-P1P2	0.00507981	-0.00391832
ABCC9_+_22094309.23-P1P2	-0.0437032	0.114336
ABCD1_+_152990414.23-P1P2	-0.00118642	0.111902
ABCD1_+_152990711.23-P1P2	-0.015893	0.0251423
ABCD1_-_152990338.23-P1P2	-0.00546645	0.0911508
ABCD1_-_152990379.23-P1P2	-0.0157118	0.0603694
ABCD1_-_152990703.23-P1P2	0.00585881	-0.0400598
ABCD2_+_40013099.23-P1P2	-0.0187341	0.00608282
ABCD2_+_40013514.23-P1P2	0.00354305	0.15381
ABCD2_+_40013594.23-P1P2	-0.0089647	0.152584
ABCD2_-_40013191.23-P1P2	-0.00852809	0.170883
ABCD2_-_40013610.23-P1P2	0.00510473	0.177497
ABCD3_+_94884002.23-P1P2	0.0220476	0.139915
ABCD3_+_94884009.23-P1P2	0.0047212	0.0649144
ABCD3_+_94884032.23-P1P2	0.0101826	0.185781
ABCD3_+_94884473.23-P1P2	-0.00174593	0.00724362
ABCD3_-_94883974.23-P1P2	-0.00135363	0.0736277
ABCD4_+_74769611.23-P1P2	0.0072455	0.0336498
ABCD4_+_74769649.23-P1P2	-0.032001	0.0616413
ABCD4_-_74769631.23-P1P2	-0.000215467	0.0516889
ABCD4_-_74769682.23-P1P2	0.000930367	0.0840007
ABCD4_-_74769729.23-P1P2	-0.0127413	0.123419
ABCE1_+_146019317.23-P1P2	-0.207424	0.203556
ABCE1_+_146019463.23-P1P2	-0.233167	0.443664
ABCE1_+_146019842.23-P1P2	-0.0820376	0.0526745
ABCE1_-_146019502.23-P1P2	-0.548524	1.19466
ABCE1_-_146019516.23-P1P2	-0.255907	0.92127
ABCF1_+_30539238.23-P1	-0.29083	0.56091
ABCF1_+_30539469.23-P1	-0.101854	0.24991
ABCF1_+_30539647.23-P1	7.13e-05	0.130003
ABCF1_+_30546312.23-P2	0.0070609	0.361954
ABCF1_+_30546315.23-P2	-0.00861812	0.159949
ABCF1_-_30539232.23-P1	-0.00855133	0.0289378
ABCF1_-_30539602.23-P1	-0.0684051	0.0624617
ABCF1_-_30546344.23-P2	0.0141333	0.0598044
ABCF1_-_30546354.23-P2	-0.0132784	0.0546099
ABCF1_-_30546366.23-P2	-0.00291607	0.072841
ABCF2_+_150923872.23-P1P2	-0.0151306	0.144218
ABCF2_+_150923902.23-P1P2	-0.0139235	-0.0411756
ABCF2_+_150924236.23-P1P2	-0.0128161	0.130229
ABCF2_+_150924287.23-P1P2	0.00417208	0.10635
ABCF2_-_150923882.23-P1P2	0.00324187	0.0908352
ABCF3_-_183903980.23-P1P2	0.0133839	0.102446
ABCF3_-_183903991.23-P1P2	-0.00887059	0.0866688
ABCF3_-_183904021.23-P1P2	-0.0039984	-0.0529207
ABCF3_-_183904356.23-P1P2	0.0125121	0.12761
ABCF3_-_183904380.23-P1P2	-0.021201	0.0723393
ABCG1_+_43639544.23-P1P2	-0.0014316	0.127774
ABCG1_+_43639681.23-P1P2	-0.0634935	0.347303
ABCG1_-_43639282.23-P1P2	0.0122671	0.126977
ABCG1_-_43639541.23-P1P2	-0.0011203	0.0539395
ABCG1_-_43639626.23-P1P2	0.0237061	0.0832056
ABCG2_+_89079974.23-P1P2	0.0137454	0.188777
ABCG2_+_89080025.23-P1P2	-0.000856125	0.227675
ABCG2_+_89080044.23-P1P2	-0.0489369	-0.137048
ABCG2_-_89079989.23-P1P2	0.00993253	0.165034
ABCG2_-_89080000.23-P1P2	NaN	0.0883228
ABCG4_+_119019794.23-P1P2	0.0124067	0.0815668
ABCG4_+_119019855.23-P1P2	-0.00224563	0.0589435
ABCG4_-_119019784.23-P1P2	-0.0141587	0.109678
ABCG4_-_119019811.23-P1P2	-0.0118161	0.0790535
ABCG4_-_119020232.23-P1P2	0.00634025	NaN
ABCG5_+_44065447.23-P1P2	-0.0237846	0.107031
ABCG5_+_44065865.23-P1P2	-0.0100899	0.228316
ABCG5_-_44065428.23-P1P2	0.00864005	0.00137934
ABCG5_-_44065433.23-P1P2	0.0240794	0.279119
ABCG5_-_44065840.23-P1P2	-0.0180447	#NAME?
ABCG8_+_44066166.23-P1P2	0.00738528	0.0408495
ABCG8_+_44066180.23-P1P2	0.00984545	0.0550722
ABCG8_+_44066323.23-P1P2	-0.01062	0.0750462
ABCG8_+_44066333.23-P1P2	-0.00153243	0.0399933
ABCG8_-_44066172.23-P1P2	0.00286929	0.164969
ABHD10_+_111697851.23-P1P2	0.00954192	0.230275
ABHD10_+_111698093.23-P1P2	-0.0152343	0.149077
ABHD10_+_111698316.23-P1P2	0.00791396	0.0527682
ABHD10_-_111697877.23-P1P2	0.00691152	0.23099
ABHD10_-_111697914.23-P1P2	0.00477485	0.182992
ABHD11_+_73152656.23-P1P2	-0.00493417	0.0206167
ABHD11_+_73152963.23-P1P2	-0.00810968	0.0827992
ABHD11_-_73152688.23-P1P2	-0.00368137	-0.0155051
ABHD11_-_73153094.23-P1P2	-0.0269512	0.112595
ABHD11_-_73153135.23-P1P2	0.0116754	0.0388308
ABHD12B_+_51339177.23-P1P2	-0.000199146	0.0315773
ABHD12B_-_51338832.23-P1P2	-0.0532169	0.0923737
ABHD12B_-_51338864.23-P1P2	-0.00221235	-0.000724869
ABHD12B_-_51338885.23-P1P2	0.00223986	0.111633
ABHD12B_-_51339227.23-P1P2	0.0359118	0.225424
ABHD12_+_25371393.23-P1P2	0.0140024	0.119725
ABHD12_+_25371436.23-P1P2	0.0317122	0.0762562
ABHD12_-_25371053.23-P1P2	1.17e-06	-0.00184504
ABHD12_-_25371057.23-P1P2	-0.00167899	0.158757
ABHD12_-_25371489.23-P1P2	0.00635621	0.0503783
ABHD13_+_108870795.23-P1P2	-0.00372837	0.072877
ABHD13_+_108870811.23-P1P2	0.00478214	0.194363
ABHD13_+_108871228.23-P1P2	0.00700631	0.0781903
ABHD13_-_108870880.23-P1P2	0.00771553	0.0401659
ABHD13_-_108871256.23-P1P2	0.0043774	0.113847
ABHD14A_+_52009149.23-P1P2	-0.0061708	0.1582
ABHD14A_+_52009194.23-P1P2	-0.0786235	0.103461
ABHD14A_+_52009255.23-P1P2	0.00441559	0.0900322
ABHD14A_-_52009122.23-P1P2	-0.0275495	0.0958482
ABHD14A_-_52009160.23-P1P2	0.0350998	0.0828024
ABHD14B_+_52007815.23-P1	-0.0122787	0.0459488
ABHD14B_+_52016945.23-P2	0.00121206	0.1627
ABHD14B_+_52017325.23-P2	0.0108174	0.0823032
ABHD14B_+_52017350.23-P2	0.00600542	0.0699051
ABHD14B_-_52007985.23-P1	-0.0202613	0.120371
ABHD14B_-_52007995.23-P1	-0.00599865	0.0924739
ABHD14B_-_52008027.23-P1	-0.00635388	0.0889995
ABHD14B_-_52008040.23-P1	0.0135741	0.193382
ABHD14B_-_52016965.23-P2	-0.00611303	0.0528793
ABHD14B_-_52017383.23-P2	0.0312635	0.00582209
ABHD15_-_27893577.23-P1P2	-0.00908453	0.126157
ABHD15_-_27893641.23-P1P2	0.0129772	-0.457185
ABHD15_-_27893654.23-P1P2	-0.00273956	-0.0707212
ABHD15_-_27893980.23-P1P2	0.00198804	0.0842639
ABHD15_-_27894008.23-P1P2	-0.111916	0.215917
ABHD16A_+_31671120.23-P1P2	0.0114139	0.0549193
ABHD16A_+_31671138.23-P1P2	-0.00270513	-0.00728006
ABHD16A_-_31670671.23-P1P2	0.00246633	0.0852936
ABHD16A_-_31670679.23-P1P2	0.0129623	0.0982648
ABHD16A_-_31670764.23-P1P2	0.00777407	0.0468534
ABHD16B_+_62492825.23-P1P2	-0.0230823	0.0604323
ABHD16B_+_62492837.23-P1P2	-0.0222255	0.0458428
ABHD16B_+_62492887.23-P1P2	0.00381215	-0.44348
ABHD16B_+_62493236.23-P1P2	-0.00410629	0.0233006
ABHD16B_-_62492870.23-P1P2	0.0195577	0.173743
ABHD17A_+_1885470.23-P1P2	-0.0197994	0.181335
ABHD17A_-_1885045.23-P1P2	0.0105948	0.138557
ABHD17A_-_1885076.23-P1P2	-0.000961535	0.0145621
ABHD17A_-_1885099.23-P1P2	0.00229198	0.0623359
ABHD17A_-_1885483.23-P1P2	-0.00399484	0.0903386
ABHD17B_+_74525655.23-P1P2	-0.00174891	0.301916
ABHD17B_+_74525862.23-P1P2	0.0188356	0.099478
ABHD17B_+_74526089.23-P1P2	0.00959866	0.212297
ABHD17B_-_74525690.23-P1P2	-0.00220475	0.174711
ABHD17B_-_74525704.23-P1P2	-0.015032	0.0995367
ABHD17C_+_80987662.23-P1P2	-0.0132238	-0.0293018
ABHD17C_+_80987703.23-P1P2	-0.00762828	0.155311
ABHD17C_+_80987878.23-P1P2	0.0107471	0.0527839
ABHD17C_+_80987887.23-P1P2	0.00781652	-0.0175371
ABHD17C_+_80988086.23-P1P2	0.0636751	NaN
ABHD1_+_27347075.23-P1P2	0.0058276	0.0500972
ABHD1_+_27347086.23-P1P2	0.0153745	0.0570088
ABHD1_+_27347095.23-P1P2	0.0197544	0.123712
ABHD1_+_27347132.23-P1P2	-0.00239996	0.142553
ABHD1_-_27346733.23-P1P2	0.0129762	0.0536702
ABHD2_+_89631693.23-P1P2	-0.00936446	0.140415
ABHD2_+_89632075.23-P1P2	0.0397849	0.0570763
ABHD2_-_89631738.23-P1P2	0.00217505	0.0885565
ABHD2_-_89631760.23-P1P2	-0.0127972	0.153747
ABHD2_-_89632154.23-P1P2	-0.0130009	0.151125
ABHD3_+_19284354.23-P1P2	0.00179137	-0.111551
ABHD3_+_19284534.23-P1P2	0.0250801	0.116835
ABHD3_+_19284717.23-P1P2	0.00667043	0.0802796
ABHD3_+_19284728.23-P1P2	0.0047068	0.0652013
ABHD3_-_19284770.23-P1P2	-0.111793	0.365343
ABHD4_+_23067515.23-P1P2	-0.0200423	0.132951
ABHD4_+_23067613.23-P1P2	-0.0129322	0.302491
ABHD4_-_23067199.23-P1P2	0.0099176	0.0987423
ABHD4_-_23067625.23-P1P2	-0.0108765	-0.0046327
ABHD4_-_23067680.23-P1P2	-0.0202843	0.0785899
ABHD5_+_43732395.23-P1P2	0.000450922	-0.021802
ABHD5_+_43732521.23-P1P2	-0.0164635	0.0134917
ABHD5_+_43732806.23-P1P2	0.0100162	0.264077
ABHD5_-_43732422.23-P1P2	-0.00956449	0.171188
ABHD5_-_43732464.23-P1P2	-0.00675895	0.0143377
ABHD6_+_58223718.23-P1P2	-0.00945827	0.0884698
ABHD6_+_58223966.23-P1P2	0.00360126	-0.0590764
ABHD6_-_58223553.23-P1P2	0.00272654	0.0232259
ABHD6_-_58223594.23-P1P2	0.00731921	0.00880883
ABHD6_-_58223914.23-P1P2	0.0059822	0.0938845
ABHD8_+_17413753.23-P1P2	-0.00665008	-0.200013
ABHD8_-_17413788.23-P1P2	-0.00185248	-0.0200818
ABHD8_-_17414169.23-P1P2	0.0293351	0.169173
ABHD8_-_17414173.23-P1P2	-0.000675436	0.155704
ABHD8_-_17414201.23-P1P2	0.00971662	0.09759
ABI1_+_27149446.23-P1P2	-0.0103634	0.0404657
ABI1_+_27149474.23-P1P2	0.00057257	0.0900316
ABI1_+_27149800.23-P1P2	-0.00923776	0.0246182
ABI1_-_27149837.23-P1P2	0.00427383	0.0266957
ABI1_-_27149855.23-P1P2	0.00335616	-0.062212
ABI2_+_204193030.23-P1P2	0.00424261	0.130182
ABI2_+_204193079.23-P1P2	-0.0684639	0.0367393
ABI2_+_204193458.23-P1P2	-0.00583563	0.0749092
ABI2_-_204193058.23-P1P2	0.00209387	0.0282001
ABI2_-_204193288.23-P1P2	-0.0391309	0.119099
ABI3BP_+_100712238.23-P1P2	-0.0137808	0.253827
ABI3BP_+_100712307.23-P1P2	0.000398227	-0.0673702
ABI3BP_-_100712220.23-P1P2	-0.00754599	-0.0273138
ABI3BP_-_100712267.23-P1P2	0.0199071	0.152303
ABI3BP_-_100712320.23-P1P2	-0.000552511	0.105643
ABI3_+_47287798.23-P1P2	0.00835849	0.0676831
ABI3_+_47288122.23-P1P2	-0.0128181	-0.0556787
ABI3_+_47288159.23-P1P2	0.00437417	0.161076
ABI3_+_47288524.23-P1P2	-0.0219706	0.0603461
ABI3_-_47288028.23-P1P2	-0.000724368	-0.0688664
ABL1_+_133589617.23-ENST00000372348.2	0.00565728	0.186614
ABL1_+_133589629.23-ENST00000372348.2	-0.0130874	0.0357851
ABL1_+_133589636.23-ENST00000372348.2	0.00458939	0.143164
ABL1_-_133589228.23-ENST00000372348.2	0.000197435	0.151664
ABL1_-_133589268.23-ENST00000372348.2	0.00810442	0.167058
ABL2_+_179112168.23-P1	-0.00993155	-0.0260888
ABL2_+_179112186.23-P1	0.00462723	-0.00545233
ABL2_+_179198340.23-P2	-0.00727587	0.106074
ABL2_+_179198398.23-P2	0.0120721	0.134244
ABL2_+_179198565.23-P2	-0.0135953	0.0863515
ABL2_+_179198740.23-P2	0.00349	0.0944039
ABL2_-_179112151.23-P1	0.00178416	0.11158
ABL2_-_179112154.23-P1	0.0536523	-0.267242
ABL2_-_179112158.23-P1	-0.0124835	0.116164
ABL2_-_179198834.23-P2	-0.0180188	0.08894
ABLIM1_+_116417743.23-ENST00000277895.5	0.0198112	0.126456
ABLIM1_+_116417829.23-ENST00000277895.5	-0.00714455	0.0945869
ABLIM1_+_116418018.23-ENST00000277895.5	-0.00875103	0.0381429
ABLIM1_-_116417795.23-ENST00000277895.5	-0.0153995	0.102022
ABLIM1_-_116417810.23-ENST00000277895.5	-0.0263482	0.0619501
ABLIM2_+_8160016.23-P1P2	0.00248597	0.0604113
ABLIM2_+_8160141.23-P1P2	0.000981443	-0.132621
ABLIM2_+_8160204.23-P1P2	0.00846998	0.241805
ABLIM2_+_8160523.23-P1P2	0.00665855	0.0348453
ABLIM2_-_8160138.23-P1P2	-0.00358441	0.242461
ABLIM3_+_148521102.23-P1P2	-0.00684378	0.183859
ABLIM3_+_148521451.23-P1P2	0.0091751	0.11315
ABLIM3_-_148521229.23-P1P2	-0.0273954	0.101507
ABLIM3_-_148521482.23-P1P2	0.00922913	0.135226
ABLIM3_-_148521503.23-P1P2	0.0100758	0.0247149
ABO_+_136150190.23-P1	0.0147405	0.0972026
ABO_+_136150601.23-P1	0.00136253	0.0808426
ABO_-_136130692.23-P2	-0.00873523	0.0103257
ABO_-_136130921.23-P2	0.0120039	0.134309
ABO_-_136130955.23-P2	-0.0058798	0.106662
ABO_-_136130959.23-P2	0.00275578	0.10236
ABO_-_136130966.23-P2	0.00585895	0.157771
ABO_-_136150219.23-P1	0.00337996	0.0882917
ABO_-_136150600.23-P1	0.0197979	-0.0218384
ABO_-_136150606.23-P1	-0.0021997	0.110759
ABRACL_+_139349876.23-P1P2	-0.00413702	0.170726
ABRACL_+_139349879.23-P1P2	-0.0188856	0.00484169
ABRACL_+_139349931.23-P1P2	-0.00345787	0.0881488
ABRACL_+_139350209.23-P1P2	0.00853396	0.116526
ABRACL_-_139350119.23-P1P2	-0.00685068	0.153862
ABRA_+_107782019.23-P1P2	0.0238678	0.0380701
ABRA_+_107782392.23-P1P2	-0.0108115	0.0552414
ABRA_+_107782399.23-P1P2	0.0247784	0.0610063
ABRA_+_107782422.23-P1P2	-0.00327092	0.130197
ABRA_-_107782350.23-P1P2	-0.00877052	0.0938135
ABR_+_1082842.23-P1P2	0.00589566	0.134509
ABR_+_1082862.23-P1P2	0.000481333	0.0962553
ABR_+_1083266.23-P1P2	0.0195887	0.148931
ABR_-_1083256.23-P1P2	0.0148392	0.0759066
ABR_-_1083263.23-P1P2	-0.0099107	0.102616
ABT1_+_26597184.23-P1P2	-0.00788973	-0.00645463
ABT1_+_26597412.23-P1P2	-0.0535577	0.145526
ABT1_-_26597263.23-P1P2	-0.0621605	0.138788
ABT1_-_26597427.23-P1P2	0.0137792	0.183666
ABT1_-_26597617.23-P1P2	0.00706748	0.211112
ABTB1_+_127391808.23-P1P2	0.00145464	0.0233532
ABTB1_+_127391828.23-P1P2	-0.00787898	0.0143716
ABTB1_+_127391831.23-P1P2	-0.00595761	0.00252208
ABTB1_+_127392221.23-P1P2	-0.000966996	0.111192
ABTB1_-_127392198.23-P1P2	-0.00251937	0.130244
ABTB2_-_34379074.23-P1P2	-0.0246969	0.0521545
ABTB2_-_34379146.23-P1P2	-0.00833401	0.113947
ABTB2_-_34379310.23-P1P2	-2.37e-05	0.0711855
ABTB2_-_34379465.23-P1P2	0.0107978	0.0734153
ABTB2_-_34379521.23-P1P2	-0.031383	0.0831335
ACAA1_+_38178488.23-P1P2	0.011025	0.148411
ACAA1_+_38178517.23-P1P2	-0.000393281	0.0991893
ACAA1_+_38178570.23-P1P2	-0.00274079	0.190261
ACAA1_-_38178168.23-P1P2	-0.00604828	0.128104
ACAA1_-_38178575.23-P1P2	0.0113589	-0.0333858
ACAA2_+_47339850.23-P1P2	0.00309684	0.0620688
ACAA2_-_47339449.23-P1P2	-0.00794963	0.0303662
ACAA2_-_47339855.23-P1P2	0.0137249	0.0141757
ACAA2_-_47339858.23-P1P2	0.00619307	0.114297
ACAA2_-_47339876.23-P1P2	-0.0165146	0.0529201
ACACA_+_35715534.23-P1P2	0.0224957	0.0315857
ACACA_+_35715655.23-P1P2	-0.00704187	0.056691
ACACA_-_35715847.23-P1P2	-0.0180712	0.137059
ACACA_-_35715992.23-P1P2	-0.0213965	0.0497987
ACACA_-_35716002.23-P1P2	-0.0319382	0.19823
ACACB_+_109569160.23-P1	0.00729852	0.199395
ACACB_+_109569170.23-P1	-0.021274	0.00565752
ACACB_+_109592574.23-P2	-0.00377036	0.0597181
ACACB_+_109592655.23-P2	-0.0297284	0.0136216
ACACB_+_109592908.23-P2	0.010406	0.0336647
ACACB_-_109569178.23-P1	-0.00030971	0.00506452
ACACB_-_109569231.23-P1	0.0174147	0.142951
ACACB_-_109569639.23-P1	-0.000562572	0.263185
ACACB_-_109592496.23-P2	-0.0261578	0.159445
ACACB_-_109592519.23-P2	0.00867273	0.119182
ACAD10_+_112124115.23-P1P2	-0.00716446	-0.0819554
ACAD10_-_112123894.23-P1P2	-0.0389975	0.0212176
ACAD10_-_112123907.23-P1P2	0.0225035	0.219848
ACAD10_-_112123925.23-P1P2	0.00881831	0.0385674
ACAD10_-_112124210.23-P1P2	0.0010839	0.250761
ACAD11_+_132378312.23-P1P2	-0.000583935	0.114194
ACAD11_+_132379379.23-P1P2	-0.00899956	0.0368153
ACAD11_-_132378623.23-P1P2	0.0204168	0.049404
ACAD11_-_132378633.23-P1P2	0.00160807	0.0759906
ACAD11_-_132379444.23-P1P2	-0.01461	0.13601
ACAD8_+_134123511.23-P1P2	0.0245318	0.11369
ACAD8_-_134123448.23-P1P2	0.019791	0.0584835
ACAD8_-_134123455.23-P1P2	0.0196056	0.0282232
ACAD8_-_134123502.23-P1P2	-0.00614672	0.0529868
ACAD8_-_134123507.23-P1P2	0.0119455	0.0196658
ACAD9_+_128598604.23-P1P2	-0.0111842	0.0340884
ACAD9_-_128598499.23-P1P2	-0.100538	0.0596638
ACAD9_-_128598508.23-P1P2	-0.0873765	-0.0399926
ACAD9_-_128598528.23-P1P2	-0.0735459	-0.00550652
ACAD9_-_128598541.23-P1P2	-0.0498369	-0.0294021
ACADL_+_211089722.23-P1P2	-0.00673577	0.185705
ACADL_-_211089695.23-P1P2	0.00324891	0.0866807
ACADL_-_211090030.23-P1P2	0.00613993	0.13039
ACADL_-_211090048.23-P1P2	-0.00273808	0.0427416
ACADL_-_211090095.23-P1P2	-0.0271965	0.113939
ACADM_+_76190107.23-P1P2	-0.00754934	0.128397
ACADM_+_76190432.23-P1P2	-0.00486679	0.00307372
ACADM_+_76190695.23-P1P2	0.01766	0.0465025
ACADM_-_76190475.23-P1P2	-0.00236152	0.0848284
ACADM_-_76190633.23-P1P2	0.0125192	0.0833067
ACADSB_+_124768874.23-P1P2	-0.0122649	0.0350795
ACADSB_+_124768891.23-P1P2	0.00754686	0.111298
ACADSB_+_124768941.23-P1P2	0.0116093	0.128334
ACADSB_+_124768944.23-P1P2	-0.00128681	-0.0403728
ACADSB_-_124768552.23-P1P2	-0.0276541	0.044867
ACADS_+_121163685.23-P1P2	0.0138264	0.068133
ACADS_+_121164090.23-P1P2	-0.057543	0.198455
ACADS_-_121163653.23-P1P2	-0.00630334	0.0556403
ACADS_-_121163657.23-P1P2	0.0164187	0.112924
ACADS_-_121163671.23-P1P2	-0.00239221	0.0832083
ACADVL_-_7123221.23-P1P2	0.0078162	0.0896245
ACADVL_-_7123283.23-P1P2	0.00642201	0.0820842
ACADVL_-_7123639.23-P1P2	0.00211028	0.0101845
ACADVL_-_7123665.23-P1P2	0.00146404	0.154897
ACADVL_-_7123677.23-P1P2	-0.0100622	0.0621729
ACAN_+_89347139.23-P1P2	0.0144468	0.0398278
ACAN_+_89347148.23-P1P2	0.0245505	-0.172138
ACAN_+_89347151.23-P1P2	0.0175023	0.41605
ACAN_-_89346701.23-P1P2	0.00746399	0.0761409
ACAN_-_89347101.23-P1P2	0.031265	0.155078
ACAP1_+_7239854.23-P1P2	0.00627301	0.0740684
ACAP1_+_7239956.23-P1P2	-0.035202	0.129747
ACAP1_+_7240320.23-P1P2	0.0014475	0.134582
ACAP1_-_7239866.23-P1P2	0.0210452	0.0891813
ACAP1_-_7240242.23-P1P2	-0.00277142	0.197027
ACAP2_+_195163707.23-P1P2	-0.0173382	0.0955499
ACAP2_-_195163352.23-P1P2	-0.028629	0.00964769
ACAP2_-_195163362.23-P1P2	0.0163165	0.121296
ACAP2_-_195163395.23-P1P2	0.0357916	-0.016903
ACAP2_-_195163655.23-P1P2	0.0146159	0.239086
ACAP3_+_1243258.23-P1P2	0.0128508	0.0896929
ACAP3_+_1243337.23-P1P2	-0.0255036	0.0524087
ACAP3_-_1243095.23-P1P2	0.0171334	0.0530143
ACAP3_-_1243221.23-P1P2	0.0314773	0.0568143
ACAP3_-_1243235.23-P1P2	NaN	0.0662662
ACAT1_+_107992288.23-P1P2	-0.0255821	0.00248048
ACAT1_+_107992310.23-P1P2	0.0214269	0.168876
ACAT1_+_107992321.23-P1P2	0.00971807	0.125473
ACAT1_-_107992364.23-P1P2	0.00993905	0.05012
ACAT1_-_107992733.23-P1P2	-0.00747894	0.0759646
ACAT2_+_160183436.23-P1P2	0.0259194	0.420307
ACAT2_+_160183505.23-P1P2	-0.00661154	0.139848
ACAT2_-_160183054.23-P1P2	0.0189141	0.147639
ACAT2_-_160183095.23-P1P2	0.00388477	-0.026027
ACAT2_-_160183174.23-P1P2	0.00201991	0.0543765
ACBD3_+_226374329.23-P1P2	0.000250188	0.161247
ACBD3_+_226374366.23-P1P2	-0.0348379	0.0929524
ACBD3_-_226373992.23-P1P2	-0.00654002	0.0765671
ACBD3_-_226374403.23-P1P2	-0.0244561	0.0893728
ACBD3_-_226374411.23-P1P2	-0.0316083	0.113817
ACBD4_+_43210021.23-P2	0.0373877	-0.0638967
ACBD4_+_43210042.23-P2	-0.00749683	0.046267
ACBD4_+_43210408.23-P2	0.00889775	0.0183787
ACBD4_+_43213087.23-P1	-0.0107285	0.1293
ACBD4_+_43213412.23-P1	-0.01361	Inf
ACBD4_-_43210055.23-P2	0.0133766	0.157894
ACBD4_-_43210458.23-P2	0.0336478	NaN
ACBD4_-_43213050.23-P1	-0.00506173	0.258145
ACBD4_-_43213072.23-P1	0.0281957	0.0650889
ACBD4_-_43213075.23-P1	-0.00458906	0.12998
ACBD5_+_27529332.23-P1P2	-0.00927405	0.085666
ACBD5_+_27529682.23-P1P2	-0.00626365	0.112701
ACBD5_+_27529701.23-P1P2	0.000135472	0.112211
ACBD5_+_27529710.23-P1P2	-0.0202915	0.095151
ACBD5_-_27529679.23-P1P2	0.017728	-0.056678
ACBD6_+_180471319.23-P1P2	-0.0253554	0.164801
ACBD6_+_180471354.23-P1P2	-0.0129585	0.0858324
ACBD6_+_180471617.23-P1P2	-0.0133726	0.0270311
ACBD6_-_180471532.23-P1P2	-0.00488111	0.0611177
ACBD6_-_180471707.23-P1P2	-0.00851005	0.0675552
ACBD7_+_15130520.23-P1P2	0.0333198	0.0795244
ACBD7_+_15130776.23-P1P2	-0.0188635	0.0685503
ACBD7_-_15130379.23-P1P2	-0.0231572	0.0948441
ACBD7_-_15130397.23-P1P2	0.0280468	0.298786
ACBD7_-_15130438.23-P1P2	0.0013156	0.0533745
ACCSL_+_44069616.23-ENST00000378832.1	-0.0149738	0.0808106
ACCSL_+_44069971.23-ENST00000378832.1	-0.0110493	0.139626
ACCSL_+_44069981.23-ENST00000378832.1	-0.00320494	-0.0661289
ACCSL_-_44069582.23-ENST00000378832.1	0.0106367	0.0658258
ACCSL_-_44069930.23-ENST00000378832.1	-0.02759	NaN
ACCS_+_44087946.23-P1P2	-0.00172353	-0.036023
ACCS_+_44088028.23-P1P2	0.0118473	0.15923
ACCS_+_44088091.23-P1P2	-0.0104989	0.166312
ACCS_+_44088215.23-P1P2	0.0116952	0.0497721
ACCS_-_44088090.23-P1P2	-0.00393185	0.096139
ACD_+_67693748.23-P1P2	-0.00302501	0.0658874
ACD_+_67694124.23-P1P2	-0.0140091	0.0314971
ACD_-_67693904.23-P1P2	0.0160069	0.0204207
ACD_-_67693957.23-P1P2	0.00891538	0.181154
ACD_-_67694143.23-P1P2	-0.0430763	0.128255
ACE2_+_15619016.23-P1P2	-0.0536233	0.112773
ACE2_+_15619087.23-P1P2	-0.0234115	-0.13879
ACE2_-_15618594.23-P1P2	-0.00847325	0.0627975
ACE2_-_15618975.23-P1P2	0.00309765	0.050053
ACE2_-_15619013.23-P1P2	-0.00123268	0.010864
ACER1_+_6333110.23-P1P2	0.00385604	0.0368456
ACER1_+_6333137.23-P1P2	-0.0104441	0.0382673
ACER1_+_6333164.23-P1P2	0.0031283	0.125852
ACER1_-_6333545.23-P1P2	0.000821256	-0.051746
ACER1_-_6333558.23-P1P2	0.000483883	0.0670766
ACER2_+_19409007.23-P1P2	-0.0108281	0.0995946
ACER2_+_19409248.23-P1P2	0.00230718	0.0176148
ACER2_+_19409376.23-P1P2	0.0151395	0.0626272
ACER2_+_19409383.23-P1P2	0.00319499	0.188894
ACER2_-_19409474.23-P1P2	0.00270192	0.0776301
ACER3_+_76571969.23-P1P2	-0.0101775	-0.00156926
ACER3_-_76571978.23-P1P2	0.0201834	0.0645676
ACER3_-_76572000.23-P1P2	-0.00590374	0.0831691
ACER3_-_76572003.23-P1P2	-0.00891958	0.0268411
ACER3_-_76572404.23-P1P2	-0.00686442	0.0904663
ACE_+_61554448.23-P1	-0.0273043	0.182753
ACE_+_61554829.23-P1	0.00638492	0.0692714
ACE_+_61562272.23-P2	0.000573801	0.0728292
ACE_+_61562293.23-P2	0.0146159	0.0874307
ACE_-_61554428.23-P1	0.00877042	0.0796682
ACE_-_61554458.23-P1	0.00389017	0.0738995
ACE_-_61554461.23-P1	0.0207666	0.125666
ACE_-_61562238.23-P2	-0.0538588	0.140239
ACE_-_61562443.23-P2	-0.0166235	0.064471
ACE_-_61562661.23-P2	0.000360564	-0.033769
ACHE_+_100493456.23-P1	0.0158228	0.00440191
ACHE_+_100493473.23-P1	-0.0155258	0.0200227
ACHE_+_100494559.23-P2	NaN	0.096829
ACHE_+_100494570.23-P2	0.00203369	0.0863481
ACHE_-_100493122.23-P1	-0.0143831	-0.155435
ACHE_-_100493427.23-P1	-0.0085921	0.0530167
ACHE_-_100493486.23-P1	-0.00206847	-0.0309673
ACHE_-_100494233.23-P2	0.000806467	0.108801
ACHE_-_100494236.23-P2	0.00197671	0.0595316
ACHE_-_100494578.23-P2	-0.00639736	0.0309164
ACIN1_+_23564314.23-P1	-0.0159964	0.188735
ACIN1_-_23540292.23-P2	-0.0369513	0.0396269
ACIN1_-_23540722.23-P2	-0.00652548	-0.0459879
ACIN1_-_23540730.23-P2	-0.0372477	0.100294
ACIN1_-_23540744.23-P2	-0.00618656	-0.0484742
ACIN1_-_23540756.23-P2	-0.00996203	0.106625
ACIN1_-_23563913.23-P1	-0.014085	-0.0354359
ACIN1_-_23564062.23-P1	-0.00332718	0.117915
ACIN1_-_23564262.23-P1	-0.000528126	-0.0218901
ACIN1_-_23564284.23-P1	0.0145952	0.126583
ACKR2_+_42850956.23-P1P2	0.00871631	-0.027688
ACKR2_-_42850976.23-P1P2	0.018101	0.0636049
ACKR2_-_42850992.23-P1P2	-0.00428569	0.125872
ACKR2_-_42851020.23-P1P2	-0.00627682	-0.0355714
ACKR2_-_42851479.23-P1P2	0.0114981	0.0956104
ACKR3_+_237476473.23-P2	-0.000131303	0.0590942
ACKR3_+_237476822.23-P2	-0.0251724	0.119662
ACKR3_+_237478500.23-P1	0.000244216	0.0887853
ACKR3_+_237478916.23-P1	-0.0242968	0.15088
ACKR3_+_237478950.23-P1	-0.0048599	0.103416
ACKR3_-_237476493.23-P2	0.00991352	0.0568964
ACKR3_-_237476505.23-P2	-0.00387998	0.0520432
ACKR3_-_237476900.23-P2	-0.0182891	-0.0919383
ACKR3_-_237478578.23-P1	-0.0209973	0.0385973
ACKR3_-_237478610.23-P1	0.00530388	0.103161
ACKR4_+_132316377.23-P1P2	0.0247161	0.162978
ACKR4_-_132316111.23-P1P2	-0.0119293	0.0701025
ACKR4_-_132316167.23-P1P2	0.00872491	0.146338
ACKR4_-_132316171.23-P1P2	0.0347313	#NAME?
ACKR4_-_132316525.23-P1P2	0.0113131	0.0217679
ACLY_+_40074807.23-P1P2	0.00787082	0.0942682
ACLY_+_40075121.23-P1P2	-0.000532743	0.0804618
ACLY_-_40074817.23-P1P2	0.0322266	0.125148
ACLY_-_40075090.23-P1P2	-0.015266	0.199856
ACLY_-_40075227.23-P1P2	0.00305782	0.112026
ACMSD_+_135596183.23-P1P2	-0.00041614	0.00187112
ACMSD_-_135596123.23-P1P2	0.0070111	-0.00469005
ACMSD_-_135596200.23-P1P2	-0.0184206	0.0198644
ACMSD_-_135596354.23-P1P2	-0.00773495	0.251462
ACMSD_-_135596438.23-P1P2	0.00360075	0.0494387
ACN9_+_96747104.23-P1P2	0.00426669	0.15944
ACN9_+_96747240.23-P1P2	0.00475175	0.102298
ACN9_+_96747363.23-P1P2	0.0148237	0.112856
ACN9_-_96747046.23-P1P2	-0.0126692	0.0439284
ACN9_-_96747065.23-P1P2	0.0211485	0.0072116
ACO1_+_32384680.23-P1P2	-0.00992595	0.258424
ACO1_+_32385057.23-P1P2	-0.0110759	0.236032
ACO1_-_32384733.23-P1P2	0.0111925	0.0511022
ACO1_-_32385047.23-P1P2	0.0143409	0.172169
ACO1_-_32385064.23-P1P2	0.0159489	-0.0311414
ACO2_+_41865203.23-P1P2	-0.00308017	0.0478726
ACO2_+_41865228.23-P1P2	-0.0171349	0.0960802
ACO2_+_41865345.23-P1P2	-0.0177902	0.109798
ACO2_-_41865209.23-P1P2	-0.0175973	-0.092523
ACO2_-_41865534.23-P1P2	0.0201888	0.0817852
ACOT11_+_55007947.23-P2	-0.0266505	0.0825253
ACOT11_+_55007963.23-P2	-0.0275646	0.101996
ACOT11_+_55008406.23-P2	-0.00354416	0.0291917
ACOT11_+_55013888.23-P1	-0.00360605	0.111169
ACOT11_+_55013964.23-P1	-0.00116252	-0.0244268
ACOT11_+_55013970.23-P1	-0.000489802	0.000104257
ACOT11_-_55008004.23-P2	-0.062862	0.285189
ACOT11_-_55008376.23-P2	-0.0095312	0.0237351
ACOT11_-_55013950.23-P1	-0.00773572	0.210773
ACOT11_-_55014234.23-P1	0.0139079	0.0504144
ACOT12_+_80689628.23-P1P2	-0.0249391	0.0878766
ACOT12_+_80689672.23-P1P2	-0.0126374	0.113999
ACOT12_+_80689929.23-P1P2	0.00719375	0.0344539
ACOT12_-_80689574.23-P1P2	0.00664691	0.135333
ACOT12_-_80689897.23-P1P2	0.00319397	0.0960029
ACOT13_+_24667341.23-P1P2	0.00225879	0.130674
ACOT13_-_24667329.23-P1P2	0.0143131	0.102329
ACOT13_-_24667371.23-P1P2	0.0080393	0.122554
ACOT13_-_24667386.23-P1P2	-0.00976805	0.0709558
ACOT13_-_24667473.23-P1P2	0.00962541	0.00745562
ACOT1_+_74003818.23-P1P2	-0.0112731	0.102185
ACOT1_+_74003843.23-P1P2	0.00847177	0.117579
ACOT1_+_74004100.23-P1P2	-0.00774103	0.0628537
ACOT1_-_74004062.23-P1P2	0.00724967	0.0533439
ACOT1_-_74004076.23-P1P2	-0.0159137	0.23802
ACOT2_+_74035740.23-P1P2	-0.000872716	-3.05959e-05
ACOT2_+_74035970.23-P1P2	-0.0210465	-0.0155965
ACOT2_+_74036024.23-P1P2	0.00125532	0.245278
ACOT2_-_74036051.23-P1P2	0.0105341	0.161138
ACOT2_-_74036501.23-P1P2	-0.00407959	0.0870353
ACOT4_+_74058635.23-P1P2	-0.00113127	0.115249
ACOT4_+_74058647.23-P1P2	-0.217652	0.491142
ACOT4_+_74058910.23-P1P2	-0.00960352	0.095151
ACOT4_+_74058918.23-P1P2	0.0142682	0.0498474
ACOT4_-_74059268.23-P1P2	0.00889218	0.0535846
ACOT6_+_74077704.23-P1P2	0.0236468	0.0177984
ACOT6_+_74077926.23-P1P2	-0.0105438	0.133385
ACOT6_+_74078053.23-P1P2	-0.0182669	-0.0313694
ACOT6_-_74077984.23-P1P2	-0.0134229	0.0227094
ACOT6_-_74078059.23-P1P2	0.0280868	0.161344
ACOT7_+_6453356.23-P1P2	-0.014897	0.134918
ACOT7_-_6453334.23-P1P2	-0.00207306	0.0769301
ACOT7_-_6453369.23-P1P2	0.00157223	0.0627246
ACOT7_-_6453388.23-P1P2	-0.0158129	0.15461
ACOT7_-_6453406.23-P1P2	0.000995535	0.183108
ACOT8_+_44485553.23-P1P2	-0.00654484	0.0855964
ACOT8_+_44486016.23-P1P2	0.0099366	0.0826085
ACOT8_-_44485597.23-P1P2	-0.0410282	0.0192738
ACOT8_-_44485992.23-P1P2	-0.0126923	-0.00404082
ACOT8_-_44486001.23-P1P2	-0.00371143	0.0641035
ACOT9_+_23761133.23-P1P2	0.00281719	0.0196934
ACOT9_+_23761350.23-P1P2	-0.0024396	0.0511578
ACOT9_+_23761360.23-P1P2	0.0259225	0.0528451
ACOT9_-_23761316.23-P1P2	0.0092706	0.00637719
ACOT9_-_23761394.23-P1P2	-0.019155	-0.00753032
ACOX1_+_73975227.23-P1P2	0.0017829	0.120534
ACOX1_-_73975169.23-P1P2	0.0124699	0.175038
ACOX1_-_73975193.23-P1P2	0.000613252	0.116222
ACOX1_-_73975196.23-P1P2	-0.00240885	0.100336
ACOX1_-_73975245.23-P1P2	-0.00872583	0.157425
ACOX2_+_58512428.23-P2	-0.000140994	0.00767988
ACOX2_+_58512441.23-P2	0.011854	-0.024596
ACOX2_+_58522520.23-P1	0.00397148	0.187645
ACOX2_+_58522852.23-P1	-0.00454638	0.0287882
ACOX2_+_58522860.23-P1	0.0129614	0.209393
ACOX2_+_58522888.23-P1	-0.096944	0.0867531
ACOX2_+_58522893.23-P1	-0.0100138	0.213358
ACOX2_-_58512038.23-P2	-0.0143495	0.0875581
ACOX2_-_58512043.23-P2	-0.00954674	0.0231724
ACOX2_-_58512435.23-P2	-0.0220922	0.156995
ACOX3_+_8430113.23-P1	-0.0061955	0.188784
ACOX3_+_8430140.23-P1	0.00151028	0.166444
ACOX3_+_8442373.23-P2	-0.0100105	0.0737612
ACOX3_+_8442383.23-P2	-0.00675838	0.106572
ACOX3_+_8442467.23-P2	0.00947146	0.0552906
ACOX3_-_8430094.23-P1	-0.0178585	-0.0377226
ACOX3_-_8430121.23-P1	-0.00267945	0.0729862
ACOX3_-_8430129.23-P1	-0.0069999	0.153938
ACOX3_-_8442419.23-P2	0.012311	0.139777
ACOX3_-_8442435.23-P2	-0.00191484	0.0231121
ACOXL_+_111490271.23-P1P2	-0.00345473	0.0641522
ACOXL_+_111490547.23-P1P2	0.00693748	0.0599307
ACOXL_+_111490560.23-P1P2	0.00911155	0.147574
ACOXL_+_111490595.23-P1P2	0.00116776	0.0511852
ACOXL_-_111490612.23-P1P2	-0.0040937	0.118778
ACP1_+_264980.23-P1P2	-0.0391642	0.188815
ACP1_+_265303.23-P1P2	-0.00353797	0.0385624
ACP1_-_264967.23-P1P2	0.00198886	0.126271
ACP1_-_264970.23-P1P2	-0.135337	0.355781
ACP1_-_265107.23-P1P2	-0.0282415	0.134758
ACP2_+_47270320.23-P1P2	0.00247313	0.11093
ACP2_+_47270332.23-P1P2	0.0108383	0.29872
ACP2_-_47269915.23-P1P2	0.016863	0.141748
ACP2_-_47269958.23-P1P2	-0.000793431	0.0219943
ACP2_-_47270385.23-P1P2	0.00745663	0.0368698
ACP5_+_11688472.23-P1	-0.00377154	-0.0170661
ACP5_-_11688086.23-P1	-0.00620386	0.171857
ACP5_-_11688414.23-P1	-0.000773633	0.130093
ACP5_-_11688437.23-P1	-0.0112386	0.0969072
ACP5_-_11688455.23-P1	-0.0117065	0.100186
ACP5_-_11689356.23-P2	-0.00436518	0.21477
ACP5_-_11689724.23-P2	0.00622435	-0.0127075
ACP5_-_11689727.23-P2	-0.0225508	0.0278123
ACP5_-_11689744.23-P2	-0.0163328	0.00364962
ACP5_-_11689771.23-P2	0.0170949	0.1226
ACP6_+_147141956.23-P1P2	-0.0122765	0.0572131
ACP6_+_147142159.23-P1P2	-0.000349029	0.0468144
ACP6_-_147142348.23-P1P2	0.0337368	0.167774
ACP6_-_147142356.23-P1P2	-0.0394067	-0.0369651
ACP6_-_147142393.23-P1P2	-0.0068582	0.0174936
ACPL2_+_140950942.23-P1P2	-0.00228517	0.0698001
ACPL2_+_140951037.23-P1P2	-0.021791	0.0300758
ACPL2_+_140951203.23-P1P2	-0.0171334	0.109353
ACPL2_-_140950647.23-P1P2	-0.0107985	0.141212
ACPL2_-_140951141.23-P1P2	-0.012268	NaN
ACPP_+_132036268.23-P1P2	0.0112593	0.0700927
ACPP_+_132036293.23-P1P2	0.0134747	0.131048
ACPP_+_132036338.23-P1P2	-0.00861492	-0.0833472
ACPP_+_132036504.23-P1P2	-0.00516777	-0.143238
ACPP_+_132036703.23-P1P2	0.0137593	0.0475726
ACPT_+_51293697.23-ENST00000270593.1	-0.0142749	0.0322297
ACPT_+_51293761.23-ENST00000270593.1	0.00211026	0.0260596
ACPT_+_51294074.23-ENST00000270593.1	0.006556	0.0290175
ACPT_-_51293910.23-ENST00000270593.1	0.0220708	0.131131
ACPT_-_51294122.23-ENST00000270593.1	-0.0200714	0.338839
ACRBP_+_6756555.23-P1P2	0.0102041	0.0853634
ACRBP_+_6756569.23-P1P2	-0.0079834	0.0938153
ACRBP_+_6756572.23-P1P2	0.00508195	0.0849352
ACRBP_-_6756126.23-P1P2	0.0139794	0.202837
ACRBP_-_6756147.23-P1P2	-0.00593867	-0.0235285
ACRC_-_70797923.23-P1P2	0.00884645	-0.0453966
ACRC_-_70798359.23-P1P2	-0.0132471	0.103794
ACRC_-_70798376.23-P1P2	0.0168568	-0.0176275
ACRC_-_70798717.23-P1P2	0.00770992	-0.248003
ACRC_-_70798784.23-P1P2	-0.00982705	0.186569
ACRV1_+_125550253.23-P1P2	-0.00257581	0.117865
ACRV1_+_125550420.23-P1P2	-0.00140582	0.00253088
ACRV1_+_125550697.23-P1P2	-0.00163931	0.117783
ACRV1_-_125550324.23-P1P2	0.0151541	-0.10666
ACRV1_-_125550695.23-P1P2	0.0145921	-0.0298764
ACR_+_51177061.23-P1P2	0.0107911	0.188346
ACR_+_51177099.23-P1P2	-0.0180694	0.0691267
ACR_-_51176666.23-P1P2	-0.00574559	-0.0041387
ACR_-_51176714.23-P1P2	-0.0303928	0.0300077
ACR_-_51176829.23-P1P2	-0.00838862	0.132694
ACSBG1_+_78526472.23-P1P2	-0.00702334	-0.0499245
ACSBG1_+_78526497.23-P1P2	0.0167823	0.0533692
ACSBG1_+_78526814.23-P1P2	-0.00756611	0.0717617
ACSBG1_+_78526846.23-P1P2	-0.00747417	0.110149
ACSBG1_-_78526810.23-P1P2	0.00146026	0.0761844
ACSBG2_+_6135737.23-P1P2	0.0323642	0.081003
ACSBG2_-_6135670.23-P1P2	-0.00576588	0.0482158
ACSBG2_-_6135684.23-P1P2	-0.0048162	0.00842117
ACSBG2_-_6135704.23-P1P2	-0.0129964	0.104843
ACSBG2_-_6135770.23-P1P2	0.00813804	0.0614117
ACSF2_+_48503620.23-P1P2	0.00222193	0.00967935
ACSF2_+_48503830.23-P1P2	0.000287037	0.152918
ACSF2_-_48503625.23-P1P2	-0.00155376	0.101241
ACSF2_-_48503638.23-P1P2	0.0207527	0.0583335
ACSF2_-_48503858.23-P1P2	0.00187852	0.0671355
ACSF3_+_89160267.23-P1P2	-0.00137395	-0.0319628
ACSF3_+_89160393.23-P1P2	0.0160206	0.105896
ACSF3_+_89160580.23-P1P2	-0.0111179	0.093709
ACSF3_-_89160263.23-P1P2	0.0102347	0.00259846
ACSF3_-_89160302.23-P1P2	0.0120671	0.104044
ACSL1_+_185746700.23-P1P2	-0.0424212	0.128937
ACSL1_+_185747071.23-P1P2	0.01291	0.119688
ACSL1_+_185747074.23-P1P2	0.0343936	0.0829586
ACSL1_+_185747085.23-P1P2	-0.00197432	0.15273
ACSL1_-_185746686.23-P1P2	0.0227359	0.214452
ACSL3_+_223725692.23-P1P2	0.00434328	0.0128872
ACSL3_+_223726215.23-P1P2	-0.001484	0.0773982
ACSL3_-_223725802.23-P1P2	-0.0150092	0.0809695
ACSL3_-_223725834.23-P1P2	-0.0168838	-0.0298209
ACSL3_-_223726162.23-P1P2	-0.0035831	0.116514
ACSL4_+_108976382.23-P1P2	0.0247685	0.061827
ACSL4_-_108976096.23-P1P2	-0.000344791	0.038119
ACSL4_-_108976106.23-P1P2	-0.0329428	0.226603
ACSL4_-_108976456.23-P1P2	-0.0176371	0.0765751
ACSL4_-_108976463.23-P1P2	-0.0253947	0.0461411
ACSL5_+_114136352.23-P1	-0.00860113	0.0181374
ACSL5_+_114136372.23-P1	0.000304825	0.330299
ACSL5_-_114133923.23-P2	0.00160847	0.0701745
ACSL5_-_114133956.23-P2	-0.0013221	-0.0211982
ACSL5_-_114133986.23-P2	-0.00985029	0.162697
ACSL5_-_114134322.23-P2	0.0117066	0.0355942
ACSL5_-_114134410.23-P2	-0.00600005	0.0486343
ACSL5_-_114136013.23-P1	-0.0119909	-0.0788095
ACSL5_-_114136040.23-P1	-0.00502926	0.114711
ACSL5_-_114136407.23-P1	0.000754593	-0.00367089
ACSL6_+_131310427.23-P2	0.00542088	0.0652041
ACSL6_+_131346969.23-P1	0.0107961	0.131408
ACSL6_+_131347320.23-P1	0.0196743	0.301011
ACSL6_+_131347346.23-P1	-0.0092776	0.149775
ACSL6_-_131310249.23-P2	-0.00229646	0.0753748
ACSL6_-_131310298.23-P2	-0.0194303	0.129178
ACSL6_-_131310302.23-P2	-0.0337703	0.322391
ACSL6_-_131310682.23-P2	0.0079087	0.0161587
ACSL6_-_131347379.23-P1	-0.00256158	0.158652
ACSL6_-_131347437.23-P1	-0.0632351	0.0126592
ACSM1_+_20686984.23-P1P2	0.00460419	0.101966
ACSM1_+_20687058.23-P1P2	0.00324117	0.114327
ACSM1_-_20687024.23-P1P2	0.0173924	0.061566
ACSM1_-_20687076.23-P1P2	-0.0019856	0.0751325
ACSM1_-_20687521.23-P1P2	-0.0103696	0.0211394
ACSM2A_-_20462920.23-P1P2	-0.0147388	-0.0849194
ACSM2A_-_20462957.23-P1P2	-0.0487501	0.0452617
ACSM2A_-_20463169.23-P1P2	-0.00545862	0.108292
ACSM2A_-_20463214.23-P1P2	0.0231399	0.0722301
ACSM2A_-_20463283.23-P1P2	0.0100836	0.178578
ACSM2B_+_20587244.23-P1P2	-0.0195781	0.0521021
ACSM2B_+_20587247.23-P1P2	0.00532844	0.130721
ACSM2B_+_20587316.23-P1P2	0.0231399	0.0722301
ACSM2B_+_20587361.23-P1P2	-0.00545862	0.108292
ACSM2B_+_20587573.23-P1P2	-0.0487501	0.0452617
ACSM3_+_20775307.23-P1P2	-0.00405697	0.110554
ACSM3_+_20775331.23-P1P2	-0.0102568	0.131454
ACSM3_+_20775412.23-P1P2	-0.00343038	0.109809
ACSM3_-_20775380.23-P1P2	0.00564691	0.060134
ACSM3_-_20775771.23-P1P2	-0.00319841	0.124158
ACSM4_+_7456947.23-ENST00000399422.4	-0.0229845	0.00838717
ACSM4_+_7457146.23-ENST00000399422.4	NaN	0.0115382
ACSM4_+_7457164.23-ENST00000399422.4	0.0192306	0.132398
ACSM4_+_7457340.23-ENST00000399422.4	0.00478875	0.0599108
ACSM4_+_7457345.23-ENST00000399422.4	-0.0110014	0.114878
ACSM5_-_20420881.23-P1P2	0.019795	0.0769023
ACSM5_-_20421144.23-P1P2	0.00447819	0.0765045
ACSM5_-_20421170.23-P1P2	-0.00671278	0.132542
ACSM5_-_20421270.23-P1P2	-0.00654375	0.0670457
ACSM5_-_20421315.23-P1P2	-0.0340998	-0.103222
ACSS1_+_25038329.23-P1P2	-0.0117302	0.0193076
ACSS1_+_25038734.23-P1P2	-0.0100622	-0.0605133
ACSS1_+_25038767.23-P1P2	0.000204065	-0.019444
ACSS1_-_25038359.23-P1P2	-0.000649625	0.195374
ACSS1_-_25038372.23-P1P2	0.0202941	-0.020023
ACSS2_+_33464457.23-P1P2	-0.0259329	0.161064
ACSS2_-_33464420.23-P1P2	-0.00683574	0.0646732
ACSS2_-_33464423.23-P1P2	-0.00112262	-0.010184
ACSS2_-_33464453.23-P1P2	-0.010507	0.154357
ACSS2_-_33464808.23-P1P2	-0.0157102	0.0488954
ACSS3_+_81471956.23-P1P2	0.00274766	-0.102695
ACSS3_-_81471886.23-P1P2	0.0222915	-0.0601908
ACSS3_-_81471913.23-P1P2	0.0101681	0.0886789
ACSS3_-_81472068.23-P1P2	0.00200793	-0.0374009
ACSS3_-_81472074.23-P1P2	-0.00455495	0.0420075
ACTA1_+_229568301.23-P2	0.00209228	0.0968335
ACTA1_+_229569744.23-P1	-0.00247495	0.267591
ACTA1_-_229568328.23-P2	-0.0104843	0.11487
ACTA1_-_229568723.23-P2	0.0131017	0.0757129
ACTA1_-_229568745.23-P2	0.00165448	0.11658
ACTA1_-_229568779.23-P2	-0.0161777	0.128959
ACTA1_-_229569627.23-P1	-0.00335638	0.0749953
ACTA1_-_229569754.23-P1	-0.0105026	0.104951
ACTA1_-_229569824.23-P1	-0.00347019	0.0856516
ACTA1_-_229569839.23-P1	-0.0170106	0.0914939
ACTA2_+_90712275.23-P1	0.00439354	0.180305
ACTA2_+_90712443.23-P1	-0.0116366	0.053892
ACTA2_+_90712479.23-P1	0.0238451	0.122568
ACTA2_+_90750553.23-P2	-0.0072574	0.10107
ACTA2_+_90750678.23-P2	-0.0851203	0.102319
ACTA2_+_90750694.23-P2	-0.00655868	0.035526
ACTA2_+_90751072.23-P2	0.00911017	0.0965155
ACTA2_-_90712449.23-P1	0.00210385	0.0177494
ACTA2_-_90712506.23-P1	0.0205314	0.0168277
ACTA2_-_90751066.23-P2	0.0105682	0.037756
ACTBL2_+_56778209.23-P1P2	0.00778736	0.08703
ACTBL2_+_56778273.23-P1P2	-0.00566713	0.137764
ACTBL2_+_56778359.23-P1P2	-0.0140965	0.0469786
ACTBL2_-_56778219.23-P1P2	-0.000813764	0.206601
ACTBL2_-_56778661.23-P1P2	0.00267517	0.0811923
ACTB_+_5569721.23-P1P2	0.00935947	0.174628
ACTB_+_5570130.23-P1P2	-0.014836	0.0143638
ACTB_-_5568781.23-P1P2	-0.00559647	0.14151
ACTB_-_5570006.23-P1P2	0.0139086	0.171586
ACTB_-_5570191.23-P1P2	-0.0338247	0.0712549
ACTC1_+_35087479.23-P1P2	0.0196404	0.136549
ACTC1_-_35087222.23-P1P2	-0.0590766	0.202445
ACTC1_-_35087295.23-P1P2	-0.0053315	0.0622156
ACTC1_-_35087685.23-P1P2	0.0131009	-0.00065997
ACTC1_-_35087711.23-P1P2	0.0415752	0.00632827
ACTG1_-_79479746.23-P1P2	-0.00774167	0.192484
ACTG1_-_79479777.23-P1P2	-0.00765363	0.0326931
ACTG1_-_79479780.23-P1P2	0.0067826	0.106841
ACTG1_-_79479785.23-P1P2	-0.00639652	0.0185329
ACTG1_-_79479816.23-P1P2	0.00539535	0.126173
ACTG2_+_74120163.23-P1	0.0193747	0.17602
ACTG2_+_74120172.23-P1	0.0190262	0.0834523
ACTG2_+_74120202.23-P1	0.0132532	0.0291319
ACTG2_+_74128454.23-P2	0.01327	0.037344
ACTG2_+_74128598.23-P2	-0.020224	-0.00834714
ACTG2_-_74120192.23-P1	-0.00979448	-0.0100728
ACTG2_-_74120376.23-P1	-0.00646573	-0.100189
ACTG2_-_74128450.23-P2	0.0108381	0.157636
ACTG2_-_74128624.23-P2	0.00222416	0.068436
ACTG2_-_74128769.23-P2	-0.00115622	-0.016831
ACTL10_+_32254796.23-P1P2	0.00877887	0.0222969
ACTL10_-_32254768.23-P1P2	-0.00688461	0.0987472
ACTL10_-_32254788.23-P1P2	0.00826431	0.123222
ACTL10_-_32254809.23-P1P2	-0.0257604	0.152626
ACTL10_-_32254824.23-P1P2	-0.00750166	0.130863
ACTL6A_+_179280744.23-P1P2	-0.152125	0.345949
ACTL6A_+_179280755.23-P1P2	-0.129755	0.224586
ACTL6A_+_179280849.23-P1P2	-0.164593	0.296556
ACTL6A_-_179280784.23-P1P2	-0.211614	0.27614
ACTL6A_-_179280860.23-P1P2	-0.0899487	0.538964
ACTL6B_+_100253966.23-P1P2	-0.0105912	0.0307619
ACTL6B_+_100253969.23-P1P2	-0.0156761	0.124919
ACTL6B_+_100254000.23-P1P2	0.00144598	0.0427695
ACTL6B_-_100254007.23-P1P2	0.00710369	0.0220935
ACTL6B_-_100254010.23-P1P2	0.010462	0.221533
ACTL7A_+_111624526.23-P1P2	-0.0485579	-0.0711466
ACTL7A_-_111624563.23-P1P2	0.00157769	0.0487201
ACTL7A_-_111624608.23-P1P2	-0.007085	-0.0343755
ACTL7A_-_111624654.23-P1P2	-0.00275314	0.174116
ACTL7A_-_111624958.23-P1P2	0.0040319	0.0679397
ACTL7B_+_111617819.23-P1P2	-0.0118813	0.0395195
ACTL7B_+_111617857.23-P1P2	-0.00739955	0.0492538
ACTL7B_+_111618198.23-P1P2	-0.000485282	0.0586439
ACTL7B_-_111618185.23-P1P2	0.0164241	0.123617
ACTL7B_-_111618259.23-P1P2	-0.00609991	0.150817
ACTL8_+_18081845.23-P1P2	-0.00248059	-0.00670879
ACTL8_+_18081855.23-P1P2	0.00784837	0.0706484
ACTL8_-_18081836.23-P1P2	0.00140939	0.0911233
ACTL8_-_18081842.23-P1P2	-0.00273717	0.0276453
ACTL8_-_18081895.23-P1P2	-0.0189602	0.100345
ACTL9_+_8808720.23-P1P2	-0.00575665	0.0160362
ACTL9_+_8808755.23-P1P2	-0.024897	0.0563363
ACTL9_+_8808881.23-P1P2	0.0337436	0.0926535
ACTL9_-_8808643.23-P1P2	-0.00918593	-0.0655278
ACTL9_-_8809073.23-P1P2	0.0195106	0.0866126
ACTN1_+_69445571.23-P1P2	0.0193647	0.0353814
ACTN1_-_69445619.23-P1P2	-0.00513331	0.112939
ACTN1_-_69445944.23-P1P2	0.00342479	0.149005
ACTN1_-_69445956.23-P1P2	-0.00767515	0.130134
ACTN1_-_69446029.23-P1P2	-0.00593597	-0.0494549
ACTN2_+_236849796.23-P1P2	-0.00542297	-0.0429879
ACTN2_+_236849840.23-P1P2	0.00140722	0.144538
ACTN2_+_236849897.23-P1P2	-0.0187326	0.187789
ACTN2_-_236849849.23-P1P2	0.00841588	0.10657
ACTN2_-_236850209.23-P1P2	0.00066389	-0.0287354
ACTN3_+_66313715.23-P1P2	-0.0042233	0.0498137
ACTN3_+_66313730.23-P1P2	-0.00289324	0.199413
ACTN3_+_66313881.23-P1P2	-0.0178227	0.0990209
ACTN3_-_66313676.23-P1P2	-0.00387421	0.0975567
ACTN3_-_66314441.23-P1P2	0.00986544	0.0531444
ACTN4_-_39138303.23-P1P2	-0.00514768	0.174042
ACTN4_-_39138358.23-P1P2	0.0241322	-0.00442828
ACTN4_-_39138687.23-P1P2	0.0281959	0.0520904
ACTN4_-_39138723.23-P1P2	0.0162221	0.106021
ACTN4_-_39138727.23-P1P2	-0.0110841	-0.00284687
ACTR10_+_58666878.23-P1P2	0.0163992	0.0872132
ACTR10_+_58666892.23-P1P2	-0.346706	0.105404
ACTR10_+_58666925.23-P1P2	-0.195844	0.0650551
ACTR10_+_58666938.23-P1P2	-0.158105	0.13631
ACTR10_+_58667079.23-P1P2	-0.0112438	0.231619
ACTR1A_+_104262452.23-P1P2	-0.00515224	-0.00015858
ACTR1A_+_104262461.23-P1P2	-0.00522699	0.112467
ACTR1A_-_104261998.23-P1P2	-0.00305689	0.0856073
ACTR1A_-_104262054.23-P1P2	-0.00764371	0.186592
ACTR1A_-_104262086.23-P1P2	-0.024608	0.0523904
ACTR1B_+_98280441.23-P1P2	-0.00876709	0.0456616
ACTR1B_+_98280464.23-P1P2	-0.00773754	-0.0416159
ACTR1B_-_98279951.23-P1P2	-0.0115142	-0.121641
ACTR1B_-_98280407.23-P1P2	-0.0006087	0.0669531
ACTR1B_-_98280450.23-P1P2	0.00421074	0.201923
ACTR2_+_65455294.23-P1P2	0.0153657	0.0994075
ACTR2_+_65455348.23-P1P2	-0.0103995	0.123439
ACTR2_-_65454953.23-P1P2	-0.0204968	0.0200663
ACTR2_-_65454971.23-P1P2	-0.0224896	0.0415763
ACTR2_-_65455345.23-P1P2	-0.0117202	0.183357
ACTR3B_+_152457249.23-P1P2	-0.0326776	0.111914
ACTR3B_+_152457287.23-P1P2	0.0256978	0.136501
ACTR3B_+_152457301.23-P1P2	0.00142857	0.159249
ACTR3B_+_152457333.23-P1P2	0.00548561	0.0261147
ACTR3B_+_152457345.23-P1P2	0.00332041	0.333962
ACTR3C_+_150020242.23-P1P2	-0.00236331	0.104835
ACTR3C_+_150020273.23-P1P2	0.0162131	0.0308212
ACTR3C_+_150020641.23-P1P2	0.0033604	0.117153
ACTR3C_-_150020411.23-P1P2	-0.00776298	0.0903037
ACTR3C_-_150020687.23-P1P2	-0.0152786	0.207342
ACTR3_+_114647775.23-P1P2	-0.00597071	0.122216
ACTR3_+_114648069.23-P1P2	-0.0429796	0.00317766
ACTR3_-_114647984.23-P1P2	-0.00906751	0.0215932
ACTR3_-_114647989.23-P1P2	-0.00812272	0.17593
ACTR3_-_114648039.23-P1P2	-0.0160496	0.0855071
ACTR5_+_37377138.23-P1P2	-0.0829048	-0.0301604
ACTR5_+_37377152.23-P1P2	-0.1211	-0.0521621
ACTR5_+_37377158.23-P1P2	-0.149066	-0.0116663
ACTR5_-_37377124.23-P1P2	-0.0182181	-0.156027
ACTR5_-_37377127.23-P1P2	-0.0729671	0.0766539
ACTR6_+_100593852.23-P1P2	-0.12795	0.322591
ACTR6_+_100594789.23-P1P2	-0.00913252	0.190282
ACTR6_+_100594811.23-P1P2	-0.0318143	0.214223
ACTR6_-_100594606.23-P1P2	-0.240143	0.408139
ACTR6_-_100594621.23-P1P2	-0.190068	0.286195
ACTR8_+_53916118.23-P1P2	-0.0806512	-0.0126462
ACTR8_+_53916142.23-P1P2	-0.0947826	0.00194484
ACTR8_+_53916157.23-P1P2	-0.0982305	0.233533
ACTR8_-_53915974.23-P1P2	-0.0228375	0.0259237
ACTR8_-_53916193.23-P1P2	-0.0371373	0.0666316
ACTRT1_+_127185986.23-P1P2	0.00359273	0.157725
ACTRT1_+_127186306.23-P1P2	-0.00153218	0.109896
ACTRT1_+_127186328.23-P1P2	0.00497069	0.0327411
ACTRT1_-_127185969.23-P1P2	0.0113274	0.0655567
ACTRT1_-_127186343.23-P1P2	-0.00744794	0.113986
ACTRT2_+_2938135.23-P1P2	-0.0294862	0.0882587
ACTRT2_+_2938467.23-P1P2	-0.0128152	0.0409575
ACTRT2_-_2938118.23-P1P2	0.00692162	0.0259291
ACTRT2_-_2938494.23-P1P2	0.0108275	0.098441
ACTRT2_-_2938499.23-P1P2	0.00982214	0.15646
ACTRT3_+_169487270.23-P1P2	-0.018079	0.0935417
ACTRT3_+_169487327.23-P1P2	-0.00113364	0.0336143
ACTRT3_+_169487330.23-P1P2	0.00996025	0.0733489
ACTRT3_+_169487342.23-P1P2	-0.00803985	0.257389
ACTRT3_-_169487289.23-P1P2	0.00820698	0.109173
ACVR1B_+_52345561.23-P1P2	0.00613835	0.11444
ACVR1B_+_52345897.23-P1P2	0.010872	-0.0700305
ACVR1B_+_52345907.23-P1P2	-0.00431239	0.0477814
ACVR1B_-_52345530.23-P1P2	-0.0323387	0.0934134
ACVR1B_-_52345917.23-P1P2	-0.0064667	0.188908
ACVR1C_+_158484889.23-P1P2	0.006887	0.118191
ACVR1C_+_158484901.23-P1P2	0.00567058	0.0189672
ACVR1C_+_158484938.23-P1P2	-0.0107619	0.081147
ACVR1C_+_158485339.23-P1P2	-0.00421986	0.123808
ACVR1C_-_158485307.23-P1P2	0.0129528	0.111795
ACVR1_+_158732079.23-P1P2	0.00705551	0.106419
ACVR1_+_158732198.23-P1P2	-0.0320974	0.111942
ACVR1_+_158732232.23-P1P2	-0.0150092	-0.0832932
ACVR1_+_158732258.23-P1P2	-0.00394714	0.0367309
ACVR1_-_158732511.23-P1P2	-0.00681671	0.158821
ACVR2A_+_148602294.23-P1P2	0.0155755	-0.0213085
ACVR2A_+_148602343.23-P1P2	0.0201694	0.116194
ACVR2A_+_148602346.23-P1P2	0.0208762	0.0779369
ACVR2A_-_148602102.23-P1P2	0.00739151	0.0663811
ACVR2A_-_148602669.23-P1P2	-0.00578631	0.175338
ACVR2B_+_38495339.23-P1P2	0.00225225	-0.0684884
ACVR2B_+_38495450.23-P1P2	-0.000638314	0.164328
ACVR2B_+_38495606.23-P1P2	-0.012707	0.0702727
ACVR2B_+_38495842.23-P1P2	0.0090101	0.0885247
ACVR2B_-_38495819.23-P1P2	0.0168881	0.0375717
ACVRL1_+_52300726.23-P1P2	-0.000155861	0.234393
ACVRL1_+_52300742.23-P1P2	-0.0138192	0.0249739
ACVRL1_+_52300819.23-P1P2	-0.0126732	0.200065
ACVRL1_-_52300776.23-P1P2	0.0145131	0.122435
ACVRL1_-_52301119.23-P1P2	-0.00517162	0.0265151
ACY1_+_52017535.23-P1P2	0.00757135	0.0255032
ACY1_+_52017980.23-P1P2	0.00869449	0.0851255
ACY1_-_52017547.23-P1P2	NaN	0.147699
ACY1_-_52017921.23-P1P2	0.0575035	0.191807
ACY1_-_52017938.23-P1P2	-0.00426365	-0.141522
ACY3_+_67414985.23-P2	-0.00487663	0.121503
ACY3_+_67415013.23-P2	0.0126785	0.0976706
ACY3_+_67417722.23-P1	0.00607689	0.191564
ACY3_+_67417960.23-P1	-0.0141856	0.111704
ACY3_+_67418110.23-P1	0.0155524	0.0547749
ACY3_-_67414577.23-P2	0.0141941	0.0482703
ACY3_-_67414607.23-P2	0.0145632	0.0043555
ACY3_-_67414970.23-P2	0.00300075	0.0657182
ACY3_-_67417956.23-P1	0.00935737	0.00891656
ACY3_-_67418149.23-P1	0.0183997	0.0597723
ACYP1_+_75530659.23-P1	-0.0179457	0.0845539
ACYP1_+_75530680.23-P1	0.0114429	0.0567061
ACYP1_-_75530695.23-P1	-0.00698149	0.00873801
ACYP1_-_75530711.23-P1	-0.00313757	0.0482267
ACYP1_-_75530721.23-P1	-0.0187347	0.12587
ACYP1_-_75535758.23-P2	-0.00803146	0.124934
ACYP1_-_75536000.23-P2	0.00552812	0.181086
ACYP1_-_75536179.23-P2	-0.00758042	-0.0476395
ACYP1_-_75536183.23-P2	0.0011784	0.014082
ACYP1_-_75536194.23-P2	-0.00440046	0.0495024
ACYP2_+_54342830.23-P1P2	-0.00289651	0.115825
ACYP2_-_54342821.23-P1P2	-0.000343904	0.278186
ACYP2_-_54343153.23-P1P2	-0.0127129	0.084872
ACYP2_-_54343157.23-P1P2	-0.0103052	0.0639154
ACYP2_-_54343180.23-P1P2	0.000228295	0.149231
ADAD1_+_123300801.23-P1P2	-0.0291688	0.0867071
ADAD1_-_123300726.23-P1P2	-0.0144938	0.0387073
ADAD1_-_123300732.23-P1P2	-0.0107107	0.080542
ADAD1_-_123300755.23-P1P2	-0.0249599	0.0478165
ADAD1_-_123300758.23-P1P2	0.0319554	0.139309
ADAD2_+_84224814.23-P1P2	-0.03735	0.0521065
ADAD2_+_84225182.23-P1P2	-0.0552596	0.0504239
ADAD2_-_84224806.23-P1P2	0.0287342	0.00773581
ADAD2_-_84224870.23-P1P2	0.00477257	0.0744024
ADAD2_-_84224880.23-P1P2	0.0216942	0.0421493
ADAL_-_43623106.23-P1P2	-0.0129652	-0.0532277
ADAL_-_43623112.23-P1P2	-0.0229281	0.0751223
ADAL_-_43623116.23-P1P2	0.00288341	0.159963
ADAL_-_43623128.23-P1P2	0.0110875	0.007291
ADAL_-_43623140.23-P1P2	-0.0624078	0.349786
ADAM10_+_59041561.23-P1P2	-0.00310152	0.172697
ADAM10_+_59041886.23-P1P2	-0.372495	0.21599
ADAM10_-_59041337.23-P1P2	0.0219106	0.00268355
ADAM10_-_59041501.23-P1P2	0.00218099	0.10989
ADAM10_-_59041703.23-P1P2	-0.0498503	0.00856959
ADAM11_+_42836733.23-P1P2	0.000934353	0.132529
ADAM11_+_42836787.23-P1P2	-0.0146496	0.0171878
ADAM11_+_42836832.23-P1P2	0.0213651	0.161861
ADAM11_+_42836963.23-P1P2	-0.0193797	0.102517
ADAM11_-_42836572.23-P1P2	-0.00567209	0.0577964
ADAM12_+_128076604.23-P1P2	-0.00795121	-0.0015696
ADAM12_+_128076607.23-P1P2	-0.00365898	0.115589
ADAM12_-_128076590.23-P1P2	-0.0175664	0.129056
ADAM12_-_128076617.23-P1P2	0.0134711	0.273137
ADAM12_-_128077031.23-P1P2	0.000668274	0.171984
ADAM15_+_155023192.23-P1P2	0.0135698	0.062909
ADAM15_+_155023202.23-P1P2	-0.00166756	0.131433
ADAM15_+_155023394.23-P1P2	0.00430513	-0.0081662
ADAM15_+_155024155.23-P1P2	-0.00224251	0.00375418
ADAM15_-_155024217.23-P1P2	-0.00475362	0.0953778
ADAM17_+_9695837.23-P1P2	-0.00501952	0.135629
ADAM17_+_9695867.23-P1P2	0.0053726	0.160054
ADAM17_+_9695885.23-P1P2	-0.0208077	0.0819196
ADAM17_-_9695930.23-P1P2	0.00610815	-0.103162
ADAM17_-_9695934.23-P1P2	-0.0164981	-0.0661715
ADAM18_+_39442161.23-P1P2	0.0948344	0.0645409
ADAM18_+_39442286.23-P1P2	-0.140654	0.209538
ADAM18_+_39442506.23-P1P2	-0.0119199	0.00417221
ADAM18_-_39442133.23-P1P2	-0.1205	0.121289
ADAM18_-_39442196.23-P1P2	-0.0239377	0.0874083
ADAM19_+_157002746.23-P1P2	-0.0174184	-0.00694734
ADAM19_-_157002294.23-P1P2	-0.00331291	0.103663
ADAM19_-_157002314.23-P1P2	0.00951082	0.00655481
ADAM19_-_157002317.23-P1P2	0.0104983	0.0369597
ADAM19_-_157002452.23-P1P2	-0.0017423	-0.227017
ADAM20_+_71001702.23-P1P2	-0.0202926	0.0381936
ADAM20_-_71001316.23-P1P2	0.0210294	0.0406556
ADAM20_-_71001647.23-P1P2	-0.0101292	0.158395
ADAM20_-_71001696.23-P1P2	-0.0222252	0.149834
ADAM20_-_71001740.23-P1P2	0.0067074	0.127761
ADAM21_+_70918885.23-P1P2	-0.0040451	0.0400308
ADAM21_+_70919022.23-P1P2	0.000459519	-0.0570793
ADAM21_+_70919032.23-P1P2	-0.00879677	0.0323299
ADAM21_-_70918928.23-P1P2	0.00712782	0.231673
ADAM21_-_70919038.23-P1P2	-0.014038	0.0924102
ADAM22_+_87563621.23-P1P2	0.00787947	-0.0552113
ADAM22_+_87563949.23-P1P2	-0.000115694	-0.0241674
ADAM22_-_87563632.23-P1P2	0.0124322	0.0861668
ADAM22_-_87563945.23-P1P2	0.0109165	0.137458
ADAM22_-_87564057.23-P1P2	0.015655	0.0705814
ADAM23_+_207308275.23-P1P2	0.00995613	0.0886366
ADAM23_+_207308623.23-P1P2	0.00523355	-0.0890259
ADAM23_+_207308716.23-P1P2	-0.00060385	0.103526
ADAM23_-_207308263.23-P1P2	0.0115179	0.0580814
ADAM23_-_207308295.23-P1P2	-0.0090641	0.148432
ADAM28_+_24151604.23-P1P2	0.0178285	0.00835551
ADAM28_+_24151615.23-P1P2	0.00761413	0.330123
ADAM28_+_24151646.23-P1P2	0.00776212	0.106869
ADAM28_+_24151656.23-P1P2	0.00286477	0.0242878
ADAM28_+_24151691.23-P1P2	-0.00166375	0.0757562
ADAM29_+_175839595.23-P1P2	-0.00637332	0.212602
ADAM29_+_175839605.23-P1P2	-0.0111039	0.106225
ADAM29_+_175839643.23-P1P2	0.0101484	0.0792423
ADAM29_-_175839539.23-P1P2	-0.0280852	0.0895956
ADAM29_-_175839601.23-P1P2	0.011578	0.0809409
ADAM2_+_39695270.23-P1P2	-0.00123189	0.0790028
ADAM2_-_39695260.23-P1P2	-0.0112396	0.0666382
ADAM2_-_39695623.23-P1P2	0.0256367	0.171517
ADAM2_-_39695635.23-P1P2	-0.0286472	0.0445874
ADAM2_-_39695737.23-P1P2	0.0064868	0.288406
ADAM30_+_120439037.23-P1P2	0.0106702	0.047291
ADAM30_+_120439094.23-P1P2	-0.00347308	0.086235
ADAM30_+_120439103.23-P1P2	-0.0105235	0.100769
ADAM30_-_120439075.23-P1P2	0.0246975	0.101425
ADAM30_-_120439090.23-P1P2	0.00133621	0.115803
ADAM32_+_38965125.23-P1P2	0.0760744	0.163169
ADAM32_+_38965287.23-P1P2	0.0165337	0.072855
ADAM32_+_38965299.23-P1P2	-0.000265417	0.113725
ADAM32_-_38965264.23-P1P2	-0.00435401	0.0665439
ADAM32_-_38965521.23-P1P2	-0.00249868	0.0893247
ADAM33_+_3662271.23-P1P2	-0.0183096	0.00849984
ADAM33_+_3662642.23-P1P2	0.00561956	0.0795792
ADAM33_-_3662191.23-P1P2	0.0164094	0.0391291
ADAM33_-_3662194.23-P1P2	-0.0107574	0.110417
ADAM33_-_3662638.23-P1P2	0.00776408	0.0826162
ADAM7_+_24298515.23-P1P2	0.00289543	0.170687
ADAM7_+_24298519.23-P1P2	0.0179281	0.0906517
ADAM7_+_24298600.23-P1P2	-0.00162752	0.0209455
ADAM7_-_24298558.23-P1P2	0.0539916	0.132845
ADAM7_-_24298561.23-P1P2	0.00986773	0.0218848
ADAM8_+_135090313.23-P1P2	0.0175386	0.0801831
ADAM8_-_135089929.23-P1P2	-0.012066	0.163259
ADAM8_-_135089932.23-P1P2	0.0159694	0.00647713
ADAM8_-_135090331.23-P1P2	-0.020613	-0.0474432
ADAM8_-_135090373.23-P1P2	0.0107991	0.00229542
ADAM9_+_38854489.23-P1P2	0.00359895	0.0907075
ADAM9_+_38854902.23-P1P2	0.0101926	0.0330091
ADAM9_-_38854499.23-P1P2	-0.0152003	0.0559285
ADAM9_-_38854525.23-P1P2	0.00141513	0.122602
ADAM9_-_38854669.23-P1P2	0.00198497	0.090721
ADAMDEC1_+_24242051.23-P1P2	0.00249643	0.163502
ADAMDEC1_+_24242054.23-P1P2	0.0075052	0.194323
ADAMDEC1_+_24242074.23-P1P2	0.00870441	0.244869
ADAMDEC1_-_24242003.23-P1P2	-0.00717051	-0.0306042
ADAMDEC1_-_24242085.23-P1P2	-0.0101334	0.0780625
ADAMTS10_+_8675521.23-P1P2	0.010502	0.150042
ADAMTS10_+_8675559.23-P1P2	0.0366837	0.105167
ADAMTS10_+_8675562.23-P1P2	0.013203	0.136053
ADAMTS10_-_8675371.23-P1P2	-0.018678	0.181231
ADAMTS10_-_8675595.23-P1P2	0.0376716	0.0663804
ADAMTS12_+_33891838.23-P1P2	0.00235021	0.0672528
ADAMTS12_+_33892096.23-P1P2	0.00613906	0.0434982
ADAMTS12_-_33891689.23-P1P2	-0.0169003	0.205138
ADAMTS12_-_33892035.23-P1P2	-0.00853633	0.0977539
ADAMTS12_-_33892078.23-P1P2	-0.010492	0.0839957
ADAMTS13_+_136287462.23-P1P2	-0.00240196	0.0946326
ADAMTS13_+_136287556.23-P1P2	0.017568	0.0842273
ADAMTS13_+_136287621.23-P1P2	0.00418183	0.117303
ADAMTS13_-_136287551.23-P1P2	-0.0470049	0.0357821
ADAMTS13_-_136287562.23-P1P2	-0.0157806	0.0986667
ADAMTS14_+_72432279.23-P1P2	0.0395879	0.106915
ADAMTS14_+_72432594.23-P1P2	0.0118318	0.193645
ADAMTS14_-_72432269.23-P1P2	0.0202023	0.116267
ADAMTS14_-_72432290.23-P1P2	0.00116009	0.0274286
ADAMTS14_-_72432297.23-P1P2	-0.000959619	0.0913254
ADAMTS15_+_130318578.23-P1P2	0.00938576	0.072897
ADAMTS15_+_130318949.23-P1P2	0.00879138	0.212683
ADAMTS15_+_130318978.23-P1P2	-0.00167268	-0.0273645
ADAMTS15_+_130318981.23-P1P2	-0.0152881	0.116342
ADAMTS15_-_130318977.23-P1P2	-0.00944324	0.019494
ADAMTS16_+_5140486.23-P2	NaN	0.169289
ADAMTS16_+_5140497.23-P2	0.00776032	0.0286489
ADAMTS16_+_5140517.23-P2	0.0163897	0.0911297
ADAMTS16_+_5140760.23-P2	0.00887225	0.0685601
ADAMTS16_+_5140912.23-P2	-0.00166209	0.083171
ADAMTS16_+_5146334.23-P1	-0.00934923	0.158079
ADAMTS16_+_5146341.23-P1	0.0129185	0.0229669
ADAMTS16_+_5146377.23-P1	-0.0333197	0.125992
ADAMTS16_-_5146381.23-P1	NaN	#NAME?
ADAMTS16_-_5146595.23-P1	0.0670674	0.112279
ADAMTS17_+_100882122.23-P1P2	0.0136816	0.19253
ADAMTS17_-_100882079.23-P1P2	-0.0418334	0.15171
ADAMTS17_-_100882118.23-P1P2	0.0119756	0.109847
ADAMTS17_-_100882163.23-P1P2	-0.00939958	0.119577
ADAMTS17_-_100882166.23-P1P2	-0.0203264	0.097728
ADAMTS18_+_77468466.23-P1P2	0.00336328	-0.0824444
ADAMTS18_+_77468714.23-P1P2	0.0239384	0.0303561
ADAMTS18_+_77468890.23-P1P2	-0.00664082	0.0866468
ADAMTS18_-_77468494.23-P1P2	-0.0297946	0.145532
ADAMTS18_-_77468873.23-P1P2	-0.0063025	-0.0196874
ADAMTS19_+_128796013.23-P1P2	-0.00672505	0.0190479
ADAMTS19_+_128796021.23-P1P2	0.0143443	0.0946552
ADAMTS19_-_128796009.23-P1P2	-0.0131597	0.158732
ADAMTS19_-_128796089.23-P1P2	0.00212937	0.147812
ADAMTS19_-_128796244.23-P1P2	-0.00542284	0.125433
ADAMTS1_+_28216554.23-P2	0.00641037	0.211202
ADAMTS1_+_28216570.23-P2	-0.0074291	0.130969
ADAMTS1_+_28216594.23-P2	-0.00591431	0.0411077
ADAMTS1_+_28217278.23-P1	0.0542698	0.122075
ADAMTS1_+_28217659.23-P1	0.0184808	0.0831992
ADAMTS1_+_28217664.23-P1	0.0253419	0.066092
ADAMTS1_+_28217696.23-P1	0.00852397	0.102624
ADAMTS1_-_28216131.23-P2	0.0319314	0.133981
ADAMTS1_-_28216582.23-P2	-0.0510795	0.0764027
ADAMTS1_-_28217257.23-P1	0.00462407	0.0888746
ADAMTS20_+_43945551.23-P1P2	0.00400253	0.118008
ADAMTS20_+_43945593.23-P1P2	-0.0244483	0.0864818
ADAMTS20_+_43945604.23-P1P2	0.00415698	0.205487
ADAMTS20_+_43945717.23-P1P2	-0.00513	0.0919207
ADAMTS20_-_43945984.23-P1P2	0.00321019	0.0791867
ADAMTS2_+_178772088.23-P1P2	0.0234359	0.0336092
ADAMTS2_+_178772185.23-P1P2	-0.0032515	0.0221551
ADAMTS2_-_178772008.23-P1P2	0.00308767	0.184513
ADAMTS2_-_178772408.23-P1P2	0.018006	0.0948013
ADAMTS2_-_178772444.23-P1P2	-0.00683007	-0.0431536
ADAMTS3_-_73434871.23-P1P2	0.00755002	0.151834
ADAMTS3_-_73434879.23-P1P2	-0.0128592	0.143812
ADAMTS3_-_73434891.23-P1P2	0.0113327	0.0786983
ADAMTS3_-_73434922.23-P1P2	0.00712854	0.0359567
ADAMTS3_-_73434972.23-P1P2	-0.00158849	0.0238946
ADAMTS4_+_161168828.23-P1P2	0.0105012	0.119916
ADAMTS4_-_161168418.23-P1P2	0.0138475	0.0656705
ADAMTS4_-_161168458.23-P1P2	-0.000546777	0.0951029
ADAMTS4_-_161168616.23-P1P2	-0.00446577	0.19159
ADAMTS4_-_161168836.23-P1P2	-0.0249234	0.140645
ADAMTS5_+_28339356.23-P1P2	-0.0168247	0.0644135
ADAMTS5_+_28339363.23-P1P2	-2.61e-05	0.0889964
ADAMTS5_-_28338950.23-P1P2	-0.00712848	0.069048
ADAMTS5_-_28339372.23-P1P2	-0.00299196	0.134633
ADAMTS5_-_28339421.23-P1P2	0.0190454	0.144137
ADAMTS6_+_64777310.23-P1P2	0.00121452	-0.0541217
ADAMTS6_+_64777340.23-P1P2	-0.000118025	0.077262
ADAMTS6_+_64777661.23-P1P2	0.00512948	0.0561069
ADAMTS6_-_64777602.23-P1P2	0.00218788	0.087733
ADAMTS6_-_64777679.23-P1P2	-0.0101865	0.158474
ADAMTS7_+_79103687.23-P1P2	-0.0184256	0.0186768
ADAMTS7_-_79103352.23-P1P2	-0.00244504	0.0657277
ADAMTS7_-_79103383.23-P1P2	-0.0439014	0.077965
ADAMTS7_-_79103411.23-P1P2	-0.0187887	0.180509
ADAMTS7_-_79103729.23-P1P2	0.0435011	0.249132
ADAMTS8_+_130298490.23-P1P2	0.0374156	-0.0114273
ADAMTS8_-_130297973.23-P1P2	0.0345595	0.030901
ADAMTS8_-_130298054.23-P1P2	-0.0140988	0.188124
ADAMTS8_-_130298160.23-P1P2	-0.00609189	0.0571233
ADAMTS8_-_130298510.23-P1P2	0.0218876	0.108678
ADAMTS9_+_64673234.23-P1P2	-0.00922215	0.137865
ADAMTS9_-_64673170.23-P1P2	-0.0536601	0.0493045
ADAMTS9_-_64673267.23-P1P2	0.00782205	0.0250008
ADAMTS9_-_64673280.23-P1P2	-0.0226526	0.0665368
ADAMTS9_-_64673627.23-P1P2	-0.0204685	0.0318345
ADAMTSL1_+_18474148.23-P1P2	-0.00497835	0.0983285
ADAMTSL1_+_18474201.23-P1P2	0.00808274	-0.00934165
ADAMTSL1_+_18474327.23-P1P2	-0.00361476	0.1002
ADAMTSL1_-_18474157.23-P1P2	0.000913917	0.0918703
ADAMTSL1_-_18474595.23-P1P2	0.00323374	0.00410057
ADAMTSL2_+_136399841.23-P1P2	-0.0205068	0.288499
ADAMTSL2_+_136400219.23-P1P2	0.0283623	0.0367166
ADAMTSL2_+_136400253.23-P1P2	-0.0506726	0.108966
ADAMTSL2_-_136399802.23-P1P2	-0.00627715	0.0684933
ADAMTSL2_-_136399861.23-P1P2	-0.0298896	0.247525
ADAMTSL3_+_84322918.23-P1P2	-0.0121191	0.117839
ADAMTSL3_-_84322944.23-P1P2	-0.00116465	0.167039
ADAMTSL3_-_84322947.23-P1P2	-0.0122728	-0.0215406
ADAMTSL3_-_84323067.23-P1P2	-0.0791313	0.0791613
ADAMTSL3_-_84323104.23-P1P2	-0.0105779	-0.0230681
ADAMTSL4_+_150521897.23-P1P2	0.0025417	0.114617
ADAMTSL4_+_150521916.23-P1P2	0.0150391	0.500099
ADAMTSL4_+_150521953.23-P1P2	0.0238908	0.0415683
ADAMTSL4_+_150522285.23-P1P2	0.00609036	0.0764866
ADAMTSL4_-_150521934.23-P1P2	0.00374539	0.1342
ADAMTSL5_-_1512942.23-P1P2	0.00211637	0.0621472
ADAMTSL5_-_1512947.23-P1P2	-0.0116671	-0.0153321
ADAMTSL5_-_1512963.23-P1P2	0.0050573	0.0646374
ADAMTSL5_-_1512979.23-P1P2	-0.0106499	0.092877
ADAMTSL5_-_1513012.23-P1P2	-0.00737952	-0.0447526
ADAP1_+_994248.23-P1P2	-0.197812	0.463351
ADAP1_+_994276.23-P1P2	0.0262349	0.00729061
ADAP1_+_994279.23-P1P2	0.0293801	0.0776038
ADAP1_+_994282.23-P1P2	-0.00689846	0.0778132
ADAP1_-_993847.23-P1P2	0.022723	0.112157
ADAP2_+_29249325.23-P1P2	0.0295719	0.18699
ADAP2_+_29249375.23-P1P2	0.00530447	-0.00177804
ADAP2_+_29249417.23-P1P2	0.0122054	0.190622
ADAP2_-_29249001.23-P1P2	0.00699617	0.0306872
ADAP2_-_29249406.23-P1P2	-0.0199761	0.0945096
ADARB1_+_46493796.23-P1P2	-0.0130749	0.0383772
ADARB1_+_46494884.23-P1P2	-0.0393257	0.0960843
ADARB1_+_46494897.23-P1P2	-0.0207838	0.134347
ADARB1_-_46493823.23-P1P2	0.0144019	-0.0542381
ADARB1_-_46493831.23-P1P2	-0.00673623	0.0308778
ADARB2_+_1779243.23-ENST00000381312.1	0.0103963	0.0748841
ADARB2_+_1779248.23-ENST00000381312.1	0.0028346	0.0034033
ADARB2_+_1779269.23-ENST00000381312.1	0.0125424	0.0812486
ADARB2_+_1779687.23-ENST00000381312.1	0.00158851	0.0660788
ADARB2_-_1779460.23-ENST00000381312.1	-0.0432824	0.13402
ADAR_+_154580643.23-P1	-0.00272817	0.118249
ADAR_+_154600408.23-P2	0.0062086	0.161381
ADAR_+_154600411.23-P2	0.00649236	0.0826699
ADAR_+_154600419.23-P2	-0.00745462	0.0754353
ADAR_-_154580605.23-P1	-0.0275888	0.139789
ADAR_-_154580611.23-P1	-0.0235905	0.0298584
ADAR_-_154580629.23-P1	-0.00438731	-0.00360204
ADAR_-_154580652.23-P1	-0.0178561	0.00840092
ADAR_-_154599983.23-P2	-0.0179435	0.197827
ADAR_-_154600448.23-P2	0.0358477	0.0351155
ADAT1_+_75656919.23-P1P2	-0.0129415	0.0460647
ADAT1_+_75657125.23-P1P2	-0.00373613	-0.0555062
ADAT1_+_75657171.23-P1P2	-0.00551384	0.134715
ADAT1_-_75656724.23-P1P2	-0.00279863	0.0840686
ADAT1_-_75656732.23-P1P2	-0.00763225	0.0423297
ADAT2_+_143771740.23-P1P2	-0.100311	-0.0671932
ADAT2_+_143771779.23-P1P2	-0.0937909	-0.053084
ADAT2_+_143771782.23-P1P2	-0.110356	-0.0216078
ADAT2_-_143771413.23-P1P2	-0.000474784	-0.0230716
ADAT2_-_143771826.23-P1P2	-0.15013	0.0794122
ADAT3_+_1905424.23-P1	-0.0178848	0.124708
ADAT3_+_1905431.23-P1	0.0209832	0.0643979
ADAT3_+_1905450.23-P1	-0.0150898	0.102838
ADAT3_+_1907955.23-P2	-0.0934826	0.279032
ADAT3_+_1908001.23-P2	-0.013818	0.249221
ADAT3_-_1905405.23-P1	0.000747852	0.0234919
ADAT3_-_1905438.23-P1	-0.0269044	0.117188
ADAT3_-_1908013.23-P2	-0.00281167	0.29108
ADAT3_-_1908397.23-P2	-0.031267	0.201251
ADAT3_-_1908429.23-P2	0.0106854	0.124721
ADA_+_43280282.23-P1P2	0.00158603	0.16553
ADA_+_43280285.23-P1P2	-0.000372161	-0.0120318
ADA_+_43280303.23-P1P2	0.00878789	-0.0313122
ADA_+_43280315.23-P1P2	0.00971171	0.0236328
ADA_-_43279996.23-P1P2	-0.0951897	-0.0342233
ADCK1_+_78266506.23-P1P2	-0.00902097	0.0369444
ADCK1_-_78266512.23-P1P2	0.00151422	0.152499
ADCK1_-_78266523.23-P1P2	0.00337657	0.0653266
ADCK1_-_78266828.23-P1P2	0.00494577	0.0446859
ADCK1_-_78266900.23-P1P2	-0.00384004	0.0630334
ADCK2_+_140372748.23-P1P2	-0.009339	-0.0606371
ADCK2_+_140373084.23-P1P2	-0.019036	0.0306279
ADCK2_+_140373152.23-P1P2	0.0138064	0.162423
ADCK2_-_140373160.23-P1P2	0.00333682	0.0564318
ADCK2_-_140373404.23-P1P2	-0.0106305	0.128571
ADCK3_+_227128242.23-P1P2	-0.0284759	0.100457
ADCK3_+_227128400.23-P1P2	0.00217807	0.0380117
ADCK3_-_227128046.23-P1P2	0.013029	0.102627
ADCK3_-_227128055.23-P1P2	0.0231269	0.109769
ADCK3_-_227128078.23-P1P2	0.0173853	0.0554043
ADCK4_+_41222752.23-P1P2	-0.0078228	0.037225
ADCK4_-_41222351.23-P1P2	0.00524608	0.0825181
ADCK4_-_41222709.23-P1P2	0.00534019	0.0690392
ADCK4_-_41222769.23-P1P2	-0.0195285	0.0814184
ADCK4_-_41222791.23-P1P2	0.0393894	0.141081
ADCK5_+_145597793.23-P1P2	-0.281195	0.161253
ADCK5_-_145597191.23-P1P2	0.0128331	0.174882
ADCK5_-_145597250.23-P1P2	-0.0195625	0.0663842
ADCK5_-_145597781.23-P1P2	0.00190636	0.0798678
ADCK5_-_145597789.23-P1P2	-0.00762165	0.244487
ADCY10_+_167883329.23-P1P2	0.00685581	0.016151
ADCY10_-_167882907.23-P1P2	-0.00039821	0.0590175
ADCY10_-_167882911.23-P1P2	-0.0272778	0.0864714
ADCY10_-_167882918.23-P1P2	0.00837514	0.0185941
ADCY10_-_167883077.23-P1P2	0.0048293	0.0507429
ADCY1_+_45614267.23-P1P2	-0.0144427	0.0767557
ADCY1_+_45614427.23-P1P2	-0.00425913	0.0116896
ADCY1_+_45614650.23-P1P2	0.0192643	0.125511
ADCY1_+_45614673.23-P1P2	0.00100054	-0.00896995
ADCY1_-_45614627.23-P1P2	0.000653928	0.174917
ADCY2_+_7396541.23-P1P2	0.00469057	0.156786
ADCY2_+_7396596.23-P1P2	-0.00120421	0.120679
ADCY2_+_7396661.23-P1P2	0.000875476	0.0874042
ADCY2_-_7396414.23-P1P2	-0.295959	0.160509
ADCY2_-_7396575.23-P1P2	-0.00325606	0.10792
ADCY3_+_25142736.23-P1P2	0.00688837	0.192501
ADCY3_-_25142720.23-P1P2	0.00829141	0.13492
ADCY3_-_25142849.23-P1P2	-0.0119687	-0.0175412
ADCY3_-_25143044.23-P1P2	0.00933244	0.240747
ADCY3_-_25143049.23-P1P2	0.00214963	-0.0134874
ADCY4_+_24803901.23-P1P2	-0.0264697	0.0168686
ADCY4_-_24804056.23-P1P2	0.00854243	0.095701
ADCY4_-_24804217.23-P1P2	-0.0110291	0.0370957
ADCY4_-_24804227.23-P1P2	0.0157017	0.0594457
ADCY4_-_24804232.23-P1P2	-0.00185726	0.0235671
ADCY5_+_123168382.23-P1P2	-0.03143	0.0056856
ADCY5_+_123168593.23-P1P2	-0.00222264	0.0815776
ADCY5_+_123168613.23-P1P2	-0.0172562	0.151553
ADCY5_-_123168354.23-P1P2	-0.013899	-0.0395702
ADCY5_-_123168357.23-P1P2	-0.00534868	0.143895
ADCY6_+_49182403.23-P1P2	-0.0159643	0.00378396
ADCY6_+_49182840.23-P1P2	0.00202455	0.131881
ADCY6_-_49182447.23-P1P2	-0.0057268	0.117868
ADCY6_-_49182451.23-P1P2	-0.00473688	0.0529794
ADCY6_-_49182454.23-P1P2	-0.010827	-0.0629632
ADCY7_+_50300487.23-P1P2	0.00343198	0.149297
ADCY7_-_50300493.23-P1P2	-0.00202457	0.106031
ADCY7_-_50300498.23-P1P2	0.000573754	0.034924
ADCY7_-_50300519.23-P1P2	0.00875753	-0.0389328
ADCY7_-_50300524.23-P1P2	0.00153241	0.00426258
ADCY8_+_132052698.23-P1P2	0.00367164	0.110515
ADCY8_+_132053037.23-P1P2	0.0322202	-0.00277635
ADCY8_-_132052844.23-P1P2	0.00783263	0.0150182
ADCY8_-_132053083.23-P1P2	0.0078065	0.141271
ADCY8_-_132053093.23-P1P2	-0.0743557	0.0518123
ADCY9_+_4166382.23-P1P2	-0.0247586	-0.0507534
ADCY9_+_4166432.23-P1P2	-0.00195019	0.0158759
ADCY9_-_4166007.23-P1P2	-0.0213516	0.133733
ADCY9_-_4166218.23-P1P2	0.000261877	0.183522
ADCY9_-_4166392.23-P1P2	-0.013173	0.114171
ADCYAP1R1_+_31092317.23-P1P2	0.0148398	-0.0127485
ADCYAP1R1_+_31092343.23-P1P2	0.00846884	-0.061314
ADCYAP1R1_+_31092380.23-P1P2	-0.0168739	-0.0426959
ADCYAP1R1_+_31092421.23-P1P2	0.0114297	0.468257
ADCYAP1R1_-_31092299.23-P1P2	-0.00578175	-0.0153931
ADCYAP1_+_904729.23-P1P2	-0.010027	0.0875282
ADCYAP1_+_904799.23-P1P2	0.00390984	0.0238961
ADCYAP1_+_904824.23-P1P2	0.0127166	0.17212
ADCYAP1_+_904967.23-P1P2	0.00834873	0.0315189
ADCYAP1_-_904647.23-P1P2	0.0282557	0.295263
ADC_+_33546832.23-P1P2	0.000681935	0.0840109
ADC_+_33546850.23-P1P2	-0.0579987	0.0312008
ADC_+_33546977.23-P1P2	-0.00399178	0.0765291
ADC_-_33546826.23-P1P2	0.0264852	0.169326
ADC_-_33546829.23-P1P2	-0.00516783	0.119115
ADD1_+_2846015.23-P1P2	0.010851	0.069404
ADD1_-_2845596.23-P1P2	0.000783526	0.0801093
ADD1_-_2845605.23-P1P2	-0.0124502	-0.0469611
ADD1_-_2845697.23-P1P2	-0.0334259	0.00595061
ADD1_-_2845997.23-P1P2	-0.00520371	0.0991503
ADD2_+_70995010.23-P1P2	-0.00519822	0.129131
ADD2_+_70995142.23-P1P2	-0.00293007	0.107725
ADD2_+_70995263.23-P1P2	-0.00446026	-0.0120533
ADD2_+_70995300.23-P1P2	-0.0155825	-0.00151895
ADD2_-_70994876.23-P1P2	0.00188441	0.160524
ADD3_+_111767932.23-P1P2	-0.0170089	0.0257345
ADD3_+_111768327.23-P1P2	-0.00260525	0.0123399
ADD3_-_111767767.23-P1P2	0.0204257	-0.0418717
ADD3_-_111767783.23-P1P2	-0.00168045	0.125929
ADD3_-_111767791.23-P1P2	-0.0474772	0.0151664
ADGB_+_146920153.23-P1P2	-0.0169156	0.25602
ADGB_+_146920457.23-P1P2	0.00419457	0.356048
ADGB_+_146920504.23-P1P2	-0.0277831	0.209373
ADGB_-_146920345.23-P1P2	-0.01154	0.548961
ADGB_-_146920535.23-P1P2	0.0154772	0.0821287
ADH1A_+_100212126.23-P1P2	-9.76e-05	0.119859
ADH1A_-_100211701.23-P1P2	-0.00231364	0.134774
ADH1A_-_100211816.23-P1P2	-0.0115618	0.1645
ADH1A_-_100212118.23-P1P2	-0.0180367	0.0642813
ADH1A_-_100212162.23-P1P2	0.00318922	0.175769
ADH1B_+_100242040.23-P1P2	-0.0220021	0.107083
ADH1B_+_100242511.23-P1P2	0.00931729	0.0556675
ADH1B_-_100242120.23-P1P2	-0.00435492	-0.029149
ADH1B_-_100242280.23-P1P2	-0.0033375	0.0807926
ADH1B_-_100242333.23-P1P2	-0.0137999	0.247038
ADH1C_+_100273655.23-P1P2	-0.00416328	0.116043
ADH1C_-_100273471.23-P1P2	0.00179163	-0.0373168
ADH1C_-_100273518.23-P1P2	-0.0074505	-0.0634746
ADH1C_-_100273879.23-P1P2	0.00501214	0.119304
ADH1C_-_100273923.23-P1P2	-0.00109202	0.20519
ADH4_+_100065429.23-P1P2	0.0201317	0.145414
ADH4_+_100065433.23-P1P2	-0.00121511	0.0400677
ADH4_+_100065444.23-P1P2	0.00532781	0.053354
ADH4_+_100065450.23-P1P2	-0.00252311	NaN
ADH4_-_100065227.23-P1P2	0.00334905	0.130357
ADH5_+_100009684.23-P1P2	0.00527058	0.100282
ADH5_+_100009798.23-P1P2	0.00199389	-0.045279
ADH5_+_100009821.23-P1P2	-0.00334143	0.145107
ADH5_+_100009838.23-P1P2	-0.00503849	0.0600601
ADH5_-_100009831.23-P1P2	-0.00591902	0.019733
ADH6_+_100140186.23-P1P2	-0.0156645	-0.0062397
ADH6_+_100140286.23-P1P2	-0.00255746	0.151588
ADH6_-_100140386.23-P1P2	0.0020389	-0.0125015
ADH6_-_100140394.23-P1P2	-0.0100352	0.133868
ADH6_-_100140413.23-P1P2	-0.0234552	0.121378
ADH7_+_100355983.23-P1P2	-0.0139624	0.0513803
ADH7_+_100356142.23-P1P2	-0.00818139	0.267268
ADH7_+_100356385.23-P1P2	0.00344398	0.147229
ADH7_+_100356481.23-P1P2	0.0146312	0.134783
ADH7_-_100356092.23-P1P2	0.0189247	0.115355
ADHFE1_+_67344685.23-P1P2	-0.000939609	0.108236
ADHFE1_+_67344765.23-P1P2	0.0232378	0.0873998
ADHFE1_-_67344732.23-P1P2	-0.00444218	0.0258153
ADHFE1_-_67344792.23-P1P2	0.00999166	0.0627498
ADHFE1_-_67345102.23-P1P2	-0.0108597	0.0498829
ADI1_+_3523254.23-P1P2	0.0244938	0.0145139
ADI1_+_3523275.23-P1P2	0.00156876	0.207144
ADI1_-_3523067.23-P1P2	-0.00915253	0.0428217
ADI1_-_3523293.23-P1P2	-0.000881103	0.0884689
ADI1_-_3523313.23-P1P2	0.0124143	-0.0371258
ADIG_+_37209880.23-P1P2	0.0077166	0.153935
ADIG_+_37209891.23-P1P2	0.0049515	-0.0396845
ADIG_+_37209902.23-P1P2	-0.00348772	-0.0401181
ADIG_+_37209911.23-P1P2	-0.000286362	0.0506175
ADIG_+_37210368.23-P1P2	-0.00302609	0.188793
ADIPOQ_+_186560448.23-P1P2	0.00378016	0.173516
ADIPOQ_+_186560496.23-P1P2	0.000870551	0.0444328
ADIPOQ_+_186560526.23-P1P2	0.0365132	-0.102852
ADIPOQ_-_186560537.23-P1P2	-0.0103802	0.104885
ADIPOQ_-_186560924.23-P1P2	-0.00645461	0.0467798
ADIPOR1_+_202926923.23-P1P2	-0.0530654	0.0596467
ADIPOR1_+_202926993.23-P1P2	-0.0103892	-0.0384375
ADIPOR1_+_202927394.23-P1P2	0.018375	0.0360019
ADIPOR1_-_202926990.23-P1P2	0.0150969	0.137044
ADIPOR1_-_202927375.23-P1P2	0.0461107	0.314636
ADIPOR2_+_1800595.23-P1P2	-0.0110147	0.0860332
ADIPOR2_-_1800242.23-P1P2	-0.00574297	0.0250833
ADIPOR2_-_1800250.23-P1P2	0.016074	0.0153115
ADIPOR2_-_1800256.23-P1P2	0.00632658	0.0495074
ADIPOR2_-_1800278.23-P1P2	0.00113202	0.0612237
ADIRF_+_88728033.23-P1P2	-0.00459507	0.189776
ADIRF_-_88728314.23-P1P2	0.00504379	0.112781
ADIRF_-_88728503.23-P1P2	-0.0133852	0.107247
ADIRF_-_88728567.23-P1P2	-0.00705433	0.0839437
ADIRF_-_88728681.23-P1P2	0.0214076	0.0608489
ADK_+_75911404.23-P2	-0.0463043	0.0322073
ADK_+_75911444.23-P2	-0.000195741	0.285649
ADK_+_75936517.23-P1	0.0248044	0.0710601
ADK_+_75936538.23-P1	-0.0244704	0.0536974
ADK_+_75936570.23-P1	0.0464772	0.0886491
ADK_+_75936748.23-P1	-0.189165	0.146854
ADK_-_75911021.23-P2	-0.00424369	-0.0671156
ADK_-_75911025.23-P2	-0.0543758	0.10956
ADK_-_75911437.23-P2	-0.00190148	0.0682956
ADK_-_75936578.23-P1	0.00559616	0.0876786
ADM2_+_50920011.23-P1P2	0.0102454	-0.0158825
ADM2_+_50920227.23-P1P2	0.00920297	0.136028
ADM2_+_50920298.23-P1P2	0.00778458	0.0708742
ADM2_+_50920473.23-P1P2	-0.00288942	0.0660837
ADM2_-_50920028.23-P1P2	0.00261584	0.155493
ADM5_+_50191684.23-P1P2	0.0347416	#NAME?
ADM5_+_50191838.23-P1P2	0.00782694	0.142775
ADM5_+_50191862.23-P1P2	-0.00901597	0.016716
ADM5_+_50191867.23-P1P2	0.00721572	0.310354
ADM5_-_50191704.23-P1P2	0.000710926	0.0869484
ADM_+_10326660.23-P1P2	-0.00758801	0.066164
ADM_+_10327266.23-P1P2	0.0130904	0.188545
ADM_+_10327276.23-P1P2	-0.00279188	0.209089
ADM_+_10327290.23-P1P2	0.0194153	0.177301
ADM_-_10327037.23-P1P2	0.00872786	0.134952
ADNP2_+_77867421.23-P1P2	-0.0198934	-0.0146388
ADNP2_+_77867603.23-P1P2	0.00426524	0.129685
ADNP2_-_77867208.23-P1P2	-0.0201082	-0.138324
ADNP2_-_77867536.23-P1P2	-0.0300304	0.0176249
ADNP2_-_77867623.23-P1P2	0.00017028	0.0615144
ADNP_+_49547892.23-P1P2	-0.0523849	0.125579
ADNP_-_49547603.23-P1P2	0.0227848	0.0777438
ADNP_-_49547651.23-P1P2	-0.0262898	0.169901
ADNP_-_49547707.23-P1P2	-0.0458925	0.197114
ADNP_-_49547964.23-P1P2	-0.000526423	-0.00834971
ADORA1_+_203096891.23-P1P2	0.00398217	0.0123822
ADORA1_+_203097450.23-P1P2	0.0107432	0.0512856
ADORA1_+_203097472.23-P1P2	-0.00457939	0.040466
ADORA1_+_203097506.23-P1P2	0.0179599	0.188999
ADORA1_-_203096974.23-P1P2	0.0242282	0.15152
ADORA2A_+_24820308.23-P1P2	0.0151167	0.119841
ADORA2A_-_24819888.23-P1P2	-0.0132991	0.117411
ADORA2A_-_24819903.23-P1P2	-0.0356017	0.143663
ADORA2A_-_24819947.23-P1P2	-0.00832627	0.16231
ADORA2A_-_24820281.23-P1P2	-0.0097566	0.13116
ADORA2B_+_15848686.23-P1P2	-0.0167131	-0.0463581
ADORA2B_+_15848965.23-P1P2	-0.114358	0.325737
ADORA2B_-_15848659.23-P1P2	-0.00992738	0.116638
ADORA2B_-_15848791.23-P1P2	0.00796204	0.643148
ADORA2B_-_15848949.23-P1P2	-0.0434724	0.136466
ADORA3_+_112031013.23-P1	-0.0108008	0.0965009
ADORA3_+_112031386.23-P1	0.00592092	0.064804
ADORA3_+_112031407.23-P1	0.010677	-0.0346719
ADORA3_+_112031411.23-P1	0.00963516	0.0100157
ADORA3_+_112031418.23-P1	-0.00674095	0.210635
ADORA3_+_112045890.23-P2	-0.00241559	0.107334
ADORA3_+_112046055.23-P2	-0.0172286	0.159963
ADORA3_+_112046115.23-P2	0.0669536	0.0683305
ADORA3_+_112046284.23-P2	0.000235378	0.0318043
ADORA3_-_112046251.23-P2	-0.00569999	0.203073
ADO_+_64565053.23-P1P2	-0.0100675	0.0128215
ADO_+_64565065.23-P1P2	0.00666332	0.0739616
ADO_-_64564623.23-P1P2	0.0313674	0.0790343
ADO_-_64564781.23-P1P2	-0.106824	0.0625958
ADO_-_64565135.23-P1P2	-0.0262188	0.12623
ADPGK_+_73075721.23-P1P2	0.00832866	0.0931005
ADPGK_+_73076060.23-P1P2	0.0112194	0.104261
ADPGK_+_73076066.23-P1P2	-0.00557544	0.116232
ADPGK_+_73076082.23-P1P2	-0.088848	0.227256
ADPGK_-_73075645.23-P1P2	-0.0075359	0.0894373
ADPRHL1_+_114103395.23-P2	0.0296892	-0.00296814
ADPRHL1_+_114107397.23-P1	-0.000956897	-0.00760257
ADPRHL1_+_114107429.23-P1	-0.00725351	0.0724152
ADPRHL1_+_114107533.23-P1	-0.0271841	0.106547
ADPRHL1_+_114107537.23-P1	0.00123876	-0.0299648
ADPRHL1_+_114107772.23-P1	-0.0018394	0.0232622
ADPRHL1_-_114103032.23-P2	0.0257722	0.128763
ADPRHL1_-_114103049.23-P2	0.000582196	0.0615758
ADPRHL1_-_114103424.23-P2	-0.00755322	0.0464808
ADPRHL1_-_114103435.23-P2	-0.00173778	0.216855
ADPRHL2_+_36554555.23-P1P2	0.00870097	0.0783624
ADPRHL2_+_36554875.23-P1P2	0.000881358	0.0131146
ADPRHL2_+_36554891.23-P1P2	-0.00144204	0.0865216
ADPRHL2_+_36554907.23-P1P2	-0.00672613	0.382246
ADPRHL2_-_36554711.23-P1P2	0.00321565	0.0622307
ADPRH_+_119298367.23-P1P2	0.0130016	0.0319306
ADPRH_+_119298491.23-P1P2	0.000661046	0.227896
ADPRH_+_119298604.23-P1P2	0.00169448	0.144941
ADPRH_+_119298662.23-P1P2	0.00629564	0.0813165
ADPRH_+_119298740.23-P1P2	-0.00533753	-0.102615
ADPRM_+_10600917.23-P1P2	-0.0691723	0.0340695
ADPRM_+_10600945.23-P1P2	-0.0986948	0.0883487
ADPRM_+_10600958.23-P1P2	-0.140507	0.328021
ADPRM_-_10600957.23-P1P2	-0.0413474	-0.040665
ADPRM_-_10600988.23-P1P2	-0.205436	0.0732563
ADRA1A_+_26724406.23-P1P2	-0.000820079	0.210041
ADRA1A_-_26724311.23-P1P2	-0.00347886	0.187907
ADRA1A_-_26724340.23-P1P2	-0.00775358	0.281881
ADRA1A_-_26724356.23-P1P2	-0.00383111	-0.0345255
ADRA1A_-_26724373.23-P1P2	0.008595	0.0548928
ADRA1B_+_159343520.23-P1P2	-0.012809	0.12134
ADRA1B_+_159344209.23-P1P2	-0.0402147	0.199498
ADRA1B_+_159344222.23-P1P2	0.0168877	0.169314
ADRA1B_-_159343504.23-P1P2	0.0191637	0.0972482
ADRA1B_-_159343900.23-P1P2	0.015922	0.0166928
ADRA1D_+_4229485.23-P1P2	-0.0670606	0.114651
ADRA1D_-_4229164.23-P1P2	0.00570563	0.065722
ADRA1D_-_4229250.23-P1P2	0.0115611	0.0877754
ADRA1D_-_4229495.23-P1P2	-0.00952799	0.0629518
ADRA1D_-_4229926.23-P1P2	-0.00533218	0.0654819
ADRA2A_-_112837142.23-P1P2	-0.00559249	0.100275
ADRA2A_-_112837201.23-P1P2	-0.00436377	0.0613779
ADRA2A_-_112837216.23-P1P2	-0.032821	-0.0176965
ADRA2A_-_112837238.23-P1P2	0.00364449	0.125416
ADRA2A_-_112837251.23-P1P2	0.0107743	0.0348195
ADRA2B_+_96781839.23-P1P2	-0.0144659	0.0190589
ADRA2B_-_96781873.23-P1P2	-0.0364255	0.129687
ADRA2B_-_96781894.23-P1P2	0.00570057	-0.0670405
ADRA2B_-_96782243.23-P1P2	0.0014033	-0.0742732
ADRA2B_-_96782246.23-P1P2	0.0142425	-0.168467
ADRA2C_+_3768074.23-P1P2	-0.0170229	0.0888588
ADRA2C_+_3768082.23-P1P2	-0.0109566	0.0859404
ADRA2C_+_3768098.23-P1P2	0.00217187	-0.0657352
ADRA2C_-_3767700.23-P1P2	-0.00385337	0.0529313
ADRA2C_-_3767888.23-P1P2	-0.010628	0.0830337
ADRB1_+_115804002.23-P1P2	0.00158788	0.137982
ADRB1_-_115803895.23-P1P2	-0.00756035	0.0738214
ADRB1_-_115804061.23-P1P2	0.0394007	0.0758746
ADRB1_-_115804069.23-P1P2	-0.00322858	0.0713729
ADRB1_-_115804075.23-P1P2	0.00350137	0.11121
ADRB2_+_148206220.23-P1P2	0.0137622	0.118143
ADRB2_+_148206227.23-P1P2	-0.0121874	0.0302693
ADRB2_-_148206186.23-P1P2	-0.0146779	0.118608
ADRB2_-_148206207.23-P1P2	-0.00237237	0.066929
ADRB2_-_148206413.23-P1P2	0.00593209	0.0925933
ADRB3_+_37822768.23-P1P2	-0.000906015	0.166548
ADRB3_-_37822919.23-P1P2	-0.0138621	0.0748543
ADRB3_-_37823380.23-P1P2	0.00683941	0.157936
ADRB3_-_37823667.23-P1P2	0.0160326	0.0968249
ADRB3_-_37823742.23-P1P2	-0.00337639	-0.0293283
ADRBK1_+_67033933.23-P1P2	0.00449335	0.0427173
ADRBK1_+_67034195.23-P1P2	0.00956001	-0.14195
ADRBK1_+_67034566.23-P1P2	0.0101344	0.0784168
ADRBK1_-_67033953.23-P1P2	-0.00816572	0.10463
ADRBK1_-_67034001.23-P1P2	0.0167401	0.129258
ADRBK2_+_25960616.23-P1P2	-0.00566766	0.0944006
ADRBK2_-_25960625.23-P1P2	-0.00534874	-0.0645462
ADRBK2_-_25960628.23-P1P2	0.0116348	-0.0234376
ADRBK2_-_25960707.23-P1P2	0.0110151	0.0941737
ADRBK2_-_25960854.23-P1P2	0.0306669	0.04922
ADRM1_+_60877224.23-P1P2	-0.029877	0.016992
ADRM1_+_60878013.23-P1P2	-0.00610221	0.0114315
ADRM1_+_60878508.23-P1P2	0.029802	0.0370735
ADRM1_-_60878073.23-P1P2	-0.0418911	0.0637951
ADRM1_-_60878094.23-P1P2	-0.0410787	0.182264
ADSL_+_40742907.23-P1P2	-0.0538608	0.0647483
ADSL_-_40742556.23-P1P2	-0.13383	0.167937
ADSL_-_40742584.23-P1P2	-0.149062	-0.054673
ADSL_-_40742729.23-P1P2	-0.135902	-0.029935
ADSL_-_40742737.23-P1P2	-0.236164	0.0578901
ADSSL1_+_105190776.23-P1P2	0.00975121	0.120416
ADSSL1_+_105190789.23-P1P2	0.0205547	0.0762608
ADSSL1_+_105190984.23-P1P2	0.00575091	0.022327
ADSSL1_-_105190591.23-P1P2	-0.0206057	0.0323407
ADSSL1_-_105190615.23-P1P2	-0.0132267	0.0911258
ADSS_+_244614826.23-P1P2	-0.00124017	0.0663981
ADSS_-_244614690.23-P1P2	-0.00341512	0.0325994
ADSS_-_244614820.23-P1P2	0.0118549	0.158386
ADSS_-_244614958.23-P1P2	-0.052546	0.185699
ADSS_-_244615191.23-P1P2	-0.094917	0.129342
ADTRP_+_11779004.23-P1P2	-0.00532046	0.177147
ADTRP_+_11779041.23-P1P2	0.0027266	0.0472672
ADTRP_-_11778993.23-P1P2	-0.00331953	0.156537
ADTRP_-_11779009.23-P1P2	-0.0210902	0.196046
ADTRP_-_11779051.23-P1P2	-0.00356028	0.0349483
AEBP1_+_44143999.23-P1P2	0.00928995	0.109492
AEBP1_+_44144173.23-P1P2	0.00687344	0.0701189
AEBP1_+_44144323.23-P1P2	-0.027707	0.040993
AEBP1_+_44144374.23-P1P2	-0.0759202	0.123118
AEBP1_-_44144382.23-P1P2	0.00645982	-0.0963968
AEBP2_+_19592640.23-P1P2	0.0127766	0.116615
AEBP2_+_19592658.23-P1P2	-0.0194797	0.057457
AEBP2_+_19592704.23-P1P2	0.00989096	0.040805
AEBP2_-_19592882.23-P1P2	-0.0267406	0.0215148
AEBP2_-_19593012.23-P1P2	0.0015035	0.087954
AEN_+_89164562.23-P1P2	0.00432061	0.0680964
AEN_+_89164789.23-P1P2	0.0066476	0.169844
AEN_-_89164591.23-P1P2	-0.000714104	0.227387
AEN_-_89164606.23-P1P2	-0.0135177	0.00681825
[truncated: 102,536 more rows]
