# Supplementary material for: Translational fidelity screens in mammalian cells reveal eIF3 and eIF4G2 as regulators of start codon selectivity
Source: Nucleic Acids Res. 2023 May 5;51(12):6355–69. doi: 10.1093/nar/gkad329 (PMC10325891; doi:10.1093/nar/gkad329)
Supplement: gkad329_Supplemental_Files [file gkad329_supplemental_files.zip › Table S4.xlsx]

## Sheet: Sheet1
Gene	Annotation	Guide Name	Guide Seq
AQR	Spliceosome	AQR_+_35261919.23-P1P2	GCCGGCCCGGAGCGTTTGTG
LSM6	Spliceosome	LSM6_-_147096910.23-P1P2	GTTTTGGCTGGGATCATCCG
SF3A2	Spliceosome	SF3A2_-_2236863.23-P1	GCCAAACGAAGTCGTGGAGG
DHX8	Spliceosome	DHX8_-_41561378.23-P1P2	GGCTCTGAGCGCCGGCTGTG
IK	Spliceosome	IK_-_140027514.23-P1	GATGCCGGAGCGAGATAGTA
RBM8A	Spliceosome	RBM8A_-_145507837.23-P1P2	GGTCGTAAGGATGGGAATCG
RPL31	Ribosome (large subunit)	RPL31_-_101618790.23-P1P2	GGCTGCAGAGTGAGTATGGG
RPL10A	Ribosome (large subunit)	RPL10A_-_35436216.23-P1P2	GCGCGGCGTGAGAAGCCATG
RPL6	Ribosome (large subunit)	RPL6_-_112847347.23-P1P2	GGTTCGGATGGCGAAGGATT
RPL19	Ribosome (large subunit)	RPL19_-_37356608.23-P1P2	GGGCCGCAGCCATGAGGTGA
RPL17	Ribosome (large subunit)	RPL17_-_47018832.23-P1P2	GCAGGAGAAACACTCACCTC
RPL14	Ribosome (large subunit)	RPL14_-_40498854.23-P1P2	GTCGCCTAACGCCGCCAACA
RPS13	Ribosome (small subunit)	RPS13_+_17099153.23-P1P2	GATGCTCCCGGGTGAGCTCG
RPS27A	Ribosome (small subunit)	RPS27A_-_55459862.23-P1P2	GGCGGTGGGTGTCTGCACTT
RPS24	Ribosome (small subunit)	RPS24_-_79794026.23-P1P2	GGTAGGCGGCTTGCAGGTGA
RPS6	Ribosome (small subunit)	RPS6_+_19380173.23-P1P2	GAGATGAAGGTAGGTGATGG
RPS18	Ribosome (small subunit)	RPS18_+_33239894.23-P1P2	GACGGATTCCAGTCTTACCA
RPS11	Ribosome (small subunit)	RPS11_-_49999754.23-P1P2	GGACTCGGGGTTGGATGCCA
EIF3D	Initiation factor	EIF3D_+_36925166.23-P1P2	GCTGCTGCTAACGCGGTCCC
EIF3H	Initiation factor	EIF3H_+_117768010.23-P1P2	GCGTCCCGCAAGGAAGGTAC
EIF3A	Initiation factor	EIF3A_-_120840234.23-P1P2	GGCGTCAGCGAACTCTCTAG
EIF3M	Initiation factor	EIF3M_-_32605405.23-P1P2	GGTCGGCGTGGTCTTGCGAG
EIF3G	Initiation factor	EIF3G_-_10230531.23-P1P2	GCTCACTCAAAGTCTCCAGT
EIF1	Initiation factor	EIF1_+_39845185.23-P1P2	GGGAACGTCGGGAAGCGAGG
EIF2S1	Initiation factor	EIF2S1_-_67827085.23-P1P2	GAGCGCACGCTGAGGAGGAT
EIF1B	Initiation factor	EIF1B_+_40351249.23-P1P2	Gaggcaggaagaggcgaagg
EIF4G2	Initiation factor	EIF4G2_+_10830441.23-P1	GAGTCGGAGCTCTATGGAGG
EIF1AX	Initiation factor	EIF1AX_-_20159725.23-P1P2	GCGAGCAGAGCCGTGGTCCG
EIF6	Initiation factor	EIF6_+_33872401.23-P1P2	GGCGGGACCCGAGGACGGAG
ABCE1	Initiation factor	ABCE1_-_146019502.23-P1P2	GGCCGTGAGAACACGCTGTG
EIF4E2	Initiation factor	EIF4E2_-_233415423.23-P1P2	GCCTGAGGCAGTGGCGACAG
ORAOV1	Initiation factor	ORAOV1_-_69490100.23-P1P2	GAGGCACAAATGCTCCGCTT
NOL6	Small_subunit_processome	NOL6_+_33473879.23-P1P2	GAAGCTATGAGGTATAGACC
FCF1	Small_subunit_processome	FCF1_+_75179898.23-P1P2	GGGACCGTCTTCTCTCACCA
PDCD11	Small_subunit_processome	PDCD11_+_105156425.23-P1P2	GGCCGCGGTACTCACACACG
POLR1D	pol1_activity	POLR1D_-_28196022.23-P1	GCGTCCTCCGCGCCTTCCGT
GTF3C1	pol3_transcription	GTF3C1_+_27561207.23-P1P2	GCCGCCGACTGAAGTAGCAA
EXOSC2	nuclear_exosome	EXOSC2_-_133569408.23-P1P2	GTAACTCCCCGCGGGACCCA
CCT2	chaperoninT	CCT2_-_69979270.23-P1P2	GCCCGAGCACGAGCTGTGAG
RIOK2	preribosome	RIOK2_+_96518912.23-P1P2	GTGTCGTCGGAGAGGCATCT
WDR5	Histone_acetyltransferase	WDR5_+_137001236.23-P1P2	GGCGCGGACTCAGCTCGACA
RUVBL1	Histone_acetyltransferase	RUVBL1_+_127842630.23-P1P2	GAACGGCCGCATGGTAACTC
ACTL6A	Histone_acetyltransferase	ACTL6A_-_179280860.23-P1P2	GGCCAGTTAGCCCTTAGGGT
GSPT1	Release_factor	GSPT1_-_12009772.23-P1P2	GCTCGCGACGACGACAGAGG
ETF1	Release_factor	ETF1_-_137878812.23-P1P2	GGCCCAGTCCTGGGCGGCAG
NEMF	RQC	NEMF_-_50319451.23-P1P2	GAGTACGGCGCGGAGGTCAA
GIGYF2	RQC	GIGYF2_+_233562110.23-P1P2	GGCAGGGGAGCGACACGGAA
LTN1	RQC	LTN1_+_30365073.23-P1P2	GGGAACCTGAGGGTGAGCGG
PELO	RQC	PELO_+_52095956.23-P1	GACCCCTACACAGTTCCCGC
HNRNPK	Spiceosome_p2	HNRNPK_+_86595098.23-P1P2	GTAGCTCCGACCGGCTGAGG
DDX23	Spiceosome_p2	DDX23_+_49245884.23-P1P2	GGCGACGTTGAGGCCGCGTT
RBM28	Spiceosome_p2	RBM28_-_127983855.23-P1P2	GTCAGGCCGGCCATGAGACC
ZNF830	Spiceosome_p2	ZNF830_-_33288620.23-P1P2	GCTCCGCCCGGACTCCGGCA
SRSF1	Spiceosome_p2	SRSF1_-_56084574.23-P1P2	GCGGCAGAGCGAGCCCGCAG
DDX41	Spiceosome_p2	DDX41_+_176943914.23-P1P2	GCGGAACCCGAACGGAAGGT
DDX18	helicase_activity	DDX18_-_118572337.23-P1P2	GCTGTGTGGCGCCTTATTCT
DHX37	helicase_activity	DHX37_+_125473628.23-P1P2	GGTGGTCTGGGAACCCACGT
DDX56	helicase_activity	DDX56_+_44613471.23-P1P2	GTGGAGGACTCTGAAGCACT
DDX47	helicase_activity	DDX47_+_12966328.23-P1P2	GTCGGCTGGGACGCTTCGGT
DDX24	helicase_activity	DDX24_+_94547508.23-P1P2	GGGTACAGCGGCGGTTTCTG
GINS1	helicase_activity	GINS1_-_25388334.23-P1P2	GGCGCCAAAGCGCGGAGCGG
DDX52	helicase_activity	DDX52_-_36003440.23-P1P2	GGAGCCGGCGAAAGAGATCG
DDX27	helicase_activity	DDX27_+_47836013.23-P1P2	GACCTCGTCATCCTCGCCTA
CSDE1	Cold shock domain-containing protein E1	CSDE1_+_115300574.23-P1P2	GCGGGCCGTGCTGCTTATGG
ESF1	ESF1 homolog	ESF1_+_13765517.23-P1	GTAGGACTGCGGACGGTGAG
RRP12	RRP12-like protein	RRP12_-_99161036.23-P1P2	GCTTAAATGACCGGCTTCCA
C3orf17	Nucleolus and neural progenitor protein	C3orf17_-_112738499.23-P1P2	GGCACCGCAGCCATCATGCG
CAD	CAD protein	CAD_+_27440373.23-P1P2	GCGAGTACGGAGAAGCGGGA
ZNF574	Zinc finger protein 574	ZNF574_-_42580338.23-P1	GGAGAGCGAGGCTACGGAGC
PNISR	Arginine/serine-rich protein PNISR	PNISR_+_99873121.23-P1	GTGGAGAGGTGTTACCGGAA
SRRT	Serrate RNA effector molecule homolog	SRRT_+_100472790.23-P1P2	GAACAAAAGTGGGACAACCG
NARS	Asparagine--tRNA ligase; cytoplasmic	NARS_+_55288993.23-P1P2	GTGGAGTCATAAGACGGCGT
MARS	Methionine--tRNA ligase; cytoplasmic	MARS_-_57881904.23-P1P2	GTCGTGAGTGATGGCGTCCC
CNOT4	CCR4-NOT transcription complex subunit 4	CNOT4_+_135194620.23-P1P2	GAGGCGGGTGAGTCTATGCG
UPF2	NMD	UPF2_+_12084793.23-P1P2	GAGAGCCCGAGCGCTGGAGT
CTR9	RNA polymerase-associated protein CTR9 homolog	CTR9_+_10772865.23-P1P2	GCAGAGGTGAGTGACGGCTC
SUPT5H	Transcription elongation factor SPT5	SUPT5H_-_39936263.23-P1P2	GCAGCTGGTACCGAAGGCGG
PRMT7	Protein arginine N-methyltransferase 7	PRMT7_-_68344977.23-P1P2	GGTAAAAGTGGTAGCAGCGG
EIF4E	Eukaryotic translation initiation factor 4E	EIF4E_-_99850247.23-P1P2	GGGCCAAAGGCAATACTCAC
DDX3X	ATP-dependent RNA helicase DDX3X	DDX3X_+_41193418.23-P1P2	GCCCTCTCACGGGAGAACTG
SARS	Serine--tRNA ligase; cytoplasmic	SARS_+_109756585.23-P1P2	GCCTCCCGGGCCAACGCTCA
AARS	Alanine--tRNA ligase; cytoplasmic	AARS_+_70323322.23-P1P2	GGGGACGGCGACCCTAGGAG
CARS	Cysteine--tRNA ligase; cytoplasmic	CARS_-_3078598.23-P1P2	GTGCCCGGAGGAATCTGCCA
EIF5B	Eukaryotic translation initiation factor 5B	EIF5B_-_99954079.23-P1P2	GAGGGGTTGGGTCCGTACGG
SLC7A1	High affinity cationic amino acid transporter 1	SLC7A1_-_30169565.23-P1P2	GGCACTCACCAAGCCGGCGG
SLC1A5	Neutral amino acid transporter B(0)	SLC1A5_+_47291829.23-P1	GAGAGCCACGCGGCACGCCC
DNAJC24	DnaJ homolog subfamily C member 24	DNAJC24_-_31391435.23-P1P2	GCCGACAGCAGGCGAGGAGT
EIF4A1	Eukaryotic initiation factor 4A-I	EIF4A1_+_7476223.23-P1P2	GCGGGCCCGTCGGAAGGGGG
EIF4B	Eukaryotic translation initiation factor 4B	EIF4B_+_53400192.23-P1P2	GATAGCGGGCGCGTCGAGCT
PSMA1	Proteasome subunit alpha type-1	PSMA1_-_14541640.23-P1P2	GGCTCCCCGGGAAGCGAAAG
EIF5	Eukaryotic translation initiation factor 5	EIF5_-_103800558.23-P1	GGCCGAGGGTAGCTTGAGCG
EEF1G	Elongation factor 1-gamma	EEF1G_+_62341280.23-P1P2	GGTAAGTTTGCTGGCTCTGG
EIF4G1	Eukaryotic translation initiation factor 4 gamma 1	EIF4G1_-_184032400.23-P1P2	GCTGTGCGGGGAGCCGGAAA
EIF4A2	Eukaryotic initiation factor 4A-II	EIF4A2_+_186501358.23-P1	GCGCCCGACTGAAAAGACAG
KARS	Lysine--tRNA ligase	KARS_-_75681566.23-P1P2	GAGGGCCCGACCCAAAAGTA
IARS	Isoleucine--tRNA ligase; cytoplasmic	IARS_+_95055891.23-P1P2	GCAGGCACGCGAGGCCCCTC
