# Supplementary material for: Translational fidelity screens in mammalian cells reveal eIF3 and eIF4G2 as regulators of start codon selectivity
Source: Nucleic Acids Res. 2023 May 5;51(12):6355–69. doi: 10.1093/nar/gkad329 (PMC10325891; doi:10.1093/nar/gkad329)
Supplement: gkad329_Supplemental_Files [file gkad329_supplemental_files.zip › Table S5.xlsx]

## Sheet: Non-targeting dual sgRNA
	Expected	Observed
AQR	0.298974	0.351053
RPL10A	0.48168	0.532293
RPL17	0.332193	0.234596
EIF3D	2.54127	2.18846
EIF3H	0.847092	0.832887
EIF3M	0.714215	0.639929
EIF1	0.348802	0.279502
EIF4G2	0.531508	0.572251
EIF1AX	1.09624	1.28103
EIF6	0.182706	0.127815
ABCE1	0.332193	0.402615
ACTL6A	0.249145	0.130173
GSPT1	0.199316	0.281847
ETF1	0.149487	0.129426
DDX56	0.182706	0.179293
DDX24	0.215925	0.224934
CSDE1	0.365412	0.41318
PRMT7	-0.265754	-0.306905
EIF4E	-0.614557	-0.627385
DDX3X	-0.382022	-0.379453
EIF5B	-0.298974	-0.223208
SLC7A1	-0.116267	-0.394715
EIF5	-0.431851	-0.0716577
EIF4A2	-0.116267	-0.103003

## Sheet: eIF3D dual sgRNA
	Expected	Observed
AQR	2.84025	2.14654
RPL10A	3.02295	2.70961
RPL17	2.87347	2.59919
EIF3D
EIF3H	3.38837	2.59314
EIF3M	3.25549	1.87978
EIF1	2.89008	2.29324
EIF4G2	3.07278	2.26554
EIF1AX	3.63751	2.26353
EIF6	2.72398	2.35494
ABCE1	2.87347	2.45777
ACTL6A	2.79042	2.51277
GSPT1	2.74059	2.66111
ETF1	2.69076	2.04271
DDX56	2.72398	2.46556
DDX24	2.7572	2.46437
CSDE1	2.90669	2.08188
PRMT7	2.27552	2.27091
EIF4E	1.92672	1.47962
DDX3X
EIF5B	2.2423	2.12574
SLC7A1	2.42501	2.19673
EIF5	2.10942	1.42443
EIF4A2	2.42501	2.22066
CJUN	2.28313	2.21734
eIF2A_1	2.27661	2.28184
eIF2A_2	2.30276	2.32626
eIF2D_1	2.27392	2.02009
eIF2D_2	2.28416	2.30881
eIF2S1	2.41897	1.65322
eIF2S2	2.38702	1.55434
eIF2S3	2.67847	1.48515
MCTS1	2.29175	2.36313
DENR	2.28387	2.23253

## Sheet: eIF5 dual sgRNA
	Expected	Observed
AQR	-0.132877	-0.0494
RPL10A	0.0498289	0.0492
RPL17	-0.0996578	-0.1131
EIF3D	2.10942	1.3699
EIF3H	0.415241	0.1701
EIF3M	0.282364	-0.0196
EIF1	-0.0830482	-0.1297
EIF4G2	0.0996578	0.2279
EIF1AX	0.664386	-0.0051
EIF6	-0.249145	-0.3174
ABCE1	-0.0996578	-0.0608
ACTL6A	-0.182706	-0.35
GSPT1	-0.232535	-0.1803
ETF1	-0.282364	-0.2223
DDX56	-0.249145	-0.2126
DDX24	-0.215925	-0.2596
CSDE1	-0.0664386	0.0186
PRMT7	-0.697605	-0.7876
EIF4E	-1.04641	-0.9797
DDX3X	-0.813872	-0.6983
EIF5B	-0.730824	-0.6311
SLC7A1	-0.548118	-0.491
EIF5
EIF4A2	-0.548118	-0.5167

## Sheet: eIF4G2 dual sgRNA
	Expected	Observed
AQR	0.830482	0.7442
RPL10A	1.01319	0.6498
RPL17	0.863701	0.5988
EIF3D	3.07278	2.2526
EIF3H	1.3786	1.0697
EIF3M	1.24572	0.864
EIF1	0.880311	0.7799
EIF4G2
EIF1AX	1.62774	0.8896
EIF6	0.714215	0.6375
ABCE1	0.863701	0.6374
ACTL6A	0.780653	0.6046
GSPT1	0.730824	0.7474
ETF1	0.680995	0.5745
DDX56	0.714215	0.6401
DDX24	0.747434	0.6178
CSDE1	0.896921	0.7521
PRMT7	0.265754	0.4014
EIF4E	-0.0830482	0.1567
DDX3X	0.149487	0.2129
EIF5B	0.232535	0.4876
SLC7A1	0.415241	0.5584
EIF5	0.0996578	0.3159
EIF4A2	0.415241	0.5061
