# Supplementary material for: Translational fidelity screens in mammalian cells reveal eIF3 and eIF4G2 as regulators of start codon selectivity
Source: Nucleic Acids Res. 2023 May 5;51(12):6355–69. doi: 10.1093/nar/gkad329 (PMC10325891; doi:10.1093/nar/gkad329)
Supplement: gkad329_Supplemental_Files [file gkad329_supplemental_files.zip › Table S6.xlsx]

## Sheet: 24 interaction partners (Fig 3)
Gene	Annotation	Guide Name	Guide Seq
AQR	Spliceosome	AQR_+_35261919.23-P1P2	GCCGGCCCGGAGCGTTTGTG
RPL10A	Ribosome (large subunit)	RPL10A_-_35436216.23-P1P2	GCGCGGCGTGAGAAGCCATG
RPL17	Ribosome (large subunit)	RPL17_-_47018832.23-P1P2	GCAGGAGAAACACTCACCTC
EIF3D	Initiation factor	EIF3D_+_36925166.23-P1P2	GCTGCTGCTAACGCGGTCCC
EIF3H	Initiation factor	EIF3H_+_117768010.23-P1P2	GCGTCCCGCAAGGAAGGTAC
EIF3M	Initiation factor	EIF3M_-_32605405.23-P1P2	GGTCGGCGTGGTCTTGCGAG
EIF1	Initiation factor	EIF1_+_39845185.23-P1P2	GGGAACGTCGGGAAGCGAGG
EIF4G2	Initiation factor	EIF4G2_+_10830441.23-P1	GAGTCGGAGCTCTATGGAGG
EIF1AX	Initiation factor	EIF1AX_-_20159725.23-P1P2	GCGAGCAGAGCCGTGGTCCG
EIF6	Initiation factor	EIF6_+_33872401.23-P1P2	GGCGGGACCCGAGGACGGAG
ABCE1	Initiation factor	ABCE1_-_146019502.23-P1P2	GGCCGTGAGAACACGCTGTG
ACTL6A	Histone_acetyltransferase	ACTL6A_-_179280860.23-P1P2	GGCCAGTTAGCCCTTAGGGT
GSPT1	Release_factor	GSPT1_-_12009772.23-P1P2	GCTCGCGACGACGACAGAGG
ETF1	Release_factor	ETF1_-_137878812.23-P1P2	GGCCCAGTCCTGGGCGGCAG
DDX56	helicase_activity	DDX56_+_44613471.23-P1P2	GTGGAGGACTCTGAAGCACT
DDX24	helicase_activity	DDX24_+_94547508.23-P1P2	GGGTACAGCGGCGGTTTCTG
CSDE1	Cold shock domain-containing protein E1	CSDE1_+_115300574.23-P1P2	GCGGGCCGTGCTGCTTATGG
PRMT7	Protein arginine N-methyltransferase 7	PRMT7_-_68344977.23-P1P2	GGTAAAAGTGGTAGCAGCGG
EIF4E	Eukaryotic translation initiation factor 4E	EIF4E_-_99850247.23-P1P2	GGGCCAAAGGCAATACTCAC
DDX3X	ATP-dependent RNA helicase DDX3X	DDX3X_+_41193418.23-P1P2	GCCCTCTCACGGGAGAACTG
EIF5B	Eukaryotic translation initiation factor 5B	EIF5B_-_99954079.23-P1P2	GAGGGGTTGGGTCCGTACGG
SLC7A1	High affinity cationic amino acid transporter 1	SLC7A1_-_30169565.23-P1P2	GGCACTCACCAAGCCGGCGG
EIF5	Eukaryotic translation initiation factor 5	EIF5_-_103800558.23-P1	GGCCGAGGGTAGCTTGAGCG
EIF4A2	Eukaryotic initiation factor 4A-II	EIF4A2_+_186501358.23-P1	GCGCCCGACTGAAAAGACAG
