# Supplementary material for: Translational fidelity screens in mammalian cells reveal eIF3 and eIF4G2 as regulators of start codon selectivity
Source: Nucleic Acids Res. 2023 May 5;51(12):6355–69. doi: 10.1093/nar/gkad329 (PMC10325891; doi:10.1093/nar/gkad329)
Supplement: gkad329_Supplemental_Files [file gkad329_supplemental_files.zip › Table S7.xlsx]

## Sheet: Bulk RNA-seq K562s
entrez_id	ensembl_id	symbol	geneName	eIF3D_log2FC	eIF3D_log10P	eIF4G2_log2FC	eIF1A_log2FC	ZNF324_log2FC
1	ENSG00000121410	A1BG	alpha-1-B glycoprotein	0.293045	0.610799	0.599815	-0.136908	-0.184291
100	ENSG00000196839	ADA	adenosine deaminase	-0.510671	1.35319	-0.194063	-0.29112	-0.195275
100009676	ENSG00000256628	ZBTB11-AS1	ZBTB11 antisense RNA 1	-0.0500607	0.0956738	-0.346757	-0.0265727	0.142899
10001	ENSG00000133997	MED6	mediator complex subunit 6	-0.130535	0.312856	-0.0415883	-0.0585123	0.00768592
10003	ENSG00000077616	NAALAD2	N-acetylated alpha-linked acidic dipeptidase 2	-0.50172	0.409089	-0.337166	0.379183	2.47757
10003	ENSG00000285516	NAALAD2	N-acetylated alpha-linked acidic dipeptidase 2	-0.50172	0.409089	-0.337166	NaN	NaN
100049076	ENSG00000235558	GUSBP9	glucuronidase, beta pseudogene 9	0.0482807	0.0476271	0.100098	NaN	NaN
100049716	ENSG00000177406	LOC100049716	uncharacterized LOC100049716	-0.255878	0.14336	-0.559166	0.214294	0.335453
10005	ENSG00000101473	ACOT8	acyl-CoA thioesterase 8	-0.0647119	0.341522	0.183656	0.302479	0.339985
10006	ENSG00000136754	ABI1	abl interactor 1	0.266901	0.934145	-0.142425	0.0651266	0.0455775
10007	ENSG00000113552	GNPDA1	glucosamine-6-phosphate deaminase 1	-0.104525	0.229909	-0.0466055	-0.389164	-0.171504
10008	ENSG00000175538	KCNE3	potassium voltage-gated channel subfamily E regulatory subunit 3	-0.362163	0.117713	-0.852028	0.664555	-0.565244
10009	ENSG00000177485	ZBTB33	zinc finger and BTB domain containing 33	0.138853	0.43461	-0.136392	0.0292799	0.239841
100093630	ENSG00000269893	SNHG8	small nucleolar RNA host gene 8	-0.144753	0.532657	0.0506679	0.326083	0.337714
100093631	ENSG00000233369	GTF2IP4	general transcription factor IIi pseudogene 4	-0.557864	1.10634	-0.250496	-0.564513	-0.340593
10010	ENSG00000136560	TANK	TRAF family member associated NFKB activator	0.100028	1.57426	-0.0717939	0.190453	0.195807
100101267	ENSG00000272391	POM121C	POM121 transmembrane nucleoporin C	-0.0230169	0.0285393	0.888669	-0.00892737	-0.362344
100101467	ENSG00000186814	ZSCAN30	zinc finger and SCAN domain containing 30	0.314939	0.660749	0.232314	0.619342	0.63391
100101490	NA	MCTS2P	malignant T cell amplified sequence 2, pseudogene	-0.250667	0.516243	-0.452431	NaN	NaN
10011	ENSG00000213523	SRA1	steroid receptor RNA activator 1	0.129177	0.373291	-0.00284417	0.374483	0.15249
100113393	ENSG00000222365	SNORD12B	small nucleolar RNA, C/D box 12B	0.113373	0.0578961	0.296847	0.675259	0.939256
100124700	ENSG00000228630	HOTAIR	HOX transcript antisense RNA	-0.172057	0.174068	-0.306795	-0.276812	0.153558
100125288	ENSG00000220201	ZGLP1	zinc finger, GATA-like protein 1	0.358024	0.352851	0.428198	1.27026	1.12494
100126299	ENSG00000278815	VTRNA2-1	vault RNA 2-1	-0.92621	3.0776	-0.319414	-0.29409	-1.16971
100126533	NA	NA	NA	-0.0778375	0.0432782	-0.236959	NaN	NaN
100126780	NA	SNAR-G1	small NF90 (ILF3) associated RNA G1	-0.447034	0.283295	0.144028	NaN	NaN
100126793	ENSG00000240288	GHRLOS	ghrelin opposite strand/antisense RNA	0.494881	0.381674	0.601279	1.65467	1.9717
100127983	ENSG00000253250	C8orf88	chromosome 8 open reading frame 88	0.0815853	0.109572	-0.177778	-0.215247	-0.282038
100128164	ENSG00000239219	LOC100128164	four and a half LIM domains 1 pseudogene	-0.282583	0.171285	0.220891	-0.616974	0.728936
100128191	ENSG00000257167	TMPO-AS1	TMPO antisense RNA 1	-0.121845	0.153675	-0.0676067	-0.00505476	0.139793
100128361	NA	LOC100128361	uncharacterized LOC100128361	0.722782	0.915046	0.854669	NaN	NaN
100128569	ENSG00000183397	C19orf71	chromosome 19 open reading frame 71	0.684387	0.473657	1.38461	2.37447	2.27646
100128731	ENSG00000228474	OST4	oligosaccharyltransferase complex subunit 4, non-catalytic	-0.398042	0.942427	-0.0422049	-0.36121	-0.360267
100128782	ENSG00000175611	LINC00476	long intergenic non-protein coding RNA 476	1.16708	1.63796	0.377724	1.03451	0.859878
100128822	ENSG00000261455	LINC01003	long intergenic non-protein coding RNA 1003	-0.467945	0.401496	-0.277692	-0.433547	0.110772
100128881	ENSG00000261373	VPS9D1-AS1	VPS9D1 antisense RNA 1	0.0265702	0.0239266	0.269912	-0.0629544	0.132396
100128893	ENSG00000266010	GATA6-AS1	GATA6 antisense RNA 1 (head to head)	1.54513	1.69048	0.452635	1.20101	1.12537
100128927	ENSG00000179627	ZBTB42	zinc finger and BTB domain containing 42	-0.213275	0.782536	0.261597	-0.0450639	-0.0368735
100129034	NA	LOC100129034	uncharacterized LOC100129034	-0.761124	1.08549	-0.18983	NaN	NaN
100129075	ENSG00000186615	KTN1-AS1	KTN1 antisense RNA 1	-0.959608	0.824799	-0.616284	0.0138289	0.237748
100129195	ENSG00000269293	ZSCAN16-AS1	ZSCAN16 antisense RNA 1	0.0301658	0.103126	0.480551	0.2135	0.626452
100129196	ENSG00000186056	MATN1-AS1	MATN1 antisense RNA 1	0.119279	0.0618517	-0.527865	0.205211	0.844168
100129215	ENSG00000226180	LOC100129215	uncharacterized LOC100129215	-0.270598	0.161448	0.424883	1.17645	0.656204
100129250	ENSG00000235453	SMIM27	small integral membrane protein 27	0.130821	0.196784	0.346987	0.183882	-0.0327713
100129269	ENSG00000231346	LINC01160	long intergenic non-protein coding RNA 1160	1.5095	1.14074	0.3771	0.565483	-0.625636
100129387	NA	GABPB1-AS1	GABPB1 antisense RNA 1	0.0715127	0.172783	0.231585	NaN	NaN
100129405	ENSG00000203761	MSTO2P	misato family member 2, pseudogene	0.966364	0.701264	0.87895	1.3958	1.39732
100129424	NA	RPL19P12	ribosomal protein L19 pseudogene 12	0.0138913	0.0166327	0.268393	NaN	NaN
100129460	ENSG00000229358	DPY19L1P1	DPY19L1 pseudogene 1	0.247277	0.32357	0.025578	0.278896	0.294707
100129461	ENSG00000272142	LYRM4-AS1	LYRM4 antisense RNA 1	-0.520054	0.376608	0.489608	-0.607975	-0.345582
100129482	ENSG00000234420	ZNF37BP	zinc finger protein 37B, pseudogene	-0.134247	0.254941	-0.174625	0.623196	0.77412
100129503	ENSG00000280351	LOC100129503	uncharacterized LOC100129503	0.454317	0.23921	-0.425452	0.880819	0.799883
100129518	ENSG00000285427	SOD2-OT1	SOD2 overlapping transcript 1	-0.818389	0.953985	-0.779422	-0.507426	0.103516
100129543	ENSG00000183850	ZNF730	zinc finger protein 730	-0.278935	0.742935	-0.377151	-0.246015	-0.118558
100129543	ENSG00000267886	ZNF730	zinc finger protein 730	-0.278935	0.742935	-0.377151	0.0547633	-0.159004
100129550	ENSG00000273033	LINC02035	long intergenic non-protein coding RNA 2035	0.195183	0.170041	0.126699	-0.253967	0.554915
100129716	ENSG00000281357	ARRDC3-AS1	ARRDC3 antisense RNA 1	-0.0332783	0.0380052	0.32345	1.11376	0.522102
100129794	ENSG00000258708	SLC25A21-AS1	SLC25A21 antisense RNA 1	-1.08766	0.355227	-0.91831	-0.62117	-0.0667777
100129842	ENSG00000237440	ZNF737	zinc finger protein 737	0.265357	1.07012	0.0305051	-0.178116	0.308837
100129858	ENSG00000196951	SCOC-AS1	SCOC antisense RNA 1	0.0667247	0.202389	0.126308	0.658886	0.607698
100129917	ENSG00000249592	LOC100129917	uncharacterized LOC100129917	-0.617848	0.732845	0.187265	0.708172	1.04757
100129961	NA	CCNT2-AS1	CCNT2 antisense RNA 1	-0.324697	0.585902	-0.541845	NaN	NaN
10013	ENSG00000094631	HDAC6	histone deacetylase 6	-0.360703	0.611656	-0.0330295	0.468225	0.3052
100130231	ENSG00000245164	LINC00861	long intergenic non-protein coding RNA 861	-0.557711	0.416982	-0.0486579	0.709973	2.214
100130357	ENSG00000215022	LOC100130357	uncharacterized LOC100130357	0.59462	0.75432	0.708384	0.502757	0.370533
100130418	ENSG00000237438	CECR7	cat eye syndrome chromosome region, candidate 7	-0.0387705	0.0457515	0.131506	0.708142	1.01836
100130557	NA	NFYC-AS1	NFYC antisense RNA 1	-0.59109	0.636114	0.172044	NaN	NaN
100130691	ENSG00000213963	LOC100130691	uncharacterized LOC100130691	-0.906491	1.08189	-0.199552	-0.132401	0.162601
100130742	ENSG00000214954	LRRC69	leucine rich repeat containing 69	0.341641	0.329564	0.302999	0.601464	0.808509
100130744	NA	LOC100130744	uncharacterized LOC100130744	0.517748	0.50347	0.374211	NaN	NaN
100130776	ENSG00000255737	AGAP2-AS1	AGAP2 antisense RNA 1	0.376421	0.504219	0.702786	-0.476418	-0.39934
100130890	ENSG00000228439	TSTD3	thiosulfate sulfurtransferase like domain containing 3	0.19063	0.631192	0.492192	NaN	NaN
100130890	ENSG00000228506	TSTD3	thiosulfate sulfurtransferase like domain containing 3	0.19063	0.631192	0.492192	0.658889	0.144675
100130935	ENSG00000242599	CSAG4	CSAG family member 4 (pseudogene)	0.343984	0.21131	0.264824	0.101842	-0.0892764
100130987	ENSG00000172613	LOC100130987	uncharacterized LOC100130987	0.15913	0.112142	0.388621	0.515513	0.407844
100131017	ENSG00000205903	ZNF316	zinc finger protein 316	0.679195	1.28678	0.394651	-0.11425	-0.183436
100131067	ENSG00000247572	CKMT2-AS1	CKMT2 antisense RNA 1	-0.247126	0.418273	-0.248644	0.0181733	0.0421549
100131089	ENSG00000248508	SRP14-AS1	SRP14 antisense RNA1 (head to head)	0.039947	0.0337906	0.211402	0.195645	0.14393
100131094	ENSG00000205790	DPP9-AS1	DPP9 antisense RNA 1	-0.211122	0.159441	0.418544	1.57469	2.38357
100131096	ENSG00000204282	TNRC6C-AS1	TNRC6C antisense RNA 1	0.16629	0.104044	-0.0166507	0.151053	0.241706
100131211	ENSG00000189362	NEMP2	nuclear envelope integral membrane protein 2	-0.805031	0.818834	-0.461614	-0.403888	-0.267138
100131213	ENSG00000237149	ZNF503-AS2	ZNF503 antisense RNA 2	0.251989	1.07317	-0.222606	0.289433	0.0203118
100131244	ENSG00000230778	ANKRD63	ankyrin repeat domain 63	-0.614635	0.682556	0.300082	-1.00082	0.393026
100131257	NA	LOC100131257	zinc finger protein 655 pseudogene	-0.00296006	0.00293114	0.859257	NaN	NaN
100131289	NA	LOC100131289	uncharacterized LOC100131289	-0.117924	0.127058	-0.281791	NaN	NaN
100131390	ENSG00000217236	SP9	Sp9 transcription factor	0.189766	0.198325	0.253009	0.225718	0.169529
100131454	ENSG00000231784	DBIL5P	diazepam binding inhibitor-like 5, pseudogene	0.514198	0.463845	0.455293	-0.0223437	0.449503
100131564	ENSG00000223745	CCDC18-AS1	CCDC18 antisense RNA 1	-0.624534	0.674821	0.305908	0.955791	1.10113
100131726	ENSG00000204949	FAM83A-AS1	FAM83A antisense RNA 1	-1.01117	0.987537	-0.687248	1.57521	3.79912
100131801	ENSG00000229833	PET100	PET100 homolog	-0.313096	1.41868	-0.0450751	-0.0554859	-0.2039
100131827	ENSG00000227124	ZNF717	zinc finger protein 717	0.187658	0.130975	0.0919077	0.0831125	0.0313972
100131998	ENSG00000257122	RRN3P3	RRN3 homolog, RNA polymerase I transcription factor pseudogene 3	0.0363703	0.0449569	-0.123111	0.605722	0.458998
100131998	ENSG00000283987	RRN3P3	RRN3 homolog, RNA polymerase I transcription factor pseudogene 3	0.0363703	0.0449569	-0.123111	NaN	NaN
100132074	ENSG00000204060	FOXO6	forkhead box O6	1.13326	0.748445	1.49396	0.640203	0.163683
100132074	ENSG00000281518	FOXO6	forkhead box O6	1.13326	0.748445	1.49396	NaN	NaN
100132247	ENSG00000243716	NPIPB5	nuclear pore complex interacting protein family member B5	-0.099372	0.0620439	0.566356	0.679372	1.35419
100132247	ENSG00000284218	NPIPB5	nuclear pore complex interacting protein family member B5	-0.099372	0.0620439	0.566356	NaN	NaN
100132341	ENSG00000131797	CLUHP3	clustered mitochondria homolog pseudogene 3	-0.690327	2.22991	-0.160652	0.136215	0.614235
100132352	NA	FRG1HP	FSHD region gene 1 family member H, pseudogene	-0.363942	0.44994	-0.172489	NaN	NaN
100132356	NA	LOC100132356	uncharacterized LOC100132356	0.0724121	0.10142	0.0712433	NaN	NaN
100132707	ENSG00000214106	PAXIP1-AS2	PAXIP1 antisense RNA 2	0.077017	0.83274	0.344248	1.69945	1.72056
100132724	NA	DCAF13P3	DDB1 and CUL4 associated factor 13 pseudogene 3	0.280947	0.160109	0.0102193	NaN	NaN
100132774	ENSG00000236200	KDM4A-AS1	KDM4A antisense RNA 1	-0.0612698	0.258561	0.19443	0.496082	1.11797
100132815	ENSG00000284428	IPO5P1	importin 5 pseudogene 1	0.0719572	0.167998	0.358344	0.565436	0.972577
100133315	NA	LOC100133315	transient receptor potential cation channel, subfamily C, member 2-like	-0.251472	0.445464	-0.0305514	NaN	NaN
100133941	ENSG00000272398	CD24	CD24 molecule	-0.372697	0.517329	-1.56195	-0.933761	-0.217989
100134229	ENSG00000260231	KDM7A-DT	KDM7A divergent transcript	-0.32872	0.422942	-0.372611	-0.844807	-0.526029
100134259	ENSG00000239332	LINC01119	long intergenic non-protein coding RNA 1119	1.48611	1.43291	0.600976	0.0401492	0.264068
100134713	ENSG00000240889	NDUFB2-AS1	NDUFB2 antisense RNA 1	0.402541	0.477633	0.969772	0.178623	0.225664
100137047	ENSG00000243789	JMJD7	jumonji domain containing 7	-0.15709	0.111064	0.0494834	0.744649	0.483141
10014	ENSG00000108840	HDAC5	histone deacetylase 5	-0.372371	0.647388	0.521693	-0.117947	-0.179872
100144603	ENSG00000205559	CHKB-DT	CHKB divergent transcript	0.525636	0.4722	0.461659	-0.347752	0.291205
100144748	ENSG00000227268	KLLN	killin, p53 regulated DNA replication inhibitor	-0.214403	0.173851	-0.301235	0.263917	0.346974
100144748	ENSG00000283059	KLLN	killin, p53 regulated DNA replication inhibitor	-0.214403	0.173851	-0.301235	NaN	NaN
100147773	ENSG00000224358	TMCO1-AS1	TMCO1 antisense RNA 1	-0.513256	0.849587	0.107772	0.235966	-0.0396855
10015	ENSG00000170248	PDCD6IP	programmed cell death 6 interacting protein	-0.116131	0.579645	-0.152665	0.0479418	0.473314
100151683	ENSG00000264229	RNU4ATAC	RNA, U4atac small nuclear (U12-dependent splicing)	-0.482588	0.211937	-0.228845	0.574343	-0.394383
100151684	ENSG00000221676	RNU6ATAC	RNA, U6atac small nuclear (U12-dependent splicing)	-1.40071	1.04009	-0.468542	0.289713	-0.0858301
100158262	ENSG00000254911	SCARNA9L	small Cajal body-specific RNA 9-like	-0.479271	1.63905	-0.098021	1.29568	1.01344
10016	ENSG00000249915	PDCD6	programmed cell death 6	-0.0936764	0.554774	-0.0606428	-0.144605	0.0561417
100170221	NA	SNAR-H	small NF90 (ILF3) associated RNA H	-0.31183	1.17128	-0.167014	NaN	NaN
10018	ENSG00000153094	BCL2L11	BCL2 like 11	-0.102913	0.293985	0.517148	-0.0307407	-0.058572
100188893	ENSG00000214736	TOMM6	translocase of outer mitochondrial membrane 6	-0.314723	0.546086	-0.128224	-0.50868	-0.258515
100188986	NA	TRH-GTG1-7	transfer RNA-His (GTG) 1-7	0.44931	0.479772	1.53849	NaN	NaN
100188987	NA	TRH-GTG1-5	transfer RNA-His (GTG) 1-5	0.432888	0.254994	1.32365	NaN	NaN
100188988	NA	TRH-GTG1-8	transfer RNA-His (GTG) 1-8	0.095637	0.115623	0.572166	NaN	NaN
100188991	NA	TRH-GTG1-1	transfer RNA-His (GTG) 1-1	0.35048	0.175028	0.726449	NaN	NaN
100189001	NA	TRY-GTA5-5	transfer RNA-Tyr (GTA) 5-5	0.323758	0.374521	0.578668	NaN	NaN
100189005	NA	TRN-GTT7-1	transfer RNA-Asn (GTT) 7-1	-0.390866	0.304234	-0.543115	NaN	NaN
100189011	NA	TRG-TCC2-6	transfer RNA-Gly (TCC) 2-6	-0.532989	1.01026	0.196085	NaN	NaN
100189032	NA	TRL-TAG3-1	transfer RNA-Leu (TAG) 3-1	-0.470229	0.403751	0.425641	NaN	NaN
100189036	NA	TRN-GTT2-4	transfer RNA-Asn (GTT) 2-4	-0.646952	1.02323	-0.305887	NaN	NaN
100189067	NA	TRL-TAA4-1	transfer RNA-Leu (TAA) 4-1	-0.0694036	0.0399888	0.21219	NaN	NaN
100189071	NA	TRI-AAT2-1	transfer RNA-Ile (AAT) 2-1	0.430461	0.286463	0.350161	NaN	NaN
100189095	NA	TRI-AAT8-1	transfer RNA-Ile (AAT) 8-1	0.188045	0.134987	0.121265	NaN	NaN
100189099	NA	TRR-ACG2-3	transfer RNA-Arg (ACG) 2-3	-0.59927	0.650395	-0.0344622	NaN	NaN
100189122	NA	TRK-TTT3-1	transfer RNA-Lys (TTT) 3-1	-0.751752	1.78635	-0.527227	NaN	NaN
100189130	NA	TRL-CAG2-1	transfer RNA-Leu (CAG) 2-1	-0.117315	0.0530656	0.226009	NaN	NaN
100189131	NA	TRI-TAT2-3	transfer RNA-Ile (TAT) 2-3	-0.303141	0.213805	-0.0856254	NaN	NaN
100189162	NA	TRY-GTA3-1	transfer RNA-Tyr (GTA) 3-1	-0.102936	0.045379	-0.449241	NaN	NaN
100189214	NA	TRQ-CTG6-1	transfer RNA-Gln (CTG) 6-1	0.237972	0.110449	0.572483	NaN	NaN
100189218	NA	TRS-GCT6-1	transfer RNA-Ser (GCT) 6-1	0.624215	0.450925	0.743121	NaN	NaN
100189245	NA	TRT-CGT4-1	transfer RNA-Thr (CGT) 4-1	0.302588	0.563518	0.969424	NaN	NaN
100189279	NA	TRS-TGA1-1	transfer RNA-Ser (TGA) 1-1	0.241609	0.0980678	0.765918	NaN	NaN
100189301	NA	TRL-CAA2-1	transfer RNA-Leu (CAA) 2-1	-0.958171	0.797057	0.163829	NaN	NaN
100189319	NA	TRT-AGT2-1	transfer RNA-Thr (AGT) 2-1	-0.575294	0.546916	-1.18051	NaN	NaN
100189329	NA	TRQ-CTG5-1	transfer RNA-Gln (CTG) 5-1	-0.0198364	0.0242058	-0.892127	NaN	NaN
100189399	NA	TRK-CTT2-2	transfer RNA-Lys (CTT) 2-2	-0.382313	0.184903	-0.0429978	NaN	NaN
100189419	NA	TRT-TGT4-1	transfer RNA-Thr (TGT) 4-1	-0.141876	0.0535854	-0.74334	NaN	NaN
10019	ENSG00000111252	SH2B3	SH2B adaptor protein 3	-1.06344	0.794963	-0.876671	-0.703024	-0.980443
100190939	ENSG00000170919	TPT1-AS1	TPT1 antisense RNA 1	0.360535	0.83951	0.837712	1.28698	0.965966
10020	ENSG00000159921	GNE	glucosamine (UDP-N-acetyl)-2-epimerase/N-acetylmannosamine kinase	-0.0900378	0.272126	-0.270452	-0.295339	-0.106426
100216545	NA	KMT2E-AS1	KMT2E antisense RNA 1	0.19752	0.857336	0.303489	NaN	NaN
100216546	NA	LINC01004	long intergenic non-protein coding RNA 1004	-0.680518	0.401632	0.491709	NaN	NaN
10023	ENSG00000165879	FRAT1	FRAT1, WNT signaling pathway regulator	-0.177627	0.311375	0.055784	-0.409267	-0.320863
10024	ENSG00000135451	TROAP	trophinin associated protein	-0.497956	0.953222	0.194473	0.00575614	0.237264
10025	ENSG00000175221	MED16	mediator complex subunit 16	0.247528	0.777452	0.423182	-0.127822	-0.169652
10025	ENSG00000282092	MED16	mediator complex subunit 16	0.247528	0.777452	0.423182	NaN	NaN
10026	ENSG00000142892	PIGK	phosphatidylinositol glycan anchor biosynthesis class K	-0.0968404	0.846349	-0.124681	0.0833537	0.0786924
100270746	NA	LOC100270746	uncharacterized LOC100270746	-0.804789	0.364025	-0.416357	NaN	NaN
100270804	ENSG00000273148	LOC100270804	uncharacterized LOC100270804	-1.09569	0.538463	-0.511883	-0.181346	0.405143
100271836	ENSG00000180747	SMG1P3	SMG1 pseudogene 3	-0.381176	0.417366	0.0535614	0.562098	1.19482
100272147	ENSG00000182712	CMC4	C-X9-C motif containing 4	0.547124	1.10379	0.490284	0.291732	-0.102262
100272217	NA	LOC100272217	uncharacterized LOC100272217	-1.04841	0.403812	-0.526455	NaN	NaN
100287015	ENSG00000246089	LOC100287015	uncharacterized LOC100287015	-0.106172	0.511032	0.0556823	-0.064478	0.49351
100287042	ENSG00000263843	LOC100287042	uncharacterized LOC100287042	-0.0361416	0.0674118	0.116358	0.324743	0.416212
100287171	ENSG00000181404	WASHC1	WASH complex subunit 1	-0.245443	0.440238	-0.222751	-0.21457	0.458107
100287482	ENSG00000240204	SMKR1	small lysine rich protein 1	2.02804	1.30007	1.26075	0.524135	1.42613
100287765	ENSG00000223546	LINC00630	long intergenic non-protein coding RNA 630	-0.00569172	0.0106221	-0.0511329	0.0927498	0.610232
100287896	ENSG00000254837	LOC100287896	uncharacterized LOC100287896	0.865821	1.20034	0.524764	0.0425724	-0.167162
100287932	ENSG00000265354	TIMM23	translocase of inner mitochondrial membrane 23	-0.109147	0.21736	-0.164066	-0.400529	-0.238564
100288123	ENSG00000267244	LOC100288123	uncharacterized LOC100288123	-0.371396	0.187041	0.130492	NaN	NaN
100288142	ENSG00000162825	NBPF20	NBPF member 20	0.241124	0.219804	0.359702	0.657171	0.90381
100288152	ENSG00000225138	SLC9A3-AS1	SLC9A3 antisense RNA 1	-0.231376	0.130015	0.589119	0.357654	0.994355
100288198	ENSG00000270362	HMGN3-AS1	HMGN3 antisense RNA 1	0.214395	0.202263	0.0667131	0.388233	0.587062
100288615	NA	WHAMMP1	WAS protein homolog associated with actin, golgi membranes and microtubules pseudogene 1	0.281466	0.312955	-0.343772	NaN	NaN
100288637	ENSG00000187951	LOC100288637	OTU deubiquitinase 7A pseudogene	0.220677	1.04313	0.439232	0.375814	0.381871
100288695	ENSG00000256671	LIMS4	LIM zinc finger domain containing 4	0.593976	0.420687	0.528796	-0.378459	-1.15454
100288798	NA	LOC100288798	uncharacterized LOC100288798	0.835155	0.433743	1.05925	NaN	NaN
100288842	NA	B3GNT10	UDP-GlcNAc:betaGal beta-1,3-N-acetylglucosaminyltransferase 10 (putative)	-0.442218	0.472447	-0.287301	NaN	NaN
100289019	ENSG00000234771	SLC25A25-AS1	SLC25A25 antisense RNA 1	0.2627	0.281683	1.17272	0.865749	1.18235
100289092	ENSG00000260442	ATP2A1-AS1	ATP2A1 antisense RNA 1	-0.507754	1.7592	-0.790921	-0.186375	-0.652772
100289097	ENSG00000282826	FRG1CP	FSHD region gene 1 family member C, pseudogene	-0.331928	2.06806	0.0869423	-0.0980888	0.0736161
100289098	ENSG00000237310	GS1-124K5.4	uncharacterized LOC100289098	0.510416	0.660829	0.0968493	0.354535	0.798236
100289187	ENSG00000244219	TMEM225B	transmembrane protein 225B	1.49005	1.30611	0.221003	0.611545	0.581707
100289230	NA	LOC100289230	uncharacterized LOC100289230	-0.393558	0.86967	-0.277506	NaN	NaN
100289341	ENSG00000268996	MAN1B1-DT	MAN1B1 divergent transcript	-0.464949	1.17425	0.281734	-0.270814	0.0750961
100289373	ENSG00000228889	UBAC2-AS1	UBAC2 antisense RNA 1	-0.447883	0.277857	0.128592	-0.00455404	0.178142
100289388	ENSG00000246174	KCTD21-AS1	KCTD21 antisense RNA 1	-0.993191	0.875275	-0.216378	0.498361	0.509736
100289495	NA	LOC100289495	uncharacterized LOC100289495	0.574605	0.505729	0.717091	NaN	NaN
100289561	ENSG00000239969	LOC100289561	uncharacterized LOC100289561	-0.0379811	0.0186096	-0.0722778	0.171761	0.412753
100289580	ENSG00000224888	LOC100289580	uncharacterized LOC100289580	-0.940115	0.612623	-0.34547	1.57417	3.79809
100289635	ENSG00000196458	ZNF605	zinc finger protein 605	1.11727	2.44472	0.792083	0.515577	0.808209
100289678	ENSG00000204946	ZNF783	zinc finger family member 783	0.375831	0.953152	0.477342	0.0370953	0.510186
100293516	ENSG00000269343	ZNF587B	zinc finger protein 587B	-0.578385	2.52611	-0.192083	-0.167756	0.222537
100302237	ENSG00000284015	MIR1281	microRNA 1281	0.893473	1.05958	-0.165508	-0.452434	-0.228515
100302692	ENSG00000230590	FTX	FTX transcript, XIST regulator	0.319133	0.711432	0.31371	1.13225	1.67214
100302743	ENSG00000206633	SNORA80B	small nucleolar RNA, H/ACA box 80B	0.752938	0.490724	0.766916	1.78914	1.28259
100303728	ENSG00000224281	SLC25A5-AS1	SLC25A5 antisense RNA 1	0.252845	0.253702	0.413721	-0.53925	0.306157
100303755	ENSG00000232838	PET117	PET117 homolog	0.0429851	0.0641783	0.0828608	-0.179939	0.0780606
100306951	ENSG00000236618	PITPNA-AS1	PITPNA antisense RNA 1	-0.0297898	0.0730077	-0.15645	-0.211302	-0.101455
100329109	NA	GCSHP3	glycine cleavage system protein H pseudogene 3	-0.256627	0.324198	0.0440319	NaN	NaN
100335030	NA	LOC100335030	FGFR1 oncogene partner 2 pseudogene	0.857152	1.76164	0.0602937	NaN	NaN
10036	ENSG00000167670	CHAF1A	chromatin assembly factor 1 subunit A	-0.144213	0.673228	-0.104115	-0.267339	-0.158774
100379224	ENSG00000186019	LOC100379224	uncharacterized LOC100379224	1.52698	0.496551	0.106405	0.599013	0.501004
100379571	NA	BACE1-AS	BACE1 antisense RNA	-0.493285	0.231494	-0.412649	NaN	NaN
100379661	ENSG00000156273	GRIK1-AS2	GRIK1 antisense RNA 2	0.817334	1.60719	0.0619309	0.0235787	0.144846
10038	ENSG00000129484	PARP2	poly(ADP-ribose) polymerase 2	-0.243072	0.67796	0.0902725	0.140852	0.289236
100381270	ENSG00000257315	ZBED6	zinc finger BED-type containing 6	0.340955	0.392566	0.473041	0.450014	0.54398
10039	ENSG00000041880	PARP3	poly(ADP-ribose) polymerase family member 3	0.656864	1.14189	0.638281	0.310819	0.24576
10042	ENSG00000100281	HMGXB4	HMG-box containing 4	0.292264	1.067	0.323234	-0.0670498	0.029873
100420587	ENSG00000283403	LOC100420587	SHC binding and spindle associated 1 pseudogene	-1.28044	0.962286	-0.722607	-1.06573	0.00618902
100422872	ENSG00000283429	MIR1244-3	microRNA 1244-3	-0.222103	0.269256	-0.048467	NaN	0.00496915
10043	ENSG00000100284	TOM1	target of myb1 membrane trafficking protein	0.167412	0.547375	0.359635	0.129488	0.211698
10045	ENSG00000125731	SH2D3A	SH2 domain containing 3A	-0.330977	1.5905	-0.185309	0.0954563	0.195993
100462977	ENSG00000256618	MTRNR2L1	MT-RNR2 like 1	-0.245113	0.696565	-0.0900977	0.993154	0.894245
100462981	ENSG00000269028	MTRNR2L2	MT-RNR2 like 2	-0.244601	1.15576	-0.418934	0.379354	0.180858
100462983	ENSG00000256222	MTRNR2L3	MT-RNR2 like 3	-0.0863751	0.40689	-0.505317	0.557412	0.307574
100463486	ENSG00000255823	MTRNR2L8	MT-RNR2 like 8	-0.164461	1.1949	-0.16323	0.512708	0.148345
100463487	NA	MTRNR2L9	MT-RNR2 like 9	-0.0110765	0.021986	-0.162863	NaN	NaN
100463488	ENSG00000256045	MTRNR2L10	MT-RNR2 like 10	-0.0656255	0.0978099	-0.0181984	0.967807	0.997348
10048	ENSG00000010017	RANBP9	RAN binding protein 9	0.50132	1.07462	0.251695	0.0115027	-0.173978
10049	ENSG00000105993	DNAJB6	DnaJ heat shock protein family (Hsp40) member B6	0.175467	0.2995	0.103109	0.254882	0.0989234
100499177	ENSG00000251022	THAP9-AS1	THAP9 antisense RNA 1	-0.533453	2.12507	-0.149208	0.344533	0.154092
100499227	ENSG00000245248	USP2-AS1	USP2 antisense RNA 1 (head to head)	-0.281182	0.391991	-0.209922	-0.257892	0.0579492
100499405	ENSG00000237248	LINC00987	long intergenic non-protein coding RNA 987	-0.187223	0.34925	0.00213963	0.989555	1.5354
100499466	NA	LINC00674	long intergenic non-protein coding RNA 674	0.427796	0.849855	0.186957	NaN	NaN
100499484	ENSG00000254876	SUGT1P4-STRA6LP	SUGT1P4-STRA6LP readthrough	1.17055	1.3698	0.2718	1.17867	1.4499
100499489	NA	LOC100499489	uncharacterized LOC100499489	1.23054	1.25435	0.215729	NaN	NaN
100500804	ENSG00000284135	MIR3654	microRNA 3654	-0.437734	0.462759	0.239413	1.19691	1.32129
100500849	ENSG00000283881	MIR3916	microRNA 3916	0.781938	1.63568	0.356474	0.932312	0.741194
100505538	ENSG00000227354	RBM26-AS1	RBM26 antisense RNA 1	0.171302	0.135342	0.650087	-0.218443	0.461855
100505573	ENSG00000259330	INAFM2	InaF motif containing 2	0.25254	0.555252	0.365285	0.0388409	0.0671723
100505616	ENSG00000250988	SNHG21	small nucleolar RNA host gene 21	-0.274082	0.403947	0.346719	0.556436	0.645003
100505636	ENSG00000245146	MALINC1	mitosis associated long intergenic non-coding RNA 1	0.300708	0.345152	0.123642	0.741601	0.995894
100505641	ENSG00000225733	FGD5-AS1	FGD5 antisense RNA 1	0.19026	0.728625	0.0793744	-0.20643	-0.0431351
100505666	NA	DCST1-AS1	DCST1 antisense RNA 1	-0.338353	0.263626	-0.540883	NaN	NaN
100505687	ENSG00000240024	LINC00888	long intergenic non-protein coding RNA 888	-0.390712	1.09711	-0.484168	0.266321	-0.157295
100505696	ENSG00000224660	SH3BP5-AS1	SH3BP5 antisense RNA 1	0.104544	0.0888747	0.702002	1.15634	1.74422
100505702	ENSG00000251442	LINC01094	long intergenic non-protein coding RNA 1094	-0.237132	0.246039	-0.0795903	0.493447	0.285255
100505738	ENSG00000247516	MIR4458HG	MIR4458 host gene	-0.268239	0.635881	0.0241919	-0.370434	0.497657
100505761	ENSG00000269609	RPARP-AS1	RPARP antisense RNA 1	-0.731269	0.939134	0.0324362	-0.292736	0.0539149
100505783	ENSG00000223891	OSER1-DT	OSER1 divergent transcript	0.325772	0.272769	0.149021	-0.0207131	0.154296
100505812	ENSG00000268001	CARD8-AS1	CARD8 antisense RNA 1	0.65912	1.00813	0.156091	0.348283	0.0244508
100505854	ENSG00000214293	APTR	Alu-mediated CDKN1A/p21 transcriptional regulator	0.219514	0.678948	0.0513003	0.507041	0.325616
100505865	ENSG00000246898	LINC00920	long intergenic non-protein coding RNA 920	1.47412	0.903596	1.10802	1.14856	1.23498
100505876	ENSG00000218739	CEBPZOS	CEBPZ opposite strand	-0.0117559	0.0439877	0.0569052	-0.16934	0.12751
100505894	ENSG00000247828	TMEM161B-AS1	TMEM161B antisense RNA 1	0.697299	0.592745	-0.050419	0.997475	1.47785
100505938	ENSG00000229970	LOC100505938	uncharacterized LOC100505938	0.372168	1.25521	0.18509	0.700177	0.670647
100505967	ENSG00000258548	LINC00645	long intergenic non-protein coding RNA 645	-0.530163	0.437668	0.255295	1.11916	2.34307
100506023	NA	LOC100506023	uncharacterized LOC100506023	-0.17224	0.654053	-0.455896	NaN	NaN
100506046	ENSG00000270084	GAS5-AS1	GAS5 antisense RNA 1	0.311156	0.166179	0.3634	0.70393	0.342886
100506054	ENSG00000234171	RNASEH1-AS1	RNASEH1 antisense RNA 1	0.0086034	0.0181546	0.0664889	-0.498685	-0.206286
100506060	ENSG00000261556	SMG1P7	SMG1 pseudogene 7	0.723699	0.50085	0.605398	1.16265	0.603557
100506071	ENSG00000258525	LOC100506071	uncharacterized LOC100506071	-0.958011	0.834822	-0.341649	1.92344	2.34001
100506083	ENSG00000261777	LOC100506083	uncharacterized LOC100506083	0.0131982	0.00731627	0.324924	-0.209951	-0.22704
100506100	ENSG00000223478	LOC100506100	uncharacterized LOC100506100	-0.328093	1.03695	-0.130839	-0.814947	-0.629502
100506127	ENSG00000179240	GVQW3	GVQW motif containing 3	-1.3545	0.762511	0.141811	-0.386901	0.254103
100506144	ENSG00000243749	TMEM35B	transmembrane protein 35B	-0.285887	0.443453	-0.343508	-0.174696	-0.291201
100506161	ENSG00000225265	TAF1A-AS1	TAF1A antisense RNA 1	0.131548	0.242958	0.291072	0.388731	-0.256765
100506190	ENSG00000204054	LINC00963	long intergenic non-protein coding RNA 963	0.24292	0.156531	-0.562439	0.373817	-0.0475345
100506207	ENSG00000285219	LOC100506207	uncharacterized LOC100506207	0.48302	0.297846	-0.129905	0.286977	1.21391
100506215	ENSG00000238197	PAXBP1-AS1	PAXBP1 antisense RNA 1	-0.156219	0.148665	-0.0750071	0.734488	0.864285
100506233	ENSG00000246067	RAB30-AS1	RAB30 antisense RNA 1 (head to head)	-0.0204331	0.0598897	-0.087456	0.564113	0.95109
100506248	NA	PTMAP9	prothymosin alpha pseudogene 9	-0.0532989	0.0564639	0.412206	NaN	NaN
100506302	ENSG00000216895	LOC100506302	uncharacterized LOC100506302	0.17173	0.492482	0.0590487	0.0679207	0.226843
100506305	ENSG00000251381	LINC00958	long intergenic non-protein coding RNA 958	0.189396	0.697313	-0.190985	0.130692	0.397653
100506311	ENSG00000233429	HOTAIRM1	HOXA transcript antisense RNA, myeloid-specific 1	0.88188	1.63755	0.389277	1.00159	0.679224
100506314	ENSG00000247498	GPRC5D-AS1	GPRC5D and HEBP1 antisense RNA 1	0.0159703	0.0644798	0.136156	0.288447	-0.089979
100506325	ENSG00000234494	SP2-AS1	SP2 antisense RNA 1	-0.223417	0.187457	1.00735	-0.19779	-0.166516
100506334	ENSG00000237945	LINC00649	long intergenic non-protein coding RNA 649	1.23072	2.08783	0.670687	0.925377	0.694292
100506365	ENSG00000253738	OTUD6B-AS1	OTUD6B antisense RNA 1 (head to head)	0.681647	1.90506	-0.036277	0.10817	0.123652
100506380	ENSG00000182648	LINC01006	long intergenic non-protein coding RNA 1006	-0.824662	0.456619	-0.682933	0.150506	0.306164
100506392	ENSG00000226419	SLC16A1-AS1	SLC16A1 antisense RNA 1	-0.118865	0.161867	-0.104132	0.668081	0.563946
100506394	ENSG00000272695	GAS6-DT	GAS6 divergent transcript	-0.426473	0.423965	-0.13246	0.0941501	0.451336
100506409	ENSG00000230314	ELOVL2-AS1	ELOVL2 antisense RNA 1	0.59068	0.66884	0.431606	-0.0173864	0.344036
100506433	ENSG00000259129	LINC00648	long intergenic non-protein coding RNA 648	0.118395	0.164763	0.0297247	0.54714	0.201493
100506457	ENSG00000224184	MIR3681HG	MIR3681 host gene	1.21293	0.680155	1.15873	1.33788	0.96827
100506469	ENSG00000236144	TMEM147-AS1	TMEM147 antisense RNA 1	-0.512253	0.761198	-0.0274769	0.196768	0.484032
100506473	NA	LOC100506473	uncharacterized LOC100506473	-0.594786	1.7806	-0.100872	NaN	NaN
100506548	NA	LOC100506548	uncharacterized LOC100506548	-0.358369	0.47567	0.0741105	NaN	NaN
100506581	ENSG00000260456	C16orf95	chromosome 16 open reading frame 95	0.00577235	0.00787836	0.0998161	0.221979	0.218488
100506606	ENSG00000257176	LOC100506606	uncharacterized LOC100506606	-0.160096	0.119385	-0.490842	0.433185	0.861462
100506637	ENSG00000224424	PRKAR2A-AS1	PRKAR2A antisense RNA 1	0.30454	0.119712	0.50647	0.355429	0.119916
100506639	ENSG00000172262	LOC100506639	uncharacterized LOC100506639	0.7127	0.96128	0.161126	0.22734	0.307965
100506649	ENSG00000255857	PXN-AS1	PXN antisense RNA 1	0.246364	0.632013	0.427612	0.552409	0.600648
100506668	ENSG00000248008	NRAV	negative regulator of antiviral response	1.05687	1.55864	0.407364	0.281404	0.272296
100506674	ENSG00000251141	MRPS30-DT	MRPS30 divergent transcript	1.41686	1.73305	0.243947	0.602352	0.843344
100506686	ENSG00000259673	IQCH-AS1	IQCH antisense RNA 1	1.00837	1.35161	0.760395	0.676312	0.58073
100506710	ENSG00000281649	EBLN3P	endogenous Bornavirus-like nucleoprotein 3, pseudogene	0.245275	1.35247	0.00122661	-0.16231	0.0474577
100506714	ENSG00000226328	NUP50-DT	NUP50 divergent transcript	0.527452	1.21421	0.0986654	-0.330964	-0.0626506
100506730	NA	LOC100506730	uncharacterized LOC100506730	-1.13109	1.41789	-0.521087	NaN	NaN
100506736	ENSG00000205045	SLFN12L	schlafen family member 12 like	1.40781	1.35624	-0.935305	1.28041	1.34679
100506746	NA	AFF1-AS1	AFF1 antisense RNA 1	0.4457	0.502019	0.545229	NaN	NaN
100506747	NA	LOC100506747	alpha-1,3-mannosyl-glycoprotein 4-beta-N-acetylglucosaminyltransferase-like protein LOC641515 homolog	0.655729	0.329622	0.621829	NaN	NaN
100506779	ENSG00000265148	TSPOAP1-AS1	TSPOAP1, SUPT4H1 and RNF43 antisense RNA 1	1.23308	0.97021	0.791545	1.11432	0.48026
100506804	ENSG00000225793	LOC100506804	uncharacterized LOC100506804	-0.702939	0.352566	-0.476473	0.565905	0.633705
100506810	ENSG00000227630	LINC01132	long intergenic non-protein coding RNA 1132	1.3132	0.849659	-0.138086	2.49241	1.3471
100506826	ENSG00000239523	MYLK-AS1	MYLK antisense RNA 1	0.73314	0.563485	0.666728	0.467075	0.892628
100506844	ENSG00000262349	GIHCG	GIHCG, inhibitor of miR-200b/200a/429 expression	-0.340097	0.92123	-0.0919954	NaN	NaN
100506844	ENSG00000257698	GIHCG	GIHCG, inhibitor of miR-200b/200a/429 expression	-0.340097	0.92123	-0.0919954	0.111708	-0.242349
100506866	ENSG00000237298	TTN-AS1	TTN antisense RNA 1	0.372278	1.21157	0.0507932	0.983146	1.28671
100506881	ENSG00000236753	MKLN1-AS	MKLN1 antisense RNA	0.776907	1.77934	0.057984	0.339943	0.0359305
100506922	NA	LOC100506922	uncharacterized LOC100506922	0.476977	0.82796	0.416583	NaN	NaN
100506963	ENSG00000236810	ELOA-AS1	ELOA antisense RNA 1	0.53141	0.87244	0.435117	0.398038	0.375317
100506990	NA	LOC100506990	uncharacterized LOC100506990	-0.753679	0.62116	-0.424509	NaN	NaN
100507006	ENSG00000225889	LOC100507006	uncharacterized LOC100507006	1.42027	1.54711	0.567332	1.04042	0.881013
100507032	ENSG00000271270	TMCC1-AS1	TMCC1 antisense RNA 1 (head to head)	0.0255287	0.017055	-0.124831	0.372316	0.539651
100507053	ENSG00000246090	LOC100507053	uncharacterized LOC100507053	-0.169057	0.192046	0.147665	0.275287	1.00735
100507062	ENSG00000239653	PSMD6-AS2	PSMD6 antisense RNA 2	-0.41684	0.407718	0.223344	0.654594	1.30034
100507171	ENSG00000225439	BOLA3-AS1	BOLA3 divergent transcript	0.09832	0.177176	0.161105	-0.253911	-0.15637
100507173	ENSG00000281706	LINC01012	long intergenic non-protein coding RNA 1012	-1.07177	2.67345	0.10398	0.151741	0.471079
100507217	ENSG00000272888	LINC01578	long intergenic non-protein coding RNA 1578	-0.187568	0.64049	-0.249114	0.463098	0.249309
100507246	ENSG00000163597	SNHG16	small nucleolar RNA host gene 16	-0.208162	0.858924	-0.206944	-0.410887	-0.322106
100507250	ENSG00000247363	LOC100507250	uncharacterized LOC100507250	0.668569	0.830993	0.147657	0.695797	0.256751
100507266	ENSG00000247708	STX18-AS1	STX18 antisense RNA 1 (head to head)	0.541255	0.778695	0.321792	0.818902	0.882992
100507290	ENSG00000261221	ZNF865	zinc finger protein 865	-0.0653943	0.0771217	1.08304	-0.222524	-0.588417
100507297	ENSG00000231770	TMEM44-AS1	TMEM44 antisense RNA 1	-0.462283	0.378478	-0.0838048	0.147351	0.37127
100507303	ENSG00000260260	SNHG19	small nucleolar RNA host gene 19	-0.167016	0.119038	0.427061	0.32153	0.781034
100507316	ENSG00000253716	MINCR	MYC-induced long non-coding RNA	-0.134623	0.523175	0.27772	-0.477464	0.599058
100507321	ENSG00000260565	ERVK13-1	endogenous retrovirus group K13 member 1	0.256419	0.504457	0.295298	1.32758	1.39491
100507347	ENSG00000229124	VIM-AS1	VIM antisense RNA 1	0.0459828	0.0599543	-0.0134044	0.633564	0.252621
100507373	ENSG00000267169	LOC100507373	uncharacterized LOC100507373	0.0396709	0.0368895	0.151097	0.828076	1.052
100507377	ENSG00000251138	LOC100507377	uncharacterized LOC100507377	0.483129	1.97708	0.309993	0.520858	0.737028
100507398	ENSG00000236778	INTS6-AS1	INTS6 antisense RNA 1	-0.525338	0.190163	0.196579	1.13686	1.08292
100507433	ENSG00000267470	ZNF571-AS1	ZNF571 antisense RNA 1	0.753557	0.874602	0.55187	-0.165668	0.532183
100507437	ENSG00000251602	LOC100507437	uncharacterized LOC100507437	-0.645109	1.45718	0.162316	-0.142119	-0.403627
100507458	NA	ZNF213-AS1	ZNF213 antisense RNA 1 (head to head)	-0.305539	0.257577	0.3368	NaN	NaN
100507459	ENSG00000225377	NRSN2-AS1	NRSN2 antisense RNA 1	0.0673622	0.123229	-0.0406713	-0.200037	-0.17281
100507495	ENSG00000234684	SDCBP2-AS1	SDCBP2 antisense RNA 1	0.172447	0.196754	0.510433	0.344964	0.614687
100507501	ENSG00000262468	LINC01569	long intergenic non-protein coding RNA 1569	-0.0671413	0.0632464	0.271637	-0.13378	0.328298
100507533	ENSG00000227640	SOX21-AS1	SOX21 antisense divergent transcript 1	-0.369932	0.913969	0.018041	0.0585317	-0.0801193
100507567	ENSG00000269386	RAB11B-AS1	RAB11B antisense RNA 1	-0.220547	0.146615	-0.490922	-0.633051	-0.635902
100507577	NA	NA	NA	0.645124	0.701243	1.03573	NaN	NaN
100507582	ENSG00000235831	BHLHE40-AS1	BHLHE40 antisense RNA 1	1.17763	0.760915	0.899579	0.228412	0.867368
100507602	ENSG00000248275	TRIM52-AS1	TRIM52 antisense RNA 1 (head to head)	0.179798	0.248494	0.396645	-0.079359	-0.352202
100507634	NA	LOC100507634	uncharacterized LOC100507634	-0.522126	0.981626	0.6622	NaN	NaN
100507650	ENSG00000215277	RNF212B	ring finger protein 212B	-0.620118	1.36966	0.0972818	-0.345947	1.29301
100508120	ENSG00000250903	GMDS-DT	GMDS divergent transcript	-0.220323	0.305194	-0.297637	0.498736	0.60426
100509894	ENSG00000235903	CPB2-AS1	CPB2 antisense RNA 1	0.31818	0.351159	-0.282594	0.763297	1.47264
10051	ENSG00000113810	SMC4	structural maintenance of chromosomes 4	-0.293021	3.35338	-0.153047	0.21425	0.423454
10052	ENSG00000182963	GJC1	gap junction protein gamma 1	0.561822	1.80236	0.59056	-0.00596197	0.131672
100526833	ENSG00000284874	SEPT5-GP1BB	SEPT5-GP1BB readthrough	-0.0106683	0.00540131	1.07071	-0.450944	-0.132973
100527964	ENSG00000230124	LHX4-AS1	LHX4 antisense RNA 1	-0.294995	0.358953	0.130165	0.189486	0.141073
100533106	ENSG00000259305	ZHX1-C8orf76	ZHX1-C8orf76 readthrough	0.148792	0.0877181	-0.104092	0.0983873	-0.0618371
100533970	ENSG00000257950	P2RX5-TAX1BP3	P2RX5-TAX1BP3 readthrough (NMD candidate)	0.481716	1.02651	0.518586	-0.516406	-0.215525
10054	ENSG00000126261	UBA2	ubiquitin like modifier activating enzyme 2	-0.383732	2.49831	-0.241956	-0.151862	-0.18191
10055	ENSG00000142230	SAE1	SUMO1 activating enzyme subunit 1	-0.0564758	0.161188	-0.0712173	-0.272331	-0.147529
10056	ENSG00000116120	FARSB	phenylalanyl-tRNA synthetase subunit beta	-0.749563	1.87033	-0.301537	-0.338534	-0.122802
10057	ENSG00000114770	ABCC5	ATP binding cassette subfamily C member 5	0.290336	0.430606	0.295068	0.630831	0.853348
10058	ENSG00000115657	ABCB6	ATP binding cassette subfamily B member 6 (Langereis blood group)	-0.0837648	0.151236	0.137439	-0.0929008	0.215979
10059	ENSG00000087470	DNM1L	dynamin 1 like	0.0249363	0.197828	-0.133697	0.040269	0.0261658
10061	ENSG00000033050	ABCF2	ATP binding cassette subfamily F member 2	-0.583295	1.62721	-0.469234	-0.0509826	0.0933286
10061	ENSG00000285292	ABCF2	ATP binding cassette subfamily F member 2	-0.583295	1.62721	-0.469234	-0.194898	-0.0120186
100616345	ENSG00000283795	MIR4426	microRNA 4426	0.0621551	0.0755098	0.23675	0.204664	0.27658
100616406	ENSG00000283160	MIR4521	microRNA 4521	1.28151	1.54947	0.530689	-0.0421936	-0.282222
100616408	ENSG00000284368	MIR5047	microRNA 5047	-0.436008	0.44281	0.113694	0.956203	1.6486
10062	ENSG00000025434	NR1H3	nuclear receptor subfamily 1 group H member 3	0.0256585	0.0539595	-0.00412996	0.435295	0.0110578
10063	ENSG00000138495	COX17	cytochrome c oxidase copper chaperone COX17	-0.323969	1.74216	-0.188836	-0.781191	-0.336057
100630918	NA	PARTICL	promoter of MAT2A antisense radiation-induced circulating long non-coding RNA	0.289026	0.705074	0.201484	NaN	NaN
100652736	ENSG00000260924	LINC01311	long intergenic non-protein coding RNA 1311	-0.861989	1.46978	-0.0848075	-0.197496	0.475502
100652740	ENSG00000261359	PYCARD-AS1	PYCARD antisense RNA 1	-0.358819	0.55	-0.218086	-0.762536	-0.478496
100652748	ENSG00000204152	TIMM23B	translocase of inner mitochondrial membrane 23 homolog B	-0.127912	0.120852	0.148545	0.479001	0.834358
100652758	ENSG00000275765	LOC100652758	uncharacterized LOC100652758	-0.628771	1.18948	-0.630605	-0.589998	-0.422662
100652772	ENSG00000248092	NNT-AS1	NNT antisense RNA 1	0.325875	0.756728	0.121318	0.113616	0.169808
100652853	ENSG00000272523	LINC01023	long intergenic non-protein coding RNA 1023	-0.337418	0.122643	0.58347	0.106759	0.0676438
10066	ENSG00000140497	SCAMP2	secretory carrier membrane protein 2	0.422775	1.19783	0.274102	-0.0156013	-0.0148763
10068	ENSG00000137496	IL18BP	interleukin 18 binding protein	0.582024	0.847732	0.95459	1.52439	1.6909
100689074	NA	POU6F2-AS2	POU6F2 antisense RNA 2	1.74732	1.30287	1.52053	NaN	NaN
10069	ENSG00000156253	RWDD2B	RWD domain containing 2B	0.18308	0.250315	0.0138868	-0.264978	-0.330565
10072	ENSG00000254986	DPP3	dipeptidyl peptidase 3	0.127748	0.401688	0.420144	0.0398516	0.199394
10073	ENSG00000169371	SNUPN	snurportin 1	0.101149	0.146533	0.316829	-0.447179	-0.0770388
10075	ENSG00000086758	HUWE1	HECT, UBA and WWE domain containing 1, E3 ubiquitin protein ligase	0.102554	0.276441	0.418986	0.275589	0.393706
10076	ENSG00000060656	PTPRU	protein tyrosine phosphatase, receptor type U	0.405467	0.4417	-0.0127727	0.865856	-0.145441
10077	ENSG00000064201	TSPAN32	tetraspanin 32	0.612808	1.70929	0.480621	1.14684	1.22227
100775104	ENSG00000230658	KLHL7-DT	KLHL7 divergent transcript	-0.698712	0.470659	-0.255335	-0.041383	0.0405171
100775107	ENSG00000281691	RBM5-AS1	RBM5 antisense RNA 1	0.600305	0.443392	1.00847	0.670242	NaN
10078	ENSG00000184281	TSSC4	tumor suppressing subtransferable candidate 4	1.02833	1.07962	0.486402	0.869392	0.399414
10081	ENSG00000090470	PDCD7	programmed cell death 7	0.201243	0.574256	0.172605	0.184229	-0.185053
10084	ENSG00000102103	PQBP1	polyglutamine binding protein 1	-0.0572093	0.196053	-0.25619	0.392606	0.133484
100859930	ENSG00000278970	HEIH	hepatocellular carcinoma up-regulated EZH2-associated long non-coding RNA	0.902985	1.72747	0.327067	0.417993	-0.0120442
100861548	ENSG00000117242	PINK1-AS	PINK1 antisense RNA	0.0547787	0.0479285	0.146047	0.417165	0.114337
100862671	ENSG00000281991	TMEM265	transmembrane protein 265	0.480225	0.803478	1.14512	0.721283	0.530164
10087	ENSG00000113163	COL4A3BP	collagen type IV alpha 3 binding protein	0.842048	1.75017	0.529294	0.0593806	0.381835
100874048	ENSG00000237883	DGUOK-AS1	DGUOK antisense RNA 1	0.444212	0.595769	-0.167165	0.476658	0.175258
100874058	ENSG00000236088	COX10-AS1	COX10 antisense RNA 1	0.12442	0.782638	-0.0907342	0.115687	0.599038
100874255	ENSG00000233672	RNASEH2B-AS1	RNASEH2B antisense RNA 1	0.473039	0.384167	0.370283	0.957352	1.13945
100874291	ENSG00000230002	ALMS1-IT1	ALMS1 intronic transcript 1	-1.12192	1.28824	0.0122352	0.540711	1.11827
100874362	ENSG00000230148	HOXB-AS1	HOXB cluster antisense RNA 1	0.905925	0.432974	1.22866	1.42755	0.932203
100874363	ENSG00000250451	HOXC-AS1	HOXC cluster antisense RNA 1	-0.448464	0.580067	0.118965	-0.17082	-0.0538166
100874364	ENSG00000250133	HOXC-AS2	HOXC cluster antisense RNA 2	0.119625	0.0759226	0.959315	-0.446676	0.514209
100874366	ENSG00000249641	HOXC13-AS	HOXC13 antisense RNA	0.574669	0.298517	-0.805589	0.992343	0.216262
100885776	ENSG00000249348	UGDH-AS1	UGDH antisense RNA 1	-0.138822	0.0471304	-0.40776	0.490294	0.451179
100887750	ENSG00000243406	MRPS31P5	mitochondrial ribosomal protein S31 pseudogene 5	-0.912455	1.32654	-0.171079	0.161189	0.305381
10092	ENSG00000162704	ARPC5	actin related protein 2/3 complex subunit 5	-0.120599	0.598481	-0.177607	-0.154662	-0.0585265
10093	ENSG00000241553	ARPC4	actin related protein 2/3 complex subunit 4	-0.0646966	0.0976953	0.113631	0.0233065	0.211234
10094	ENSG00000111229	ARPC3	actin related protein 2/3 complex subunit 3	-0.0401204	0.241832	-0.0612692	-0.165766	-0.112712
10095	ENSG00000130429	ARPC1B	actin related protein 2/3 complex subunit 1B	0.125577	0.341618	0.0901826	0.319333	0.13107
10096	ENSG00000115091	ACTR3	ARP3 actin related protein 3 homolog	0.388969	1.43498	-0.150603	0.215428	0.195284
10097	ENSG00000138071	ACTR2	ARP2 actin related protein 2 homolog	0.505593	1.84316	0.184375	0.127388	0.0869109
10098	ENSG00000168785	TSPAN5	tetraspanin 5	2.3163	1.59299	1.33149	0.836151	1.29711
10099	ENSG00000140391	TSPAN3	tetraspanin 3	0.0329233	0.208003	-0.0535366	-0.52066	-0.301823
100996301	ENSG00000230798	FOXD3-AS1	FOXD3 antisense RNA 1	0.350318	0.704079	0.875797	0.597841	0.420143
100996437	ENSG00000226824	LOC100996437	uncharacterized LOC100996437	0.251569	0.103007	0.849641	-0.205591	0.774402
100996447	ENSG00000243150	LOC100996447	uncharacterized LOC100996447	0.0378143	0.0612371	-0.274046	NaN	Inf
100996485	ENSG00000224186	C5orf66	chromosome 5 open reading frame 66	-0.602969	0.683196	-0.0982857	-0.0149741	0.116827
100996511	ENSG00000261326	LINC01355	long intergenic non-protein coding RNA 1355	-0.6254	0.795467	0.115929	1.23944	2.19417
100996511	ENSG00000283124	LINC01355	long intergenic non-protein coding RNA 1355	-0.6254	0.795467	0.115929	NaN	NaN
100996539	ENSG00000231249	ITPR1-DT	ITPR1 divergent transcript	0.639046	0.367861	0.433882	0.298056	0.521975
100996573	NA	NA	NA	1.11857	0.608799	1.44157	NaN	NaN
100996579	ENSG00000227403	LINC01806	long intergenic non-protein coding RNA 1806	-0.682249	1.11279	0.0532626	0.0578572	0.560077
100996634	NA	NA	NA	0.0973695	0.0790255	-0.180071	NaN	NaN
100996693	ENSG00000072195	LOC100996693	CAVP-target protein-like	0.343575	0.487953	0.109574	0.72705	0.681869
100996724	ENSG00000275131	LOC100996724	phosphodiesterase 4D interacting protein-like	0.0803973	0.220311	0.177888	0.637464	0.759056
101	ENSG00000151651	ADAM8	ADAM metallopeptidase domain 8	0.456941	0.749483	0.0197335	-0.0935552	0.77422
10101	ENSG00000095906	NUBP2	nucleotide binding protein 2	-0.436876	1.12418	0.165501	-0.02806	0.0873347
10102	ENSG00000123297	TSFM	Ts translation elongation factor, mitochondrial	-0.357374	0.575133	-0.0965243	-0.108209	0.0736192
10105	ENSG00000108179	PPIF	peptidylprolyl isomerase F	-0.0641653	0.0948881	0.174621	-0.268302	-0.0095862
10106	ENSG00000175215	CTDSP2	CTD small phosphatase 2	-0.0913559	0.0944781	-0.00375785	0.132145	-0.22609
101060200	ENSG00000214029	ZNF891	zinc finger protein 891	0.385897	1.03773	0.317755	0.465754	0.883211
101060226	ENSG00000271383	NBPF19	NBPF member 19	-0.0455599	0.0539182	-0.0985431	0.797371	0.778019
101060264	ENSG00000234753	FOXP4-AS1	FOXP4 antisense RNA 1	-0.283407	0.67517	-0.094361	-0.802308	0.46114
101060684	ENSG00000273136	NBPF26	NBPF member 26	-0.142639	0.0699249	0.194871	1.09398	1.1723
101060691	ENSG00000225484	NUTM2B-AS1	NUTM2B antisense RNA 1	0.277238	1.10932	0.256771	0.345332	1.06402
10109	ENSG00000163466	ARPC2	actin related protein 2/3 complex subunit 2	0.419576	1.22281	0.209986	0.140326	-0.0603543
10111	ENSG00000113522	RAD50	RAD50 double strand break repair protein	0.00437217	0.0192488	0.0985236	0.023731	0.297719
10112	ENSG00000112984	KIF20A	kinesin family member 20A	-0.740684	0.91391	-0.291031	-0.180362	0.145105
10113	ENSG00000138073	PREB	prolactin regulatory element binding	0.445081	0.552467	0.602815	0.293766	0.182044
10114	ENSG00000110422	HIPK3	homeodomain interacting protein kinase 3	1.04142	2.37776	0.319935	0.361078	0.219536
101154753	ENSG00000281450	PANDAR	promoter of CDKN1A antisense DNA damage activated RNA	-0.42018	0.729903	-0.518421	NaN	Inf
10116	ENSG00000169018	FEM1B	fem-1 homolog B	0.79495	1.66136	0.326939	0.329625	0.17364
10120	ENSG00000115073	ACTR1B	ARP1 actin related protein 1 homolog B	-0.612562	0.644836	-0.274874	-0.392497	-0.0678636
10121	ENSG00000138107	ACTR1A	ARP1 actin related protein 1 homolog A	0.0466578	0.0920817	0.0740018	0.101591	0.0537057
10124	ENSG00000122644	ARL4A	ADP ribosylation factor like GTPase 4A	-0.131152	0.161754	-0.526131	-0.089904	-0.1963
101241892	ENSG00000281183	NPTN-IT1	NPTN intronic transcript 1	-0.487285	0.653725	0.369064	0.821755	1.40261
101243545	ENSG00000240567	LINC02067	long intergenic non-protein coding RNA 2067	-0.0714876	0.0838837	0.0406133	0.230852	0.869809
10125	ENSG00000172575	RASGRP1	RAS guanyl releasing protein 1	-0.698979	0.643482	0.0524392	-0.419565	0.112476
10126	ENSG00000100246	DNAL4	dynein axonemal light chain 4	0.441798	1.415	0.200401	0.101614	-0.233894
10127	ENSG00000006194	ZNF263	zinc finger protein 263	0.876713	1.18536	0.581525	0.484882	0.367074
10128	ENSG00000138095	LRPPRC	leucine rich pentatricopeptide repeat containing	-0.564027	1.70127	-0.145303	0.0434287	0.277257
10130	ENSG00000143870	PDIA6	protein disulfide isomerase family A member 6	-0.0741317	0.221953	-0.0990657	-0.299294	-0.14258
10131	ENSG00000126602	TRAP1	TNF receptor associated protein 1	-0.852955	3.04771	-0.0985316	-0.411216	-0.0991358
10133	ENSG00000123240	OPTN	optineurin	5.67721	3.18773	2.75228	2.74635	1.8901
10134	ENSG00000185825	BCAP31	B cell receptor associated protein 31	-0.206633	0.454996	0.205248	-0.190439	0.00266796
10135	ENSG00000105835	NAMPT	nicotinamide phosphoribosyltransferase	-0.0419266	0.162886	-0.246955	-0.0250046	-0.0244903
10137	ENSG00000244462	RBM12	RNA binding motif protein 12	0.288069	0.701727	-0.178465	-0.309653	0.157623
10138	ENSG00000015153	YAF2	YY1 associated factor 2	0.231788	1.65858	-0.165856	0.307989	0.402491
10139	ENSG00000101246	ARFRP1	ADP ribosylation factor related protein 1	0.399447	0.915844	0.214927	0.23978	0.370385
10140	ENSG00000141232	TOB1	transducer of ERBB2, 1	0.544315	0.750367	0.548673	-0.205343	0.19164
101410533	ENSG00000270673	YTHDF3-AS1	YTHDF3 antisense RNA 1 (head to head)	-0.191486	0.253728	-0.399236	-1.10239	0.411035
101410538	ENSG00000126005	MMP24OS	MMP24 opposite strand	0.492628	0.331316	0.19168	0.121531	-0.115957
10142	ENSG00000127914	AKAP9	A-kinase anchoring protein 9	0.526237	1.13564	0.284335	0.405882	0.531512
10144	ENSG00000138640	FAM13A	family with sequence similarity 13 member A	0.0581197	0.0823096	-0.122889	0.172825	0.418818
10146	ENSG00000145907	G3BP1	G3BP stress granule assembly factor 1	-0.260325	0.420531	-0.109564	-0.0497896	0.299505
10147	ENSG00000064607	SUGP2	SURP and G-patch domain containing 2	-0.210576	0.829216	0.277085	0.389719	0.856839
10148	ENSG00000105246	EBI3	Epstein-Barr virus induced 3	3.19625	2.23568	-2.83684	0.892773	0.309337
1015	ENSG00000079112	CDH17	cadherin 17	1.48409	3.51035	1.1378	0.563951	0.884085
10150	ENSG00000139793	MBNL2	muscleblind like splicing regulator 2	-0.264433	0.12638	-0.419488	0.404093	-0.267038
10152	ENSG00000138443	ABI2	abl interactor 2	-0.106945	0.220887	-0.0550913	-0.091187	0.0974183
10153	ENSG00000115816	CEBPZ	CCAAT enhancer binding protein zeta	-0.633515	0.988786	-0.299833	-0.0868791	0.0945832
10154	ENSG00000136040	PLXNC1	plexin C1	0.224642	0.441444	0.414529	2.14316	2.95205
10155	ENSG00000130726	TRIM28	tripartite motif containing 28	0.559612	1.06551	0.431234	0.132956	0.0252448
10159	ENSG00000182220	ATP6AP2	ATPase H+ transporting accessory protein 2	0.284836	1.36154	0.141075	0.0842024	0.274091
101593348	NA	LOC101593348	uncharacterized LOC101593348	-0.532821	0.723879	-0.0248376	NaN	NaN
1016	ENSG00000145526	CDH18	cadherin 18	0.161803	0.946545	-0.35568	0.119306	0.1495
10162	ENSG00000111684	LPCAT3	lysophosphatidylcholine acyltransferase 3	-0.224821	0.533602	-0.301055	-0.220265	-0.143303
10163	ENSG00000158195	WASF2	WAS protein family member 2	0.597871	1.86124	0.377016	0.211614	-0.0642977
10165	ENSG00000004864	SLC25A13	solute carrier family 25 member 13	-0.303363	1.25209	-0.175788	0.0759189	-0.0722997
10166	ENSG00000102743	SLC25A15	solute carrier family 25 member 15	-0.350173	2.14224	-0.00425319	-0.358975	-0.270176
10168	ENSG00000186448	ZNF197	zinc finger protein 197	0.0163174	0.0572315	0.0531404	0.0883165	0.0862941
10168	ENSG00000281709	ZNF197	zinc finger protein 197	0.0163174	0.0572315	0.0531404	NaN	NaN
10169	ENSG00000140264	SERF2	small EDRK-rich factor 2	-0.201624	0.32544	0.102194	-0.518739	-0.281497
1017	ENSG00000123374	CDK2	cyclin dependent kinase 2	-0.0478425	0.117797	-0.0623456	0.0997844	0.176924
10171	ENSG00000120158	RCL1	RNA terminal phosphate cyclase like 1	0.342548	1.6156	-0.105219	-0.0116087	0.13139
10172	ENSG00000152454	ZNF256	zinc finger protein 256	0.00894196	0.0460055	0.693427	0.0853108	0.0868374
10174	ENSG00000120896	SORBS3	sorbin and SH3 domain containing 3	0.22377	1.61125	0.28879	-0.978912	-0.808235
10175	ENSG00000100528	CNIH1	cornichon family AMPA receptor auxiliary protein 1	-0.331577	1.32848	-0.197025	-0.307113	-0.119807
101752399	ENSG00000272752	STAG3L5P-PVRIG2P-PILRB	STAG3L5P-PVRIG2P-PILRB readthrough	-0.419473	0.605773	0.301167	0.735593	0.949441
101752400	ENSG00000260942	CAPN10-DT	CAPN10 divergent transcript	-0.723515	0.47973	0.200857	0.226689	0.523672
10178	ENSG00000009694	TENM1	teneurin transmembrane protein 1	0.404447	1.12941	-0.00183615	1.38	0.986008
10179	ENSG00000076053	RBM7	RNA binding motif protein 7	-0.110822	0.544538	-0.188969	-0.355614	-0.0231088
10180	ENSG00000004534	RBM6	RNA binding motif protein 6	0.274428	1.01291	0.0505909	0.274248	0.26174
101805492	ENSG00000249395	CASC9	cancer susceptibility 9	0.987052	2.33601	0.342109	0.740244	0.406945
10181	ENSG00000003756	RBM5	RNA binding motif protein 5	-0.326834	1.4676	0.0552572	0.628333	0.77769
10184	ENSG00000145685	LHFPL2	LHFPL tetraspan subfamily member 2	0.76775	1.57883	0.219941	0.74127	0.242723
10186	ENSG00000183722	LHFPL6	LHFPL tetraspan subfamily member 6	0.964601	0.602377	0.8091	1.23979	0.913511
101867536	ENSG00000282961	PRNCR1	prostate cancer associated non-coding RNA 1	-0.537874	0.46733	-0.231221	1.25534	3.35373
10188	ENSG00000061938	TNK2	tyrosine kinase non receptor 2	-0.0713491	0.127916	0.383835	-0.122485	0.258715
10189	ENSG00000183684	ALYREF	Aly/REF export factor	-0.272481	0.409399	-0.0660362	-0.302864	-0.203337
1019	ENSG00000135446	CDK4	cyclin dependent kinase 4	-0.116184	0.394203	0.0156436	0.0068408	-0.0579504
10190	ENSG00000115514	TXNDC9	thioredoxin domain containing 9	0.258588	0.622025	-0.0952664	0.243703	0.228434
101926888	ENSG00000285230	RALY-AS1	RALY antisense RNA 1	-0.398471	1.09632	-0.425165	-0.22888	0.384451
101926911	ENSG00000214432	VPS33B-DT	VPS33B divergent transcript	0.549212	0.564315	0.287737	0.291392	0.408395
101926913	NA	LOC101926913	uncharacterized LOC101926913	0.00721513	0.00678305	-0.301985	NaN	NaN
101926987	ENSG00000232907	DLGAP4-AS1	DLGAP4 antisense RNA 1	0.196867	0.103347	0.220071	0.467794	0.414179
101927021	ENSG00000229043	LOC101927021	uncharacterized LOC101927021	-0.150763	0.242805	-0.13256	-0.0916934	-0.0358971
101927027	ENSG00000223960	PRKRA-AS1	PRKRA antisense RNA 1	-0.0780793	0.0515981	0.226653	0.331359	0.582639
101927045	NA	LOC101927045	uncharacterized LOC101927045	-0.033277	0.0492411	0.23772	NaN	NaN
101927151	ENSG00000267575	LOC101927151	uncharacterized LOC101927151	0.481906	0.85215	0.259357	0.295107	0.600591
101927167	ENSG00000244300	GATA2-AS1	GATA2 antisense RNA 1	0.0452417	0.0561249	0.113368	-0.178084	-0.0279762
101927181	NA	NA	NA	-0.271466	0.24855	0.27709	NaN	NaN
101927260	NA	NA	NA	0.296922	0.577561	0.0621261	NaN	NaN
101927275	ENSG00000266053	NDUFV2-AS1	NDUFV2 antisense RNA 1	0.325558	0.391272	-0.400059	0.552984	-1.12999
101927288	ENSG00000261366	MANEA-DT	MANEA divergent transcript	-0.573398	0.381194	-0.210169	0.0865512	1.31047
101927365	NA	LOC101927365	uncharacterized LOC101927365	0.37232	0.740343	-0.133785	NaN	NaN
101927402	ENSG00000260101	LOC101927402	uncharacterized LOC101927402	1.06177	2.58668	1.01475	0.385662	0.609581
101927415	NA	LOC101927415	uncharacterized LOC101927415	-1.18086	0.74512	-0.216742	NaN	NaN
101927420	ENSG00000224046	LOC101927420	uncharacterized LOC101927420	0.666024	0.455821	0.532268	0.066364	0.32003
101927459	ENSG00000253877	LINC01608	long intergenic non-protein coding RNA 1608	0.268783	1.08865	-0.285433	0.501328	0.725248
101927476	ENSG00000236393	LOC101927476	uncharacterized LOC101927476	0.0465404	0.0587867	-0.631083	0.656074	-0.151034
101927482	ENSG00000229056	HECW2-AS1	HECW2 antisense RNA 1	1.8976	2.5565	0.125325	1.6388	1.08923
101927497	ENSG00000237819	LOC101927497	uncharacterized LOC101927497	0.529979	0.69472	0.319428	-1.03363	-0.307211
101927550	NA	LOC101927550	uncharacterized LOC101927550	1.3974	0.866724	1.34238	NaN	NaN
101927559	ENSG00000277449	CEBPB-AS1	CEBPB antisense RNA 1	-0.737334	0.330515	0.279104	0.0396343	-0.0445689
101927597	ENSG00000239213	NCK1-DT	NCK1 divergent transcript	0.776543	0.78793	0.524073	0.14639	0.709111
101927599	ENSG00000233527	ZNF529-AS1	ZNF529 antisense RNA 1	0.152459	0.532653	0.57289	-0.832279	0.976603
101927612	ENSG00000245149	RNF139-AS1	RNF139 antisense RNA 1 (head to head)	-0.524429	1.97998	-0.0462097	0.656867	1.31315
101927621	ENSG00000225975	LINC01534	long intergenic non-protein coding RNA 1534	0.914978	0.51014	0.80481	0.388326	0.589525
101927631	ENSG00000259456	ADNP-AS1	ADNP antisense RNA 1	0.133344	0.232828	0.201944	0.844067	0.260631
101927746	NA	LOC101927746	uncharacterized LOC101927746	-0.0122178	0.00780555	-0.215349	NaN	NaN
101927751	ENSG00000259583	LOC101927751	uncharacterized LOC101927751	1.00316	1.57944	-0.593166	0.947988	0.816812
101927755	ENSG00000267302	RNFT1-DT	RNFT1 divergent transcript	0.972245	1.90226	0.791645	0.116462	0.755418
101927765	ENSG00000231663	COA6-AS1	COA6 antisense RNA 1	-0.149347	0.161125	0.326124	0.595081	0.0600081
101927789	NA	LOC101927789	putative ubiquitin-like protein FUBI-like protein ENSP00000310146	0.466882	0.374654	-0.752989	NaN	NaN
101927797	ENSG00000224141	MIR548XHG	MIR548X host gene	0.809162	0.864761	0.60948	0.969052	1.36463
101927843	ENSG00000233215	LINC01687	long intergenic non-protein coding RNA 1687	0.14405	0.0972461	-0.0418627	0.610141	0.988094
101927905	ENSG00000215241	LINC02449	long intergenic non-protein coding RNA 2449	0.358476	0.317272	0.500819	0.462302	0.746093
101927919	NA	LOC101927919	uncharacterized LOC101927919	-0.25929	0.19324	-0.0752845	NaN	NaN
101927957	ENSG00000261008	LINC01572	long intergenic non-protein coding RNA 1572	-0.113286	0.147567	-0.395216	0.805596	1.30636
101927994	ENSG00000224559	LINC01087	long intergenic non-protein coding RNA 1087	0.315657	0.204539	0.180256	1.31967	1.9527
101928000	ENSG00000234327	LOC101928000	uncharacterized LOC101928000	0.270279	0.246355	0.435609	0.720022	0.535136
101928020	NA	LOC101928020	uncharacterized LOC101928020	-0.407555	0.531541	-0.0975563	NaN	NaN
101928062	ENSG00000257815	LINC01481	long intergenic non-protein coding RNA 1481	0.0391353	0.0307958	0.292165	0.379702	0.629308
101928099	ENSG00000231806	PCAT7	prostate cancer associated transcript 7	0.068496	0.059818	0.178623	-0.0809749	-0.289167
101928100	ENSG00000245648	LOC101928100	uncharacterized LOC101928100	0.75949	1.97676	0.24116	1.0258	0.68404
101928295	ENSG00000268686	LOC101928295	uncharacterized LOC101928295	-0.736613	0.329934	-0.155748	-0.436	0.0223841
101928378	ENSG00000269352	PTOV1-AS2	PTOV1 antisense RNA 2	-0.105386	0.0722533	0.380012	1.98657	1.82519
101928578	ENSG00000232160	RAP2C-AS1	RAP2C antisense RNA 1	0.717388	0.37276	0.0938375	0.379645	0.723859
101928649	ENSG00000233937	CTC-338M12.4	uncharacterized LOC101928649	-0.389642	0.35836	-0.393895	0.157605	0.498762
101928673	ENSG00000203739	LOC101928673	uncharacterized LOC101928673	0.227694	0.16395	-0.238962	0.531347	0.475158
101928710	ENSG00000267123	SCAT1	S-phase cancer associated transcript 1	1.09202	0.706755	-0.0237023	0.54102	0.847401
101928728	ENSG00000260063	LOC101928728	uncharacterized LOC101928728	0.113025	0.29511	0.0591516	-0.80368	0.213788
101928736	ENSG00000260083	MIR762HG	MIR762 host gene	-0.0469975	0.06153	0.0436031	-0.527565	-0.0709847
101928794	NA	MAST4-AS1	MAST4 antisense RNA 1	-0.316991	0.170514	-0.403974	NaN	NaN
101928893	NA	LOC101928893	uncharacterized LOC101928893	-0.959107	0.327749	-0.459085	NaN	NaN
101928927	NA	NA	NA	-1.08401	0.868593	0.119175	NaN	NaN
101929005	NA	NA	NA	-0.109465	0.203332	0.505301	NaN	NaN
101929057	NA	LOC101929057	uncharacterized LOC101929057	-0.416326	0.164582	-0.364317	NaN	NaN
101929074	ENSG00000231789	PIK3CD-AS2	PIK3CD antisense RNA 2	-0.203324	0.129757	-0.0331938	-0.507693	-0.398107
101929147	ENSG00000231365	WARS2-AS1	WARS2 antisense RNA 1	-0.11008	0.120321	0.158678	0.694022	0.548438
101929185	NA	LOC101929185	uncharacterized LOC101929185	0.616851	1.10744	0.946591	NaN	NaN
101929206	NA	NA	NA	0.204386	1.00039	0.0184686	NaN	NaN
101929378	ENSG00000226383	LINC01876	long intergenic non-protein coding RNA 1876	0.0152171	0.0144486	-0.0930664	0.631815	1.54761
101929516	ENSG00000228060	PABPC4-AS1	PABPC4 antisense RNA 1	-0.283223	0.170429	0.665345	1.57521	NaN
101929596	NA	LINC02613	long intergenic non-protein coding RNA 2613	0.533202	0.407322	0.171965	NaN	NaN
101929623	ENSG00000271856	LINC01215	long intergenic non-protein coding RNA 1215	-0.184002	0.772551	0.23319	0.583368	0.543203
101929709	ENSG00000251136	LOC101929709	uncharacterized LOC101929709	0.312463	0.213996	0.201717	0.58481	0.967719
101929715	NA	LOC101929715	uncharacterized LOC101929715	-0.487879	0.236181	-0.246401	NaN	NaN
101929748	NA	LOC101929748	uncharacterized LOC101929748	0.920895	0.548089	0.102452	NaN	NaN
101929767	NA	LOC101929767	uncharacterized LOC101929767	0.52317	0.65085	0.376086	NaN	NaN
101929895	NA	LOC101929895	uncharacterized LOC101929895	-0.413301	2.05714	0.101644	NaN	NaN
10193	ENSG00000181852	RNF41	ring finger protein 41	-0.152548	0.104991	-0.359395	0.13457	-0.272003
101930085	ENSG00000271122	LOC101930085	uncharacterized LOC101930085	-0.142049	0.208988	0.0922672	-0.0142748	0.0366595
10194	ENSG00000179981	TSHZ1	teashirt zinc finger homeobox 1	0.463562	1.98563	0.535243	0.0479166	0.0113752
10195	ENSG00000214160	ALG3	ALG3, alpha-1,3- mannosyltransferase	-0.750004	1.58092	-0.398262	-0.496136	-0.264999
101954264	ENSG00000277610	RNVU1-4	RNA, variant U1 small nuclear 4	-0.759989	0.494778	-0.114218	0.0749462	-0.662661
101954266	ENSG00000207501	RNVU1-14	RNA, variant U1 small nuclear 14	-0.281706	0.340231	-0.418159	0.453856	-0.262104
101954267	ENSG00000207205	RNVU1-15	RNA, variant U1 small nuclear 15	-0.552382	1.13199	-0.21083	-0.19021	-0.829969
101954272	ENSG00000201183	RNVU1-3	RNA, variant U1 small nuclear 3	-1.01	1.22699	0.20729	-0.464978	-0.370342
101954276	ENSG00000201558	RNVU1-6	RNA, variant U1 small nuclear 6	-0.434658	0.71406	-0.543982	0.380776	-0.745802
101954277	ENSG00000275538	RNVU1-19	RNA, variant U1 small nuclear 19	-0.462796	0.395671	-0.263434	0.598078	0.445849
10196	ENSG00000185238	PRMT3	protein arginine methyltransferase 3	0.0996321	0.20097	-0.110391	0.250054	0.390457
10197	ENSG00000131467	PSME3	proteasome activator subunit 3	0.335289	0.424032	0.24483	0.117287	0.127358
101978785	NA	PCAT14	prostate cancer associated transcript 14	-2.0188	0.809431	-0.936648	NaN	NaN
10198	ENSG00000051825	MPHOSPH9	M-phase phosphoprotein 9	-0.243202	0.9473	-0.0534662	-0.108389	0.20985
10199	ENSG00000124383	MPHOSPH10	M-phase phosphoprotein 10	-0.06319	0.145241	0.0751879	-0.173915	0.0600182
102	ENSG00000137845	ADAM10	ADAM metallopeptidase domain 10	0.372859	0.93965	0.0148747	0.145631	0.184472
1020	ENSG00000164885	CDK5	cyclin dependent kinase 5	0.404992	0.929955	0.206466	0.194061	0.08441
10200	ENSG00000135698	MPHOSPH6	M-phase phosphoprotein 6	0.138796	0.641845	0.191469	-0.114799	-0.0756839
10201	ENSG00000172113	NME6	NME/NM23 nucleoside diphosphate kinase 6	0.126785	0.871071	0.0623541	0.178621	0.0345491
10204	ENSG00000102898	NUTF2	nuclear transport factor 2	-0.285339	0.538021	-0.215732	-0.450716	-0.162275
10206	ENSG00000204977	TRIM13	tripartite motif containing 13	0.10792	0.271164	-0.167091	0.0526752	0.244929
10208	ENSG00000132952	USPL1	ubiquitin specific peptidase like 1	0.48509	1.013	0.109036	0.303966	0.284813
10209	ENSG00000173812	EIF1	eukaryotic translation initiation factor 1	0.297339	0.318539	0.617424	1.01529	0.245961
1021	ENSG00000105810	CDK6	cyclin dependent kinase 6	0.245384	0.45235	0.0393331	-0.0222719	0.0278914
10210	ENSG00000197579	TOPORS	TOP1 binding arginine/serine rich protein	0.0777828	0.418062	-0.0487523	0.121981	0.203257
10212	ENSG00000123136	DDX39A	DExD-box helicase 39A	-0.755793	0.853186	-0.233808	-0.150492	0.262859
10213	ENSG00000115233	PSMD14	proteasome 26S subunit, non-ATPase 14	0.0926032	0.223585	-0.226244	0.159924	0.155616
10220	ENSG00000135414	GDF11	growth differentiation factor 11	0.28861	1.05284	0.232617	0.344548	0.0201628
10221	ENSG00000173334	TRIB1	tribbles pseudokinase 1	0.900713	1.49418	0.916606	-0.182555	0.00951488
10224	ENSG00000180855	ZNF443	zinc finger protein 443	-0.306196	1.0872	-0.137491	-0.339418	0.190928
10226	ENSG00000105355	PLIN3	perilipin 3	-0.111973	0.820836	-0.0275497	-0.017212	-0.0691417
10227	ENSG00000109736	MFSD10	major facilitator superfamily domain containing 10	-0.43878	0.838995	-0.0959241	0.401148	0.294422
10228	ENSG00000135823	STX6	syntaxin 6	0.168951	0.996321	0.0915499	0.136649	0.0652314
10229	ENSG00000167186	COQ7	coenzyme Q7, hydroxylase	0.089235	0.487897	0.107402	-0.324306	-0.38165
10230	ENSG00000198496	NBR2	neighbor of BRCA1 lncRNA 2	-0.0190937	0.009702	0.460981	0.801389	0.465598
10233	ENSG00000010626	LRRC23	leucine rich repeat containing 23	-0.298962	0.214787	-0.319696	-0.127306	-0.10588
10235	ENSG00000068831	RASGRP2	RAS guanyl releasing protein 2	-0.989774	1.62195	0.00635622	0.450268	0.413227
10236	ENSG00000125944	HNRNPR	heterogeneous nuclear ribonucleoprotein R	-0.0222559	0.0893433	-0.139269	-0.0785908	0.151379
10236	ENSG00000282958	HNRNPR	heterogeneous nuclear ribonucleoprotein R	-0.0222559	0.0893433	-0.139269	NaN	NaN
10237	ENSG00000121073	SLC35B1	solute carrier family 35 member B1	0.300708	0.718013	-0.0254105	0.445666	0.108893
10238	ENSG00000136485	DCAF7	DDB1 and CUL4 associated factor 7	-0.480129	1.02925	-0.014113	-0.178439	-0.120123
1024	ENSG00000132964	CDK8	cyclin dependent kinase 8	0.956787	1.58768	0.371652	0.427863	0.340488
10240	ENSG00000102738	MRPS31	mitochondrial ribosomal protein S31	-0.542635	2.07621	-0.372777	-0.130934	-0.0804718
10241	ENSG00000136436	CALCOCO2	calcium binding and coiled-coil domain 2	-0.60041	0.383486	-0.526407	0.0144487	-0.310951
10243	ENSG00000171723	GPHN	gephyrin	-0.0841589	0.313732	-0.293397	0.0178968	-0.120754
10244	ENSG00000136933	RABEPK	Rab9 effector protein with kelch motifs	0.250688	0.33027	0.221656	0.0916099	0.0979376
10245	ENSG00000126768	TIMM17B	translocase of inner mitochondrial membrane 17B	-0.317144	1.08244	0.0516383	-0.155304	-0.11241
102464835	NA	NA	NA	0.0976203	0.039518	-0.359829	NaN	NaN
102465432	NA	NA	NA	-0.480677	1.74757	-0.824677	NaN	NaN
10247	ENSG00000132541	RIDA	reactive intermediate imine deaminase A homolog	-0.350511	1.65498	-0.26253	-0.651846	-0.24759
10248	ENSG00000172336	POP7	POP7 homolog, ribonuclease P/MRP subunit	-0.126412	0.102116	0.0937821	-0.269025	-0.216919
1025	ENSG00000136807	CDK9	cyclin dependent kinase 9	0.188124	1.24681	0.221832	0.0855219	0.142836
10250	ENSG00000133226	SRRM1	serine and arginine repetitive matrix 1	-0.715741	0.769184	-0.0693533	-0.14843	0.254263
10252	ENSG00000164056	SPRY1	sprouty RTK signaling antagonist 1	0.378078	0.993592	0.322403	0.467792	0.180305
10253	ENSG00000136158	SPRY2	sprouty RTK signaling antagonist 2	0.485322	1.71364	0.60733	-0.125762	-0.151151
10254	ENSG00000115145	STAM2	signal transducing adaptor molecule 2	0.81403	1.53933	0.343629	0.181731	0.368227
10256	ENSG00000142675	CNKSR1	connector enhancer of kinase suppressor of Ras 1	1.54379	1.33848	0.819232	1.9229	1.56186
10257	ENSG00000125257	ABCC4	ATP binding cassette subfamily C member 4	-0.220969	1.08265	-0.289001	0.280643	0.116958
1026	ENSG00000124762	CDKN1A	cyclin dependent kinase inhibitor 1A	2.21094	1.9283	1.43604	0.810934	0.60045
10260	ENSG00000174485	DENND4A	DENN domain containing 4A	0.260211	0.422998	0.143741	0.539767	0.348959
102606465	ENSG00000233184	LOC102606465	uncharacterized LOC102606465	0.0575588	0.109483	0.0679215	0.476016	0.72828
10262	ENSG00000143368	SF3B4	splicing factor 3b subunit 4	-0.0473583	0.0561613	0.177542	-0.120664	0.0965444
10263	ENSG00000167797	CDK2AP2	cyclin dependent kinase 2 associated protein 2	0.238141	0.736422	0.0373075	-0.189772	-0.017823
10265	ENSG00000176842	IRX5	iroquois homeobox 5	-0.399246	0.348513	-0.335076	0.264472	-0.205506
102659353	ENSG00000280634	THRIL	TNF and HNRNPL related immunoregulatory long non-coding RNA	-0.0241514	0.0316649	0.270876	-0.425827	2.60545
10269	ENSG00000084073	ZMPSTE24	zinc metallopeptidase STE24	0.315269	0.630167	-0.00755875	0.286626	0.3226
1027	ENSG00000111276	CDKN1B	cyclin dependent kinase inhibitor 1B	0.157872	0.397641	0.0948748	0.263687	-0.0801923
10270	ENSG00000105127	AKAP8	A-kinase anchoring protein 8	0.35044	0.496806	0.235096	0.403153	0.456462
10272	ENSG00000070404	FSTL3	follistatin like 3	0.720902	1.84321	0.121772	-0.0896291	-0.109783
102723166	ENSG00000260589	STAM-AS1	STAM antisense RNA 1 (head to head)	-0.547402	0.468712	-0.468655	-0.274553	0.238873
102723316	NA	FRG1DP	FSHD region gene 1 family member D, pseudogene	-0.242716	0.160931	0.214015	NaN	NaN
102723390	NA	FRG1EP	FSHD region gene 1 family member E, pseudogene	0.481951	0.787356	0.274329	NaN	NaN
102723508	ENSG00000232593	KANTR	KDM5C adjacent transcript	0.169669	0.296713	-0.00260834	0.455335	0.663487
102723510	ENSG00000260448	LCMT1-AS1	LCMT1 antisense RNA 1	0.537411	0.439826	-0.315206	0.269862	0.209988
102723547	ENSG00000268902	CSAG2	CSAG family member 2	0.258392	0.173102	0.0718736	-0.648875	-0.714462
102723631	ENSG00000269586	CT45A10	cancer/testis antigen family 45 member A10	0.185113	0.339018	-0.235196	0.325797	-0.204305
102723665	NA	LOC102723665	uncharacterized LOC102723665	0.096568	0.046437	0.412621	NaN	NaN
102723780	ENSG00000283047	FRG1FP	FSHD region gene 1 family member F, pseudogene	-0.223565	0.227701	-0.133354	-0.159083	-0.131084
102723828	ENSG00000251129	LINC02506	long intergenic non-protein coding RNA 2506	0.199487	0.427938	-0.0148474	0.196223	0.371135
102723897	ENSG00000279457	WASH9P	WAS protein family homolog 9, pseudogene	-0.943064	0.401082	0.0148671	0.758763	0.410775
102724023	ENSG00000280071	GATD3B	glutamine amidotransferase like class 1 domain containing 3B	-0.171453	0.292448	0.161275	-0.150165	0.0706942
102724023	ENSG00000160221	GATD3B	glutamine amidotransferase like class 1 domain containing 3B	-0.171453	0.292448	0.161275	-0.235873	-0.476195
102724112	NA	NA	NA	0.0531952	0.127798	0.061257	NaN	NaN
102724159	ENSG00000275464	LOC102724159	periodic tryptophan protein 2 homolog	-0.25165	0.397075	-0.0333482	0.116346	0.341887
102724164	NA	NA	NA	0.245381	0.248084	0.0307341	NaN	NaN
102724200	ENSG00000280433	LOC102724200	trafficking protein particle complex subunit 10-like	0.475385	1.00813	0.498236	0.271819	1.2327
102724312	NA	LINC01770	long intergenic non-protein coding RNA 1770	0.0385552	0.0546764	-0.471996	NaN	NaN
102724316	ENSG00000224597	SVIL-AS1	SVIL antisense RNA 1	0.68572	1.05949	0.171229	0.130338	0.157221
102724450	ENSG00000226944	LOC102724450	uncharacterized LOC102724450	0.102041	0.109968	0.154601	-0.0302013	0.403171
102724532	ENSG00000264920	LOC102724532	uncharacterized LOC102724532	-0.757536	1.2432	0.291468	-0.630459	-0.184148
102724541	NA	NA	NA	0.443027	0.622628	0.475283	NaN	NaN
102724642	NA	LOC102724642	anaphase-promoting complex subunit 1-like	-0.152642	0.0888925	-0.354045	NaN	NaN
102724668	NA	DPY19L1P2	DPY19L1 pseudogene 2	0.856979	2.07055	0.452123	NaN	NaN
102724814	ENSG00000258727	LOC102724814	uncharacterized LOC102724814	-0.475507	0.589559	0.343919	0.621639	0.582524
102724826	ENSG00000213742	ZNF337-AS1	ZNF337 antisense RNA 1	0.0785221	0.0805454	0.645157	0.29853	0.645832
102724827	ENSG00000244625	MIATNB	MIAT neighbor	-0.304666	0.661983	-0.0885646	0.213582	0.571253
102724908	ENSG00000266976	LOC102724908	uncharacterized LOC102724908	-0.0626705	0.264811	0.0473708	0.195837	0.407551
102725509	NA	LINC01232	long intergenic non-protein coding RNA 1232	-0.341249	0.388381	0.218893	NaN	NaN
10273	ENSG00000103266	STUB1	STIP1 homology and U-box containing protein 1	0.124008	0.445851	0.223612	-0.231777	-0.0791474
10274	ENSG00000118007	STAG1	stromal antigen 1	0.942261	1.65811	0.284739	0.737095	0.54053
10276	ENSG00000173848	NET1	neuroepithelial cell transforming 1	0.319809	1.2409	-0.142302	0.21231	0.0539166
10277	ENSG00000130939	UBE4B	ubiquitination factor E4B	-0.0851684	0.408736	0.284828	0.0331148	0.118871
10279	ENSG00000112812	PRSS16	serine protease 16	0.397088	0.258151	0.675547	0.331599	0.255958
10281	ENSG00000184029	DSCR4	Down syndrome critical region 4	0.0875525	0.532575	-0.180576	0.345056	0.39905
10282	ENSG00000105829	BET1	Bet1 golgi vesicular membrane trafficking protein	-0.156681	0.264361	-0.314953	-0.115491	0.0505613
10283	ENSG00000153015	CWC27	CWC27 spliceosome associated protein homolog	0.557753	1.90657	-0.16215	0.46116	-0.137359
10284	ENSG00000150459	SAP18	Sin3A associated protein 18	0.0783638	0.199299	0.0577741	-0.243054	-0.0283263
10285	ENSG00000119953	SMNDC1	survival motor neuron domain containing 1	0.316648	0.92105	0.688188	0.575071	0.459866
10286	ENSG00000116752	BCAS2	BCAS2, pre-mRNA processing factor	-0.108224	0.510582	-0.217609	-0.271785	-0.138302
10287	ENSG00000171700	RGS19	regulator of G protein signaling 19	0.492839	1.08689	0.271809	0.215478	-0.0378513
10289	ENSG00000114784	EIF1B	eukaryotic translation initiation factor 1B	0.553959	1.20088	0.575649	0.247179	0.142357
10290	ENSG00000072195	SPEG	SPEG complex locus	0.239382	1.23256	0.501056	0.72705	0.681869
10291	ENSG00000099995	SF3A1	splicing factor 3a subunit 1	-0.196668	0.973766	0.169217	-0.252457	-0.369808
10293	ENSG00000183763	TRAIP	TRAF interacting protein	-0.388469	1.80707	0.215032	0.612303	0.511406
10294	ENSG00000069345	DNAJA2	DnaJ heat shock protein family (Hsp40) member A2	-0.131693	0.875242	-0.286425	-0.103297	0.0383589
10295	ENSG00000103507	BCKDK	branched chain ketoacid dehydrogenase kinase	-0.0426015	0.106321	0.136684	-0.426679	-0.262193
10296	ENSG00000090316	MAEA	macrophage erythroblast attacher	-0.109023	0.215151	0.0953475	0.0112613	0.066762
10297	ENSG00000115266	APC2	APC2, WNT signaling pathway regulator	0.649977	0.588322	0.312937	1.73749	1.41392
10298	ENSG00000130669	PAK4	p21 (RAC1) activated kinase 4	0.183815	0.32793	0.578356	-0.0209201	-0.201742
10299	ENSG00000145495	2022-03-06	membrane associated ring-CH-type finger 6	-0.147882	0.650158	0.219049	0.110331	0.390932
103	ENSG00000160710	ADAR	adenosine deaminase, RNA specific	0.503136	1.10551	0.233317	0.326214	0.331297
10300	ENSG00000140854	KATNB1	katanin regulatory subunit B1	-0.43837	0.765844	0.298403	0.32134	-0.18422
10301	ENSG00000176124	DLEU1	deleted in lymphocytic leukemia 1	0.31284	0.706381	0.167034	0.415059	0.602826
10302	ENSG00000174446	SNAPC5	small nuclear RNA activating complex polypeptide 5	-0.266885	0.445579	-0.296356	-0.263486	0.0170162
10307	ENSG00000113108	APBB3	amyloid beta precursor protein binding family B member 3	0.0276722	0.0315279	0.487934	0.803487	1.31936
10308	ENSG00000185947	ZNF267	zinc finger protein 267	0.251795	1.13631	-0.337295	-0.00855327	0.106751
10309	ENSG00000152669	CCNO	cyclin O	0.27138	0.481593	0.115495	0.511339	0.14502
1031	ENSG00000123080	CDKN2C	cyclin dependent kinase inhibitor 2C	0.442354	1.54307	-0.164819	-0.0919892	0.00304403
10311	ENSG00000157538	VPS26C	VPS26 endosomal protein sorting factor C	0.413624	1.49328	0.00646955	-0.00775076	0.000743795
10312	ENSG00000110719	TCIRG1	T cell immune regulator 1, ATPase H+ transporting V0 subunit a3	-0.477122	0.761929	-0.157047	0.501186	0.693819
10313	ENSG00000133318	RTN3	reticulon 3	-0.109318	0.814127	0.159153	-0.000557984	-0.190274
10314	ENSG00000115365	LANCL1	LanC like 1	0.0458355	0.0804421	0.213212	0.224638	0.318951
10318	ENSG00000145901	TNIP1	TNFAIP3 interacting protein 1	-0.0884189	0.205114	-0.102795	-0.475779	-0.471538
1032	ENSG00000129355	CDKN2D	cyclin dependent kinase inhibitor 2D	0.426083	0.735451	-0.0341087	0.473138	0.0189853
10320	ENSG00000185811	IKZF1	IKAROS family zinc finger 1	0.238947	1.04731	0.103227	-0.0143267	-0.251847
10322	ENSG00000135632	SMYD5	SMYD family member 5	-0.158755	0.204182	0.105184	0.0776344	-0.018596
10324	ENSG00000239474	KLHL41	kelch like family member 41	1.67507	2.15295	1.33001	0.65949	1.29845
10325	ENSG00000083750	RRAGB	Ras related GTP binding B	0.741583	1.36505	0.626859	0.447568	0.601524
10327	ENSG00000117448	AKR1A1	aldo-keto reductase family 1 member A1	0.0557331	0.128367	0.0512997	0.114949	0.181463
10328	ENSG00000131148	EMC8	ER membrane protein complex subunit 8	0.643307	0.800142	0.488742	0.238915	0.0528566
10329	ENSG00000118600	RXYLT1	ribitol xylosyltransferase 1	0.108051	0.266888	-0.0716791	0.200786	-0.020635
1033	ENSG00000100526	CDKN3	cyclin dependent kinase inhibitor 3	-0.545191	0.752971	-0.335671	-0.230778	-0.230266
10330	ENSG00000257727	CNPY2	canopy FGF signaling regulator 2	0.145614	0.240845	0.309653	-0.0608409	0.0952699
103344930	ENSG00000244578	LINC01391	long intergenic non-protein coding RNA 1391	-0.0686201	0.129206	0.126341	0.518474	0.816394
10336	ENSG00000185619	PCGF3	polycomb group ring finger 3	0.0274856	0.0994302	0.236124	-0.167231	0.0516667
10342	ENSG00000114354	TFG	TRK-fused gene	0.301043	1.55129	-0.0647657	0.0660305	0.145144
10343	ENSG00000130943	PKDREJ	polycystin family receptor for egg jelly	-0.128914	0.100188	0.386866	1.57521	2.79912
10345	ENSG00000186439	TRDN	triadin	-0.694804	1.58738	-1.01958	2.23336	2.63045
10346	ENSG00000132274	TRIM22	tripartite motif containing 22	1.77124	1.97928	-0.154123	2.11363	1.27667
10347	ENSG00000064687	ABCA7	ATP binding cassette subfamily A member 7	-0.43998	0.529448	0.34501	0.666082	0.733497
10352	ENSG00000116874	WARS2	tryptophanyl tRNA synthetase 2, mitochondrial	-0.547651	0.666026	-0.123986	-0.23341	-0.151219
10360	ENSG00000107833	NPM3	nucleophosmin/nucleoplasmin 3	-0.757117	1.2426	-0.251575	-0.454445	-0.268912
10361	ENSG00000158806	NPM2	nucleophosmin/nucleoplasmin 2	0.126387	0.147472	-0.0495049	0.747212	0.254924
103611081	ENSG00000255455	LOC103611081	uncharacterized LOC103611081	1.33931	1.44431	0.473837	1.31033	0.789811
10362	ENSG00000064961	HMG20B	high mobility group 20B	-0.705034	1.78916	-0.0111642	-0.212132	-0.298069
103625684	ENSG00000207357	RNU6-2	RNA, U6 small nuclear 2	-0.328121	0.419165	-0.194977	-0.229872	0.206592
10363	ENSG00000140382	HMG20A	high mobility group 20A	-0.170043	0.443398	-0.265678	-0.0315414	-0.146932
10365	ENSG00000127528	KLF2	Kruppel like factor 2	0.907457	0.715221	1.11152	1.03518	0.194964
10367	ENSG00000107745	MICU1	mitochondrial calcium uptake 1	-0.00625254	0.051552	-0.167698	-0.256946	-0.0255631
103689912	ENSG00000267280	TBX2-AS1	TBX2 antisense RNA 1	0.0852354	0.0289951	0.39457	0.208585	0.7924
103695363	NA	FOXG1-AS1	FOXG1 antisense RNA 1	0.184059	0.459602	-0.171019	NaN	NaN
103695435	ENSG00000254560	BBOX1-AS1	BBOX1 antisense RNA 1	0.749578	0.964151	0.855025	0.489	0.464991
10370	ENSG00000164442	CITED2	Cbp/p300 interacting transactivator with Glu/Asp rich carboxy-terminal domain 2	-0.212673	0.349535	0.0360824	-0.49394	-0.397427
10371	ENSG00000075213	SEMA3A	semaphorin 3A	0.426653	0.453157	-0.00299043	0.575249	0.94601
10376	ENSG00000123416	TUBA1B	tubulin alpha 1b	-0.245735	0.543178	-0.367776	-0.427367	-0.146385
10379	ENSG00000213928	IRF9	interferon regulatory factor 9	0.605491	1.63118	0.407592	0.967767	0.855637
10379	ENSG00000285048	IRF9	interferon regulatory factor 9	0.605491	1.63118	0.407592	NaN	NaN
10380	ENSG00000162813	BPNT1	3'(2'), 5'-bisphosphate nucleotidase 1	-0.0351939	0.444794	-0.0379055	0.216043	0.11738
10381	ENSG00000258947	TUBB3	tubulin beta 3 class III	0.669471	0.569928	-0.215276	-0.728685	0.395698
10382	ENSG00000104833	TUBB4A	tubulin beta 4A class IVa	-0.567456	1.32145	0.279065	-0.756032	-1.10327
10383	ENSG00000188229	TUBB4B	tubulin beta 4B class IVb	-0.396684	0.478955	0.00307958	-0.369556	-0.0898007
10384	ENSG00000111801	BTN3A3	butyrophilin subfamily 3 member A3	0.622294	0.446247	0.426032	0.925528	1.2723
10385	ENSG00000124508	BTN2A2	butyrophilin subfamily 2 member A2	0.819401	1.27625	0.142297	0.386289	0.442314
10388	ENSG00000196074	SYCP2	synaptonemal complex protein 2	-0.0793798	0.782765	0.101274	0.459726	0.499003
10389	ENSG00000102098	SCML2	Scm polycomb group protein like 2	0.542147	1.5409	-0.0660535	-0.548449	0.239058
1039	ENSG00000140743	CDR2	cerebellar degeneration related protein 2	0.438334	0.538592	0.29627	0.390174	0.0998829
10390	ENSG00000134255	CEPT1	choline/ethanolamine phosphotransferase 1	-0.284387	1.15864	-0.426936	0.136078	0.318911
103910	ENSG00000118680	MYL12B	myosin light chain 12B	-0.187399	0.884786	-0.133124	-0.248779	-0.237984
10392	ENSG00000106100	NOD1	nucleotide binding oligomerization domain containing 1	0.342288	0.719919	0.0191131	-0.0143126	0.166721
10393	ENSG00000164162	ANAPC10	anaphase promoting complex subunit 10	0.0939367	0.269444	-0.237638	0.0151147	0.0763553
10395	ENSG00000164741	DLC1	DLC1 Rho GTPase activating protein	-0.0186614	0.0320104	0.17323	-0.235777	-0.110614
10395	ENSG00000285265	DLC1	DLC1 Rho GTPase activating protein	-0.0186614	0.0320104	0.17323	NaN	NaN
10397	ENSG00000104419	NDRG1	N-myc downstream regulated 1	2.70249	0.998116	2.30709	1.21929	2.02817
10398	ENSG00000101335	MYL9	myosin light chain 9	-0.109185	0.131675	0.122178	0.254546	0.368841
10399	ENSG00000204628	RACK1	receptor for activated C kinase 1	-0.377915	1.28544	-0.151756	-0.144458	-0.186278
104	ENSG00000197381	ADARB1	adenosine deaminase, RNA specific B1	0.77163	1.37666	0.806089	0.584518	0.683351
10400	ENSG00000133027	PEMT	phosphatidylethanolamine N-methyltransferase	0.0132537	0.0184749	-0.0503504	-0.209464	-0.217492
10401	ENSG00000131788	PIAS3	protein inhibitor of activated STAT 3	0.614478	1.27908	0.436174	0.305403	0.0950387
10403	ENSG00000080986	NDC80	NDC80, kinetochore complex component	-0.52553	0.836993	-0.266426	0.19181	0.105247
10404	ENSG00000104324	CPQ	carboxypeptidase Q	-0.131101	0.643981	0.137349	0.470961	0.255694
10410	ENSG00000142089	IFITM3	interferon induced transmembrane protein 3	0.0324557	0.055913	0.0343326	-0.40486	0.164194
10412	ENSG00000164346	NSA2	NSA2, ribosome biogenesis homolog	-0.222178	1.64545	-0.309347	0.0556374	-0.121885
104169671	ENSG00000230426	LINC01036	long intergenic non-protein coding RNA 1036	-0.0571876	0.0517953	0.0136813	0.26458	0.70609
10418	ENSG00000262655	SPON1	spondin 1	0.944156	0.99136	0.889798	2.32923	NaN
10419	ENSG00000100462	PRMT5	protein arginine methyltransferase 5	-0.542394	0.926142	0.0306879	-0.216311	0.07027
10420	ENSG00000070759	TESK2	testis associated actin remodelling kinase 2	0.830787	0.682723	0.288986	0.394792	0.487467
10421	ENSG00000169217	CD2BP2	CD2 cytoplasmic tail binding protein 2	0.405795	0.891795	0.209651	0.542524	0.29945
10422	ENSG00000130560	UBAC1	UBA domain containing 1	-0.334948	1.04742	0.0146155	-0.362402	-0.138227
10423	ENSG00000103502	CDIPT	CDP-diacylglycerol--inositol 3-phosphatidyltransferase	0.53767	0.938942	0.426048	0.225157	0.138552
10424	ENSG00000164040	PGRMC2	progesterone receptor membrane component 2	-0.0736576	0.30262	0.526225	-0.226099	0.0583247
10425	ENSG00000177479	ARIH2	ariadne RBR E3 ubiquitin protein ligase 2	0.312011	1.0604	0.153107	0.24427	0.0770467
10426	ENSG00000126216	TUBGCP3	tubulin gamma complex associated protein 3	0.296881	1.01423	0.0156889	0.05812	0.115152
10426	ENSG00000282003	TUBGCP3	tubulin gamma complex associated protein 3	0.296881	1.01423	0.0156889	NaN	NaN
10427	ENSG00000138802	SEC24B	SEC24 homolog B, COPII coat complex component	-0.28648	0.415855	-0.0932703	-0.344884	-0.0323006
10428	ENSG00000153774	CFDP1	craniofacial development protein 1	-0.357839	1.41564	-0.070035	-0.542322	-0.528809
1043	ENSG00000169442	CD52	CD52 molecule	-1.06599	3.36552	-0.964393	-1.1174	-0.488228
10430	ENSG00000105677	TMEM147	transmembrane protein 147	-0.0725208	0.0936426	0.0154719	0.0867701	-0.126788
104310353	ENSG00000233080	LINC01399	long intergenic non-protein coding RNA 1399	0.0572284	0.121148	0.130731	-0.24469	0.490191
10432	ENSG00000239306	RBM14	RNA binding motif protein 14	-0.697715	0.508537	-0.0696123	-0.0139875	0.224986
10434	ENSG00000120992	LYPLA1	lysophospholipase I	-0.0388132	0.151873	-0.265667	-0.294433	0.126903
10435	ENSG00000149798	CDC42EP2	CDC42 effector protein 2	-0.109459	0.0811008	-0.18105	-0.0302322	-0.391276
104355136	ENSG00000249069	LINC01033	long intergenic non-protein coding RNA 1033	-1.11823	1.13004	-0.284496	0.0311896	0.536522
104355152	ENSG00000231689	LINC01090	long intergenic non-protein coding RNA 1090	0.748395	1.42533	0.179002	0.344031	0.540814
104355295	ENSG00000226200	SGMS1-AS1	SGMS1 antisense RNA 1	-0.273354	0.278437	-0.344154	-0.178811	0.394443
10436	ENSG00000126749	EMG1	EMG1, N1-specific pseudouridine methyltransferase	-0.420792	0.935521	-0.245479	-0.0317011	0.0644624
10436	ENSG00000268439	EMG1	EMG1, N1-specific pseudouridine methyltransferase	-0.420792	0.935521	-0.245479	NaN	NaN
10437	ENSG00000216490	IFI30	IFI30, lysosomal thiol reductase	-0.41039	0.711813	-0.014377	0.218509	0.1491
10438	ENSG00000197223	C1D	C1D nuclear receptor corepressor	-0.141573	0.367075	-0.25664	-0.208642	0.252527
10440	ENSG00000134375	TIMM17A	translocase of inner mitochondrial membrane 17A	0.123211	0.131534	-0.148064	-0.147422	0.12782
10443	ENSG00000244754	N4BP2L2	NEDD4 binding protein 2 like 2	-0.212746	0.394459	-0.20334	0.345093	0.413043
10444	ENSG00000160445	ZER1	zyg-11 related cell cycle regulator	0.535799	1.05932	0.558905	0.0611422	-0.265753
10445	ENSG00000187778	MCRS1	microspherule protein 1	-0.259791	0.607888	0.2426	0.0449014	0.152601
10447	ENSG00000196937	FAM3C	family with sequence similarity 3 member C	0.175066	0.382007	-0.0828557	-0.250783	-0.0558433
104472718	NA	LINC00508	long intergenic non-protein coding RNA 508	-0.449572	0.480252	-0.450176	NaN	NaN
10449	ENSG00000167315	ACAA2	acetyl-CoA acyltransferase 2	0.0573754	0.570621	0.157288	-0.0568407	-0.103808
10450	ENSG00000084072	PPIE	peptidylprolyl isomerase E	-0.2811	0.748173	0.130396	0.339108	0.112685
10452	ENSG00000130204	TOMM40	translocase of outer mitochondrial membrane 40	-0.0429608	0.0460672	0.0422432	-0.314831	-0.203248
10454	ENSG00000100324	TAB1	TGF-beta activated kinase 1 (MAP3K7) binding protein 1	-0.284341	0.723	0.231721	-0.169533	-0.0858374
10455	ENSG00000198721	ECI2	enoyl-CoA delta isomerase 2	-0.0884964	0.217331	0.251405	-0.158626	0.0240144
10456	ENSG00000143575	HAX1	HCLS1 associated protein X-1	-0.626264	0.655642	-0.46942	-0.0662845	-0.538423
10458	ENSG00000175866	BAIAP2	BAI1 associated protein 2	0.0679427	0.119949	0.176629	-0.00503399	0.19289
10459	ENSG00000116670	MAD2L2	mitotic arrest deficient 2 like 2	0.0292043	0.0606327	0.15822	-0.117917	-0.0372065
10460	ENSG00000013810	TACC3	transforming acidic coiled-coil containing protein 3	0.279522	0.46111	0.493117	0.163101	0.117471
10461	ENSG00000153208	MERTK	MER proto-oncogene, tyrosine kinase	0.443426	0.992937	0.343546	0.318053	0.163461
10463	ENSG00000014824	SLC30A9	solute carrier family 30 member 9	-0.238878	1.21794	0.115976	-0.415132	-0.144736
10464	ENSG00000083535	PIBF1	progesterone immunomodulatory binding factor 1	-0.172853	1.23633	-0.310183	-0.125382	0.110301
10465	ENSG00000171960	PPIH	peptidylprolyl isomerase H	-0.551252	1.03453	-0.255446	-0.596642	-0.298532
10466	ENSG00000164597	COG5	component of oligomeric golgi complex 5	-0.201597	0.614825	-0.0634517	0.285618	0.226097
10466	ENSG00000284369	COG5	component of oligomeric golgi complex 5	-0.201597	0.614825	-0.0634517	NaN	NaN
10467	ENSG00000106400	ZNHIT1	zinc finger HIT-type containing 1	-0.524919	1.20671	-0.157601	-0.147456	-0.155374
10468	ENSG00000134363	FST	follistatin	2.53411	2.59155	1.20668	1.59203	0.885855
10469	ENSG00000104980	TIMM44	translocase of inner mitochondrial membrane 44	-0.507302	1.09027	-0.156787	0.105288	0.0865116
10472	ENSG00000179456	ZBTB18	zinc finger and BTB domain containing 18	0.471451	0.666665	0.0774864	0.311821	0.199691
10473	ENSG00000182952	HMGN4	high mobility group nucleosomal binding domain 4	-0.018878	0.0491615	-0.275143	-0.187765	-0.185837
10474	ENSG00000171148	TADA3	transcriptional adaptor 3	0.150593	0.667742	0.234229	-0.0969885	-0.0641052
10475	ENSG00000112343	TRIM38	tripartite motif containing 38	0.655039	1.17572	0.367683	0.738184	0.392248
10476	ENSG00000167863	ATP5PD	ATP synthase peripheral stalk subunit d	-0.0571584	0.0928063	-0.0177544	-0.261441	-0.179473
10477	ENSG00000170035	UBE2E3	ubiquitin conjugating enzyme E2 E3	0.148708	0.715779	0.0798815	-0.050422	-0.141225
10478	ENSG00000100372	SLC25A17	solute carrier family 25 member 17	-0.161877	0.46998	-0.161004	-0.100352	0.127294
10479	ENSG00000198689	SLC9A6	solute carrier family 9 member A6	0.143572	1.04329	0.163197	0.107949	0.209012
104797538	ENSG00000237978	KCNMB2-AS1	KCNMB2 antisense RNA 1	-0.391618	0.746917	0.366836	0.285035	0.213499
10480	ENSG00000149100	EIF3M	eukaryotic translation initiation factor 3 subunit M	-0.328056	1.61904	-0.327759	-0.185887	-0.165669
10481	ENSG00000159184	HOXB13	homeobox B13	0.556187	0.544848	0.71494	-0.320499	-0.0965795
10482	ENSG00000162231	NXF1	nuclear RNA export factor 1	0.983607	1.26545	0.305986	0.421809	0.449205
10483	ENSG00000101310	SEC23B	Sec23 homolog B, coat complex II component	0.468809	1.11601	0.135458	0.513212	0.323695
10484	ENSG00000100934	SEC23A	Sec23 homolog A, coat complex II component	0.121024	0.564843	-0.0199386	-0.418463	0.0195439
10485	ENSG00000125462	C1orf61	chromosome 1 open reading frame 61	0.029988	0.0346283	0.465617	-0.460737	0.955828
10487	ENSG00000131236	CAP1	cyclase associated actin cytoskeleton regulatory protein 1	-0.199154	0.735375	-0.330415	0.190668	-0.00420151
10488	ENSG00000107175	CREB3	cAMP responsive element binding protein 3	0.634943	1.17685	0.383985	0.498893	0.276204
10489	ENSG00000132128	LRRC41	leucine rich repeat containing 41	0.502187	0.912846	0.399923	0.417857	0.215556
10490	ENSG00000100568	VTI1B	vesicle transport through interaction with t-SNAREs 1B	0.257695	0.844893	0.266896	-0.0823289	-0.152355
10491	ENSG00000170275	CRTAP	cartilage associated protein	-0.0475539	0.0782711	0.0858823	-0.281878	-0.457636
10492	ENSG00000135316	SYNCRIP	synaptotagmin binding cytoplasmic RNA interacting protein	0.103403	0.146564	0.184407	-0.0117493	0.241618
10493	ENSG00000108828	VAT1	vesicle amine transport 1	0.836054	1.71379	0.613712	0.192694	0.109921
10494	ENSG00000115694	STK25	serine/threonine kinase 25	-0.106325	0.275425	0.168891	-0.0949175	0.054877
10495	ENSG00000165675	ENOX2	ecto-NOX disulfide-thiol exchanger 2	-0.0240535	0.598542	0.183938	0.325012	-0.000510866
10497	ENSG00000198722	UNC13B	unc-13 homolog B	-0.0621794	0.193313	0.359804	0.394952	0.433568
10498	ENSG00000142453	CARM1	coactivator associated arginine methyltransferase 1	-0.242831	0.680171	-0.0579457	-0.397347	-0.654098
10499	ENSG00000140396	NCOA2	nuclear receptor coactivator 2	0.461698	0.834928	0.212472	0.201706	0.327947
1050	ENSG00000245848	CEBPA	CCAAT enhancer binding protein alpha	-0.204094	0.462287	-0.154487	-0.606585	-0.305704
10500	ENSG00000143434	SEMA6C	semaphorin 6C	0.0996679	0.110448	-0.28891	1.18651	0.799469
10501	ENSG00000167680	SEMA6B	semaphorin 6B	0.107999	0.158337	-0.0564612	-0.953848	-0.270497
10505	ENSG00000135622	SEMA4F	ssemaphorin 4F	0.63501	1.17278	0.0947336	0.317848	0.541767
10507	ENSG00000187764	SEMA4D	semaphorin 4D	0.234968	1.52719	0.759936	0.348426	0.194922
10509	ENSG00000185033	SEMA4B	semaphorin 4B	0.293421	1.48358	0.182689	0.046925	-0.00311985
1051	ENSG00000172216	CEBPB	CCAAT enhancer binding protein beta	-0.265372	0.161469	-0.594718	-0.0613158	-1.14725
10513	ENSG00000062725	APPBP2	amyloid beta precursor protein binding protein 2	0.895008	2.20839	0.47786	0.393085	0.413184
10514	ENSG00000132382	MYBBP1A	MYB binding protein 1a	-0.543251	0.697777	0.119914	-0.133323	0.118597
10518	ENSG00000136425	CIB2	calcium and integrin binding family member 2	-0.499451	1.06715	0.0544444	-0.388796	-0.386131
10519	ENSG00000185043	CIB1	calcium and integrin binding 1	0.058635	0.120485	0.343024	0.130748	0.133199
1052	ENSG00000221869	CEBPD	CCAAT enhancer binding protein delta	0.281903	0.749411	0.206535	-0.0498359	-0.532186
10520	ENSG00000121417	ZNF211	zinc finger protein 211	0.679779	1.39279	0.398307	0.562185	0.45582
10521	ENSG00000100201	DDX17	DEAD-box helicase 17	1.09542	1.2807	0.305931	0.654106	0.77846
10522	ENSG00000177030	DEAF1	DEAF1 transcription factor	0.0642982	0.133361	0.142412	-0.273787	-0.304372
10522	ENSG00000282712	DEAF1	DEAF1 transcription factor	0.0642982	0.133361	0.142412	NaN	NaN
105221694	ENSG00000282851	BISPR	BST2 interferon stimulated positive regulator	0.508433	0.733391	-0.551867	-0.654483	-0.31192
10523	ENSG00000085872	CHERP	calcium homeostasis endoplasmic reticulum protein	-0.0936537	0.125959	0.2582	-0.455094	-0.579947
10524	ENSG00000172977	KAT5	lysine acetyltransferase 5	-0.241742	1.09152	0.0797063	0.0505223	-0.0138274
10525	ENSG00000149428	HYOU1	hypoxia up-regulated 1	0.582821	1.52667	0.219473	0.207018	0.279858
10525	ENSG00000280682	HYOU1	hypoxia up-regulated 1	0.582821	1.52667	0.219473	NaN	NaN
10526	ENSG00000133704	IPO8	importin 8	0.242903	1.2637	0.563752	0.215818	0.459116
10527	ENSG00000205339	IPO7	importin 7	-0.448192	0.713315	-0.283825	-0.127735	0.00232587
105274304	ENSG00000261335	LOC105274304	uncharacterized LOC105274304	-0.768994	0.471354	-0.114398	-0.42977	-0.239799
10528	ENSG00000101361	NOP56	NOP56 ribonucleoprotein	-0.0690151	0.0599654	0.0724231	-0.0378093	0.0853454
10531	ENSG00000107959	PITRM1	pitrilysin metallopeptidase 1	-0.178369	1.21997	0.374409	-0.0573455	0.0535743
10533	ENSG00000197548	ATG7	autophagy related 7	-0.262642	0.729971	0.0681604	0.209054	0.403629
10534	ENSG00000173465	SSSCA1	Sjogren syndrome/scleroderma autoantigen 1	-0.806523	0.997549	-0.122176	-0.313943	-0.0312196
10535	ENSG00000104889	RNASEH2A	ribonuclease H2 subunit A	-0.753527	2.55337	-0.250868	-0.256711	-0.244588
10536	ENSG00000110811	P3H3	prolyl 3-hydroxylase 3	-0.821481	1.04804	-0.323056	0.117073	0.376837
105369190	NA	NA	NA	-0.589804	0.475589	0.609073	NaN	NaN
105369195	NA	NA	NA	-0.422388	0.406354	0.025182	NaN	NaN
105370098	NA	NA	NA	0.190918	0.155987	-0.0863644	NaN	NaN
105370941	ENSG00000261136	LOC105370941	uncharacterized LOC105370941	-0.297172	0.22601	-0.35988	0.436513	0.745321
105371397	NA	NA	NA	-0.282859	1.16037	0.478464	NaN	NaN
105371405	NA	NA	NA	0.158341	0.0722902	0.419505	NaN	NaN
105371414	ENSG00000260279	LOC105371414	uncharacterized LOC105371414	-0.709831	0.342112	-0.18426	-1.09698	0.934297
105371478	NA	NA	NA	-0.245983	0.594425	0.226367	NaN	NaN
105371592	ENSG00000262050	LOC105371592	uncharacterized LOC105371592	-0.882989	1.19468	-0.09068	-0.70822	-0.261908
105371730	ENSG00000214708	LOC105371730	uncharacterized LOC105371730	-0.88047	0.280912	-0.411986	-0.720425	-0.174577
105371810	NA	NA	NA	-1.13351	0.971088	0.0625685	NaN	NaN
105371931	NA	NA	NA	0.216714	0.396604	0.452317	NaN	NaN
105372476	ENSG00000267871	ZNF460-AS1	ZNF460 antisense RNA 1	0.489387	1.3356	1.07868	0.362417	0.586336
105372483	ENSG00000269054	LOC105372483	uncharacterized LOC105372483	-0.212658	0.215244	0.107311	-0.112525	0.374428
105372818	NA	NA	NA	-0.837577	0.887669	-0.398894	NaN	NaN
105373311	NA	LOC105373311	uncharacterized LOC105373311	0.0910012	0.304232	0.0766158	NaN	NaN
105373759	NA	LOC105373759	uncharacterized LOC105373759	0.32403	0.212167	0.413307	NaN	NaN
105374013	NA	LOC105374013	endogenous retrovirus group K member 5 Gag polyprotein	-0.572923	0.349792	0.102366	NaN	NaN
105374567	NA	LOC105374567	uncharacterized LOC105374567	0.818531	0.56951	0.190238	NaN	NaN
105374693	NA	LINC02211	long intergenic non-protein coding RNA 2211	1.23169	1.1942	0.616545	NaN	NaN
105374700	NA	NA	NA	0.423451	1.09448	0.354992	NaN	NaN
105375105	NA	NA	NA	0.54724	0.604057	0.164226	NaN	NaN
105375303	NA	LOC105375303	uncharacterized LOC105375303	0.774519	0.772508	-0.216441	NaN	NaN
105375620	NA	NA	NA	-0.0719983	0.0708122	0.213204	NaN	NaN
105375816	NA	LOC105375816	putative coiled-coil domain-containing protein 144C	0.266527	0.137266	-0.377921	NaN	NaN
105375817	NA	LOC105375817	POTE ankyrin domain family member A-like	0.639438	0.34849	0.0908176	NaN	NaN
105376114	ENSG00000254473	LOC105376114	uncharacterized LOC105376114	-0.698583	0.494081	0.0684232	-0.148589	-0.509632
105376337	NA	NA	NA	0.549622	0.865655	0.568321	NaN	NaN
105376684	NA	NA	NA	-0.143735	0.11009	-0.0487228	NaN	NaN
105376780	NA	NA	NA	2.11263	2.59893	1.60569	NaN	NaN
105376955	ENSG00000232746	LINC02022	long intergenic non-protein coding RNA 2022	-0.519856	0.885357	0.221989	0.0525407	1.27646
105377021	NA	LOC105377021	uncharacterized LOC105377021	0.110556	0.39298	0.385124	NaN	NaN
105377135	NA	NA	NA	-0.973807	1.17716	-0.622205	NaN	NaN
105377200	NA	NA	NA	1.3236	1.4163	0.708508	NaN	NaN
105377621	NA	LOC105377621	uncharacterized LOC105377621	0.212316	0.164194	-0.313541	NaN	NaN
105377622	NA	LOC105377622	uncharacterized LOC105377622	0.221665	0.60338	0.317296	NaN	NaN
105377792	NA	LOC105377792	protein app1-like	0.432555	0.300786	-0.537286	NaN	NaN
105377819	NA	NA	NA	-0.675526	1.0563	0.0781977	NaN	NaN
105378828	ENSG00000261737	CLCA4-AS1	CLCA4 antisense RNA 1	0.595437	0.47898	-0.995955	0.341999	-0.697116
105379045	NA	NA	NA	0.127606	0.299054	0.361606	NaN	NaN
105379046	NA	NA	NA	0.316101	0.405363	0.371179	NaN	NaN
105379177	NA	LOC105379177	uncharacterized LOC105379177	0.79549	0.409349	0.486947	NaN	NaN
10538	ENSG00000156127	BATF	basic leucine zipper ATF-like transcription factor	1.01143	1.14533	0.666161	0.654247	0.131615
10539	ENSG00000108010	GLRX3	glutaredoxin 3	-0.308543	0.536864	-0.260758	-0.188784	-0.0486686
1054	ENSG00000153879	CEBPG	CCAAT enhancer binding protein gamma	-0.503351	0.427794	-0.647901	0.418367	-0.667042
10540	ENSG00000175203	DCTN2	dynactin subunit 2	-0.0869959	0.153601	-0.0124157	0.118162	-0.0489292
10541	ENSG00000136938	ANP32B	acidic nuclear phosphoprotein 32 family member B	-0.000966081	0.000997484	0.701167	-0.298136	-0.294693
10542	ENSG00000134248	LAMTOR5	late endosomal/lysosomal adaptor, MAPK and MTOR activator 5	-0.058423	0.181338	-0.0827456	-0.516456	-0.179387
10544	ENSG00000101000	PROCR	protein C receptor	0.691471	0.640419	-1.31077	1.20984	0.0617855
10548	ENSG00000100926	TM9SF1	transmembrane 9 superfamily member 1	0.2833	0.595586	0.321996	-0.25978	0.0926955
10548	ENSG00000285465	TM9SF1	transmembrane 9 superfamily member 1	0.2833	0.595586	0.321996	NaN	NaN
10549	ENSG00000123131	PRDX4	peroxiredoxin 4	-0.219822	0.231338	-0.113038	-0.21486	-0.0560179
10550	ENSG00000144746	ARL6IP5	ADP ribosylation factor like GTPase 6 interacting protein 5	0.521347	2.55019	0.0904904	0.216632	0.125312
10552	ENSG00000241685	ARPC1A	actin related protein 2/3 complex subunit 1A	-0.150364	0.447978	-0.110292	-0.275942	-0.222477
10553	ENSG00000109854	HTATIP2	HIV-1 Tat interactive protein 2	0.256355	0.721961	-0.177951	0.0322609	-0.0988502
10554	ENSG00000204310	AGPAT1	1-acylglycerol-3-phosphate O-acyltransferase 1	1.83584	0.519239	0.588155	-0.224064	-0.266401
10554	ENSG00000228892	AGPAT1	1-acylglycerol-3-phosphate O-acyltransferase 1	1.83584	0.519239	0.588155	NaN	NaN
10554	ENSG00000226467	AGPAT1	1-acylglycerol-3-phosphate O-acyltransferase 1	1.83584	0.519239	0.588155	NaN	NaN
10554	ENSG00000236873	AGPAT1	1-acylglycerol-3-phosphate O-acyltransferase 1	1.83584	0.519239	0.588155	NaN	NaN
10554	ENSG00000206324	AGPAT1	1-acylglycerol-3-phosphate O-acyltransferase 1	1.83584	0.519239	0.588155	NaN	NaN
10554	ENSG00000227642	AGPAT1	1-acylglycerol-3-phosphate O-acyltransferase 1	1.83584	0.519239	0.588155	NaN	NaN
10554	ENSG00000235758	AGPAT1	1-acylglycerol-3-phosphate O-acyltransferase 1	1.83584	0.519239	0.588155	NaN	NaN
10555	ENSG00000169692	AGPAT2	1-acylglycerol-3-phosphate O-acyltransferase 2	0.350943	1.306	0.329898	0.0891027	0.0267176
10556	ENSG00000148688	RPP30	ribonuclease P/MRP subunit p30	-0.128856	0.492551	-0.246246	-0.0366159	0.116821
10557	ENSG00000152464	RPP38	ribonuclease P/MRP subunit p38	0.58404	1.47426	0.126136	0.156455	0.0339528
10558	ENSG00000090054	SPTLC1	serine palmitoyltransferase long chain base subunit 1	-0.122895	0.639958	-0.127674	0.176757	0.143297
10559	ENSG00000164414	SLC35A1	solute carrier family 35 member A1	0.201201	2.027	-0.183023	0.383573	0.23356
10560	ENSG00000117479	SLC19A2	solute carrier family 19 member 2	-0.199626	1.38427	-0.207472	-0.337651	0.084494
10564	ENSG00000124198	ARFGEF2	ADP ribosylation factor guanine nucleotide exchange factor 2	0.236668	0.648306	0.250565	0.10876	0.247982
10565	ENSG00000066777	ARFGEF1	ADP ribosylation factor guanine nucleotide exchange factor 1	0.489308	1.10032	0.198713	0.27024	0.2156
10566	ENSG00000111254	AKAP3	A-kinase anchoring protein 3	-0.354492	0.470103	-0.619877	0.54439	-0.10616
10567	ENSG00000105404	RABAC1	Rab acceptor 1	0.379986	1.06927	0.518705	0.492467	0.248993
10569	ENSG00000164609	SLU7	SLU7 homolog, splicing factor	-0.552896	0.97587	-0.252204	-0.0821811	-0.254945
10572	ENSG00000184990	SIVA1	SIVA1 apoptosis inducing factor	-0.144178	0.117643	0.339158	0.0668312	0.217446
10573	ENSG00000086504	MRPL28	mitochondrial ribosomal protein L28	-0.148811	0.339649	-0.0276268	-0.0740098	0.0496597
10574	ENSG00000135624	CCT7	chaperonin containing TCP1 subunit 7	-0.57342	1.02799	-0.121692	-0.161556	-0.0568304
10575	ENSG00000115484	CCT4	chaperonin containing TCP1 subunit 4	-0.361377	0.983632	-0.21636	0.0245075	0.0747092
10576	ENSG00000166226	CCT2	chaperonin containing TCP1 subunit 2	-0.382627	0.850035	-0.293334	-0.19582	0.0639684
10577	ENSG00000119655	NPC2	NPC intracellular cholesterol transporter 2	-0.240918	0.751546	-0.333623	-0.348678	-0.0943854
1058	ENSG00000115163	CENPA	centromere protein A	-0.404285	1.17436	-0.0769234	-0.553202	-0.343615
10580	ENSG00000095637	SORBS1	sorbin and SH3 domain containing 1	0.414743	1.28737	0.225598	0.0610456	0.147156
10581	ENSG00000185201	IFITM2	interferon induced transmembrane protein 2	-0.0914576	0.228621	-0.300237	-0.299867	-0.108221
10585	ENSG00000130714	POMT1	protein O-mannosyltransferase 1	0.723551	1.05751	0.252486	0.350236	0.297637
10587	ENSG00000184470	TXNRD2	thioredoxin reductase 2	-0.0761722	0.196877	0.472487	0.520366	0.432181
10589	ENSG00000175550	DRAP1	DR1 associated protein 1	0.292854	1.09751	0.228246	-0.00884663	-0.383597
1059	ENSG00000125817	CENPB	centromere protein B	0.233043	0.316542	0.14752	-0.105427	-0.0831421
10591	ENSG00000112667	DNPH1	2'-deoxynucleoside 5'-phosphate N-hydrolase 1	-0.727183	1.46463	-0.270002	-0.764243	-0.457214
10592	ENSG00000136824	SMC2	structural maintenance of chromosomes 2	0.202544	1.22814	-0.0786345	0.257332	0.374302
10597	ENSG00000256060	TRAPPC2B	trafficking protein particle complex 2B	0.0367575	0.100694	0.0932325	0.206021	-0.137745
10597	ENSG00000196459	TRAPPC2B	trafficking protein particle complex 2B	0.0367575	0.100694	0.0932325	-0.228899	0.00330326
10598	ENSG00000100591	AHSA1	activator of HSP90 ATPase activity 1	-0.297379	0.390436	-0.0844096	-0.617495	-0.131425
1060	ENSG00000145241	CENPC	centromere protein C	-0.616709	1.19104	-0.291164	0.304168	0.526324
10600	ENSG00000156256	USP16	ubiquitin specific peptidase 16	0.165278	0.958919	-0.0845534	0.19474	0.206865
10605	ENSG00000172239	PAIP1	poly(A) binding protein interacting protein 1	0.33851	1.06727	0.139717	-0.11084	-0.194219
10606	ENSG00000128050	PAICS	phosphoribosylaminoimidazole carboxylase and phosphoribosylaminoimidazolesuccinocarboxamide synthase	-0.519614	1.45179	-0.276587	-0.210272	-0.00623001
10607	ENSG00000183751	TBL3	transducin beta like 3	-0.515918	0.996247	-0.0424898	-0.0785889	0.111003
10608	ENSG00000123933	MXD4	MAX dimerization protein 4	0.812007	1.20752	0.676044	-0.221934	0.0181052
10609	ENSG00000141696	P3H4	prolyl 3-hydroxylase family member 4 (non-enzymatic)	-0.0425623	0.0650981	0.36352	0.265238	-0.149656
10610	ENSG00000070731	ST6GALNAC2	ST6 N-acetylgalactosaminide alpha-2,6-sialyltransferase 2	1.03786	1.91812	0.648208	Inf	Inf
10611	ENSG00000163110	PDLIM5	PDZ and LIM domain 5	0.00352268	0.00593363	-0.142548	0.245677	0.421985
10612	ENSG00000110171	TRIM3	tripartite motif containing 3	0.468741	0.84208	0.208054	1.27639	1.06559
10613	ENSG00000107566	ERLIN1	ER lipid raft associated 1	0.155383	0.865699	0.0766576	-0.0171266	0.0187202
10614	ENSG00000186834	HEXIM1	hexamethylene bisacetamide inducible 1	1.17363	1.31627	0.444124	0.244635	0.0163096
10615	ENSG00000076382	SPAG5	sperm associated antigen 5	0.0805128	0.236884	0.0885794	-0.0153622	0.254628
10616	ENSG00000125826	RBCK1	RANBP2-type and C3HC4-type zinc finger containing 1	0.339595	0.418239	0.351268	0.241275	0.00873709
10617	ENSG00000124356	STAMBP	STAM binding protein	0.025856	0.171054	0.0102303	0.160902	0.0185623
10618	ENSG00000152291	TGOLN2	trans-golgi network protein 2	0.508885	1.15389	0.234273	0.663806	0.259212
1062	ENSG00000138778	CENPE	centromere protein E	-0.610078	2.08912	-0.288792	-0.248773	0.223976
10620	ENSG00000179361	ARID3B	AT-rich interaction domain 3B	0.477984	1.03123	0.977112	0.147579	0.232776
10621	ENSG00000132664	POLR3F	RNA polymerase III subunit F	0.234841	0.726764	0.00499352	0.420566	0.186592
10622	ENSG00000113356	POLR3G	RNA polymerase III subunit G	0.0467548	0.0350457	-0.406337	-0.032204	0.370601
10623	ENSG00000186141	POLR3C	RNA polymerase III subunit C	0.683687	1.90413	-0.0819693	0.66712	0.125059
10625	ENSG00000116679	IVNS1ABP	influenza virus NS1A binding protein	0.360268	1.03719	0.259036	0.303265	0.571399
10626	ENSG00000221926	TRIM16	tripartite motif containing 16	-0.128755	0.185643	-0.0665228	-0.0138087	0.127174
10627	ENSG00000101608	MYL12A	myosin light chain 12A	-0.213379	1.03914	-0.322847	-0.18024	-0.127723
10628	ENSG00000265972	TXNIP	thioredoxin interacting protein	0.429345	0.648588	-0.103469	1.16781	0.329231
10629	ENSG00000162227	TAF6L	TATA-box binding protein associated factor 6 like	0.354189	0.69483	0.315217	0.2719	0.286292
1063	ENSG00000117724	CENPF	centromere protein F	-0.62904	1.39147	-0.196853	-0.34223	0.088766
10632	ENSG00000167283	ATP5MG	ATP synthase membrane subunit g	0.185423	0.60338	0.00492708	-0.186716	-0.08202
10634	ENSG00000185340	GAS2L1	growth arrest specific 2 like 1	0.461341	0.419153	0.644026	-0.679574	-0.40449
10635	ENSG00000111247	RAD51AP1	RAD51 associated protein 1	-0.523794	1.25465	-0.296742	0.00249848	0.48612
10636	ENSG00000169220	RGS14	regulator of G protein signaling 14	0.0197792	0.126739	0.248002	0.27236	0.231173
10640	ENSG00000070367	EXOC5	exocyst complex component 5	0.384481	1.40871	0.198347	-0.0108362	0.190455
10641	ENSG00000114388	NPRL2	NPR2 like, GATOR1 complex subunit	-0.052045	0.124581	0.0431742	0.048297	0.457922
10642	ENSG00000159217	IGF2BP1	insulin like growth factor 2 mRNA binding protein 1	0.0739313	0.17471	0.377026	-0.00856504	0.0719056
10643	ENSG00000136231	IGF2BP3	insulin like growth factor 2 mRNA binding protein 3	-0.334913	1.91202	0.0123329	0.100232	0.313839
10644	ENSG00000073792	IGF2BP2	insulin like growth factor 2 mRNA binding protein 2	0.201457	1.22473	0.0673431	0.0145592	-0.100349
10645	ENSG00000110931	CAMKK2	calcium/calmodulin dependent protein kinase kinase 2	0.090473	0.253094	0.638761	-0.144569	0.381576
10650	ENSG00000141391	PRELID3A	PRELI domain containing 3A	0.035107	0.0615673	-0.12329	0.508148	0.661678
10651	ENSG00000128654	MTX2	metaxin 2	0.0550885	0.352823	0.0336419	-0.263124	-0.0509738
10652	ENSG00000106636	YKT6	YKT6 v-SNARE homolog	0.955982	1.39896	0.401503	0.35952	0.0183344
10653	ENSG00000167642	SPINT2	serine peptidase inhibitor, Kunitz type 2	-0.710701	2.49439	-0.412833	0.339908	0.215217
10654	ENSG00000163344	PMVK	phosphomevalonate kinase	-0.05375	0.153622	0.235536	-0.124466	0.013553
10657	ENSG00000121774	KHDRBS1	KH RNA binding domain containing, signal transduction associated 1	-0.143888	0.61452	0.1678	-0.0675849	-0.0169691
10658	ENSG00000149187	CELF1	CUGBP Elav-like family member 1	0.405818	0.713566	0.305129	0.330164	0.392342
10659	ENSG00000048740	CELF2	CUGBP Elav-like family member 2	0.131105	0.206599	0.0418381	-0.0183626	0.0779224
10661	ENSG00000105610	KLF1	Kruppel like factor 1	-0.390704	0.541339	-0.189651	-0.860633	-0.234928
10664	ENSG00000102974	CTCF	CCCTC-binding factor	1.00498	2.42791	0.452209	0.23994	0.128813
10666	ENSG00000150637	CD226	CD226 molecule	-1.16652	2.84822	-0.722961	-1.41222	-0.394342
10667	ENSG00000145982	FARS2	phenylalanyl-tRNA synthetase 2, mitochondrial	0.224994	1.43341	-0.0980499	0.338993	0.122969
10668	ENSG00000100532	CGRRF1	cell growth regulator with ring finger domain 1	0.455768	1.03435	-0.238541	0.443016	0.0882318
10670	ENSG00000155876	RRAGA	Ras related GTP binding A	-0.0641129	0.143715	-0.030731	-0.0567078	0.0249174
10671	ENSG00000104671	DCTN6	dynactin subunit 6	-0.126395	0.328384	-0.185688	-0.201731	-0.0919833
10672	ENSG00000120063	GNA13	G protein subunit alpha 13	0.256205	1.39357	0.120314	-0.0882527	-0.117146
10675	ENSG00000114646	CSPG5	chondroitin sulfate proteoglycan 5	0.112813	0.118076	0.637336	-0.428382	-0.449576
10677	ENSG00000135407	AVIL	advillin	0.125662	0.260167	0.616459	0.85196	1.72796
10678	ENSG00000170340	B3GNT2	UDP-GlcNAc:betaGal beta-1,3-N-acetylglucosaminyltransferase 2	0.128241	0.630196	-0.0455402	-0.39333	-0.111744
10682	ENSG00000147155	EBP	EBP, cholestenol delta-isomerase	-0.544294	1.11206	-0.193142	-0.219309	0.0660103
10683	ENSG00000090932	DLL3	delta like canonical Notch ligand 3	0.091831	0.112122	-0.122274	-0.139833	-0.398514
10687	ENSG00000240694	PNMA2	PNMA family member 2	3.45646	2.55874	1.95578	1.50468	1.7286
1069	ENSG00000147400	CETN2	centrin 2	-0.143812	0.425936	0.128444	-0.546011	-0.305316
10691	ENSG00000162419	GMEB1	glucocorticoid modulatory element binding protein 1	-0.668804	1.54425	0.0707587	-0.465713	0.0102236
10693	ENSG00000132141	CCT6B	chaperonin containing TCP1 subunit 6B	0.490224	0.462557	0.975507	0.393667	0.165073
10694	ENSG00000156261	CCT8	chaperonin containing TCP1 subunit 8	-0.427415	2.29979	-0.345241	-0.246308	-0.0888596
10695	ENSG00000137161	CNPY3	canopy FGF signaling regulator 3	-0.0444377	0.142162	0.0530631	-0.0501783	0.0129383
1070	ENSG00000153140	CETN3	centrin 3	-0.332146	0.866315	-0.450585	-0.430476	-0.303854
10713	ENSG00000168883	USP39	ubiquitin specific peptidase 39	-0.329391	0.79106	-0.0561469	0.112718	-0.0561246
10714	ENSG00000077514	POLD3	DNA polymerase delta 3, accessory subunit	0.450989	1.41965	0.0516296	0.204794	0.318989
10715	ENSG00000223802	CERS1	ceramide synthase 1	-0.32287	1.12935	0.607245	-0.715324	-0.680439
10716	ENSG00000136535	TBR1	T-box, brain 1	0.693186	0.577248	-0.255519	0.145523	0.69137
10717	ENSG00000134262	AP4B1	adaptor related protein complex 4 subunit beta 1	0.125041	0.14022	0.0649636	0.646693	0.606753
1072	ENSG00000172757	CFL1	cofilin 1	0.0301237	0.0715359	0.0600334	-0.214805	-0.0859369
10721	ENSG00000051341	POLQ	DNA polymerase theta	0.0957073	0.178087	0.258462	0.349951	0.710709
10723	ENSG00000113504	SLC12A7	solute carrier family 12 member 7	-0.00428488	0.00718181	0.675095	-0.0648961	0.128808
10723	ENSG00000276482	SLC12A7	solute carrier family 12 member 7	-0.00428488	0.00718181	0.675095	NaN	NaN
10724	ENSG00000198408	OGA	O-GlcNAcase	-0.0294255	0.118628	0.192941	0.349863	0.377655
10725	ENSG00000102908	NFAT5	nuclear factor of activated T cells 5	0.61746	2.04683	0.764813	0.494371	0.567113
10726	ENSG00000090273	NUDC	nuclear distribution C, dynein complex regulator	-0.262522	0.384623	0.0717614	-0.488135	-0.365153
10728	ENSG00000110958	PTGES3	prostaglandin E synthase 3	-0.246072	0.554346	-0.0160662	-0.226152	-0.127196
1073	ENSG00000165410	CFL2	cofilin 2	0.44572	0.962213	0.422341	0.0129049	0.385754
10730	ENSG00000136758	YME1L1	YME1 like 1 ATPase	0.241511	0.607739	0.1429	0.309046	0.10943
10732	ENSG00000101190	TCFL5	transcription factor like 5	-0.19624	0.639668	-0.171811	-0.529311	0.0258144
10733	ENSG00000142731	PLK4	polo like kinase 4	-0.233096	1.44011	0.0189104	-0.17393	0.0720802
10735	ENSG00000101972	STAG2	stromal antigen 2	0.0929281	0.18683	-0.326473	0.121746	0.12222
10736	ENSG00000170577	SIX2	SIX homeobox 2	0.660861	0.49726	0.587674	-1.00164	-0.0772811
10740	NA	RFPL1S	RFPL1 antisense RNA 1	0.483802	1.29695	0.0617734	NaN	NaN
10741	ENSG00000089050	RBBP9	RB binding protein 9, serine hydrolase	0.242801	0.604264	0.0386096	-0.0650143	0.099433
10743	ENSG00000108557	RAI1	retinoic acid induced 1	0.689354	1.29734	0.763963	-0.00559773	0.162544
10745	ENSG00000116793	PHTF1	putative homeodomain transcription factor 1	0.433724	1.09341	0.140246	0.0791746	0.231476
10746	ENSG00000169967	MAP3K2	mitogen-activated protein kinase kinase kinase 2	0.837205	1.9063	0.471466	0.344075	0.540555
10747	ENSG00000009724	MASP2	mannan binding lectin serine peptidase 2	-0.198107	0.423782	0.000591723	2.8961	3.38305
10748	ENSG00000256667	KLRA1P	killer cell lectin like receptor A1, pseudogene	0.571648	0.33621	-0.128595	1.04216	1.56564
10749	ENSG00000129250	KIF1C	kinesin family member 1C	0.0202591	0.0351033	0.534331	-0.259626	-0.301536
1075	ENSG00000109861	CTSC	cathepsin C	0.409414	1.60025	-0.142821	0.442465	0.460062
10755	ENSG00000123159	GIPC1	GIPC PDZ domain containing family member 1	0.523985	0.877767	0.39898	0.301535	0.314234
10758	ENSG00000056972	TRAF3IP2	TRAF3 interacting protein 2	-0.3658	0.350812	-0.546993	-0.188649	-0.238014
10762	ENSG00000093000	NUP50	nucleoporin 50	0.810756	1.30786	0.379782	0.0856291	0.15161
10763	ENSG00000132688	NES	nestin	0.487912	2.08822	0.0666367	-0.368984	0.297019
10765	ENSG00000117139	KDM5B	lysine demethylase 5B	-0.0450132	0.062398	0.00582	0.201517	0.387034
10766	ENSG00000183864	TOB2	transducer of ERBB2, 2	0.795897	1.76032	0.492774	-0.272933	-0.281281
10767	ENSG00000112339	HBS1L	HBS1 like translational GTPase	0.543254	1.86048	0.0423661	0.22122	0.190461
10768	ENSG00000168710	AHCYL1	adenosylhomocysteinase like 1	0.360449	1.44909	0.307943	0.216442	0.0578455
10771	ENSG00000015171	ZMYND11	zinc finger MYND-type containing 11	0.133136	0.341544	0.207489	-0.0646143	0.160877
10772	ENSG00000188529	SRSF10	serine and arginine rich splicing factor 10	-0.147202	0.537515	-0.233609	0.304215	0.419897
10773	ENSG00000186130	ZBTB6	zinc finger and BTB domain containing 6	0.0217664	0.0601242	0.027975	0.0104889	0.0922094
10775	ENSG00000105171	POP4	POP4 homolog, ribonuclease P/MRP subunit	0.195981	0.244898	0.0533982	0.16043	0.0627758
10776	ENSG00000128989	ARPP19	cAMP regulated phosphoprotein 19	0.0510453	0.192033	-0.0825709	-0.46203	-0.0743685
10778	ENSG00000257267	ZNF271P	zinc finger protein 271, pseudogene	0.195603	0.568738	0.138917	0.174073	0.0617898
10781	ENSG00000174652	ZNF266	zinc finger protein 266	0.649327	1.55417	0.220489	0.634801	0.599266
10782	ENSG00000171606	ZNF274	zinc finger protein 274	0.771496	2.14246	0.360971	0.456164	0.360429
10783	ENSG00000119408	NEK6	NIMA related kinase 6	-0.374193	1.57565	-0.320342	-0.38406	-0.271786
10785	ENSG00000160193	WDR4	WD repeat domain 4	0.044734	0.0631207	0.624287	0.563017	0.646916
10787	ENSG00000061676	NCKAP1	NCK associated protein 1	0.515556	1.08519	0.244313	-0.0796726	0.230253
10788	ENSG00000145703	IQGAP2	IQ motif containing GTPase activating protein 2	0.0983136	0.90216	0.34265	-0.0196091	0.135216
10793	ENSG00000198039	ZNF273	zinc finger protein 273	-0.378798	0.81034	-0.477091	-0.280274	-0.178279
10794	ENSG00000197714	ZNF460	zinc finger protein 460	-0.0899897	0.0907556	0.205821	0.0138177	0.0824083
10795	ENSG00000090612	ZNF268	zinc finger protein 268	0.703974	1.74651	0.333343	0.231803	0.250113
10797	ENSG00000065911	MTHFD2	methylenetetrahydrofolate dehydrogenase (NADP+ dependent) 2, methenyltetrahydrofolate cyclohydrolase	-1.24036	0.511179	-1.05394	-0.232369	-0.693138
10799	ENSG00000124787	RPP40	ribonuclease P/MRP subunit p40	0.132759	0.275366	-0.0427015	0.0694444	0.0803698
10801	ENSG00000184640	2022-09-09	septin 9	0.001467	0.00339057	0.0828684	-0.132058	-0.178305
10801	ENSG00000282302	2022-09-09	septin 9	0.001467	0.00339057	0.0828684	NaN	NaN
10802	ENSG00000113615	SEC24A	SEC24 homolog A, COPII coat complex component	0.786373	1.91295	0.361875	0.0652221	0.314484
10807	ENSG00000165689	ENTR1	endosome associated trafficking regulator 1	0.0426278	0.0760655	0.113577	0.0852466	0.172677
10808	ENSG00000120694	HSPH1	heat shock protein family H (Hsp110) member 1	0.419327	0.53974	0.0736004	0.00559693	0.286011
10809	ENSG00000214530	STARD10	StAR related lipid transfer domain containing 10	0.433828	0.803438	0.163613	-0.752832	-0.24512
10813	ENSG00000156697	UTP14A	UTP14A, small subunit processome component	-0.440023	0.72878	-0.1035	0.181341	0.29607
10815	ENSG00000168993	CPLX1	complexin 1	0.929271	1.65142	0.977414	0.14869	-0.517208
10817	ENSG00000137218	FRS3	fibroblast growth factor receptor substrate 3	0.244341	1.87613	0.285975	-0.042693	-0.204064
10818	ENSG00000166225	FRS2	fibroblast growth factor receptor substrate 2	0.47444	1.59857	0.238893	0.326305	0.342825
10825	ENSG00000162139	NEU3	neuraminidase 3	-0.201881	0.648301	-0.0597658	-0.157134	0.194094
10826	ENSG00000170271	FAXDC2	fatty acid hydroxylase domain containing 2	0.422761	0.518152	0.334352	-0.0190896	0.084148
10827	ENSG00000055147	FAM114A2	family with sequence similarity 114 member A2	-0.247812	0.705639	-0.157595	0.145682	-0.0172395
10838	ENSG00000063587	ZNF275	zinc finger protein 275	0.541232	1.4471	0.606081	0.273023	0.0433703
10844	ENSG00000130640	TUBGCP2	tubulin gamma complex associated protein 2	-0.140255	0.963411	0.297052	0.0437984	0.0402286
10845	ENSG00000166855	CLPX	caseinolytic mitochondrial matrix peptidase chaperone subunit	0.827784	2.31264	0.429695	0.378876	0.235703
10847	ENSG00000080603	SRCAP	Snf2 related CREBBP activator protein	0.148411	0.374394	0.876199	-0.132925	-0.210478
10848	ENSG00000104881	PPP1R13L	protein phosphatase 1 regulatory subunit 13 like	-0.527403	0.892137	0.239831	-0.732098	-0.490257
10849	ENSG00000117877	CD3EAP	CD3e molecule associated protein	-0.543677	0.325449	-0.313025	-0.488674	0.0662187
10856	ENSG00000183207	RUVBL2	RuvB like AAA ATPase 2	-0.863189	1.62897	-0.0930811	-0.320173	-0.128474
10857	ENSG00000101856	PGRMC1	progesterone receptor membrane component 1	-0.287305	0.943018	-0.187628	0.123875	0.0401519
10861	ENSG00000145217	SLC26A1	solute carrier family 26 member 1	-0.553247	0.452485	0.328103	0.288411	0.419221
10865	ENSG00000196843	ARID5A	AT-rich interaction domain 5A	1.15625	1.57314	0.466487	0.590507	0.421906
10868	ENSG00000136878	USP20	ubiquitin specific peptidase 20	0.303123	0.839914	-0.142572	0.36868	0.298745
10869	ENSG00000172046	USP19	ubiquitin specific peptidase 19	0.507373	0.7863	0.476135	0.264004	0.461403
10884	ENSG00000112996	MRPS30	mitochondrial ribosomal protein S30	-0.443602	2.17119	-0.247529	-0.253707	0.158165
10885	ENSG00000065183	WDR3	WD repeat domain 3	-0.450409	0.633258	-0.238143	0.0602619	0.366393
10890	ENSG00000084733	RAB10	RAB10, member RAS oncogene family	0.744046	1.78286	0.182039	0.229346	0.197487
10892	ENSG00000172175	MALT1	MALT1 paracaspase	0.430158	1.41864	0.317408	0.702895	0.431961
10897	ENSG00000174851	YIF1A	Yip1 interacting factor homolog A, membrane trafficking protein	-0.435848	1.03504	-0.127777	-0.325874	-0.0839515
10898	ENSG00000160917	CPSF4	cleavage and polyadenylation specific factor 4	0.0075602	0.0349774	0.0531534	0.397452	0.111353
10899	ENSG00000143543	JTB	jumping translocation breakpoint	0.198338	0.315612	0.148962	0.273308	0.0881149
109	ENSG00000138031	ADCY3	adenylate cyclase 3	-0.126422	0.246905	0.14476	-0.0250549	0.0395819
10901	ENSG00000157326	DHRS4	dehydrogenase/reductase 4	-0.771453	1.22153	-0.456645	-1.03112	-0.747263
10901	ENSG00000284807	DHRS4	dehydrogenase/reductase 4	-0.771453	1.22153	-0.456645	NaN	NaN
10902	ENSG00000112983	BRD8	bromodomain containing 8	-0.300218	0.684791	0.252451	0.207518	0.232419
10904	ENSG00000166619	BLCAP	BLCAP, apoptosis inducing factor	0.610875	1.12743	0.295877	0.107745	0.0812357
10905	ENSG00000198162	MAN1A2	mannosidase alpha class 1A member 2	0.626365	1.51793	0.140277	0.0754505	0.140421
10906	ENSG00000135148	TRAFD1	TRAF-type zinc finger domain containing 1	0.335577	0.662696	0.0852207	0.38008	0.317097
10907	ENSG00000141759	TXNL4A	thioredoxin like 4A	-0.0254014	0.0491708	-0.0519029	-0.285004	-0.356238
10908	ENSG00000032444	PNPLA6	patatin like phospholipase domain containing 6	-0.225194	0.447163	0.138939	0.241838	-0.29062
10910	ENSG00000165416	SUGT1	SGT1 homolog, MIS12 kinetochore complex assembly cochaperone	-0.0612482	0.115035	-0.255626	-0.0366218	0.242328
10914	ENSG00000090060	PAPOLA	poly(A) polymerase alpha	0.206929	0.353187	0.280849	-0.0331108	-0.0205304
10915	ENSG00000113649	TCERG1	transcription elongation regulator 1	-0.403942	1.14698	-0.164529	0.0694954	0.470666
10916	ENSG00000102316	MAGED2	MAGE family member D2	0.28935	0.605642	0.303038	0.803498	0.448789
10920	ENSG00000198612	COPS8	COP9 signalosome subunit 8	0.149867	0.309552	0.0185528	0.0525756	0.0344922
10921	ENSG00000205937	RNPS1	RNA binding protein with serine rich domain 1	-0.0268253	0.0341692	0.0487818	-0.188544	-0.140525
10922	ENSG00000164896	FASTK	Fas activated serine/threonine kinase	-0.000867417	0.00174241	0.38145	0.734658	0.709618
10923	ENSG00000113387	SUB1	SUB1 homolog, transcriptional regulator	-0.194144	0.61763	-0.272785	-0.398924	-0.0565624
10924	ENSG00000172594	SMPDL3A	sphingomyelin phosphodiesterase acid like 3A	0.561812	1.06008	0.118165	0.415964	0.0846684
10926	ENSG00000006634	DBF4	DBF4 zinc finger	0.233008	0.355889	0.00607467	-0.308063	-0.051653
10927	ENSG00000106723	SPIN1	spindlin 1	0.525099	1.51807	0.37552	0.158147	0.0259775
10928	ENSG00000017797	RALBP1	ralA binding protein 1	-0.107469	0.405097	0.201024	-0.485552	-0.275534
10929	ENSG00000263465	SRSF8	serine and arginine rich splicing factor 8	0.0387178	0.0859418	-0.0202699	0.103062	0.0204489
10933	ENSG00000185787	MORF4L1	mortality factor 4 like 1	0.190362	1.08345	0.120007	0.059516	0.116874
10935	ENSG00000165672	PRDX3	peroxiredoxin 3	-0.172314	0.435167	-0.238993	-0.00612442	0.0790242
10936	ENSG00000119737	GPR75	G protein-coupled receptor 75	0.337292	0.976292	0.326383	0.534209	1.12491
10938	ENSG00000110047	EHD1	EH domain containing 1	0.799284	0.932079	0.311905	0.113208	0.011006
10939	ENSG00000141385	AFG3L2	AFG3 like matrix AAA peptidase subunit 2	0.197456	0.984852	0.0713401	-0.211033	-0.140306
10940	ENSG00000104356	POP1	POP1 homolog, ribonuclease P/MRP subunit	-0.470179	0.658167	-0.0315745	0.167265	0.584692
10942	ENSG00000007038	PRSS21	serine protease 21	-0.443293	1.49691	-0.254104	-0.252452	-0.0962195
10942	ENSG00000282838	PRSS21	serine protease 21	-0.443293	1.49691	-0.254104	NaN	NaN
10943	ENSG00000005302	MSL3	MSL complex subunit 3	-0.0271928	0.182285	0.288341	0.159938	0.26987
10944	ENSG00000110696	C11orf58	chromosome 11 open reading frame 58	0.128706	0.511799	-0.138578	0.168714	0.0671515
10945	ENSG00000105438	KDELR1	KDEL endoplasmic reticulum protein retention receptor 1	-0.0155066	0.0446178	0.0809079	-0.401881	-0.482864
10946	ENSG00000183431	SF3A3	splicing factor 3a subunit 3	-0.435244	1.39281	-0.205624	-0.0592183	0.0428902
10947	ENSG00000070718	AP3M2	adaptor related protein complex 3 subunit mu 2	0.033592	0.0812295	-0.105361	0.137561	0.465616
10948	ENSG00000131748	STARD3	StAR related lipid transfer domain containing 3	0.394364	1.06175	0.26171	0.271113	0.137753
10949	ENSG00000177733	HNRNPA0	heterogeneous nuclear ribonucleoprotein A0	0.123166	0.217697	0.117134	-0.152537	-0.117115
10950	ENSG00000154640	BTG3	BTG anti-proliferation factor 3	0.144294	0.865674	0.0302077	-0.1054	0.34593
10950	ENSG00000281484	BTG3	BTG anti-proliferation factor 3	0.144294	0.865674	0.0302077	NaN	NaN
10951	ENSG00000108468	CBX1	chromobox 1	0.0520041	0.154539	-0.149218	-0.531619	-0.260047
10952	ENSG00000106803	SEC61B	Sec61 translocon beta subunit	-0.00451878	0.0057625	0.0692215	-0.0183106	-0.186803
10953	ENSG00000025772	TOMM34	translocase of outer mitochondrial membrane 34	0.00646063	0.0251616	-0.0190574	-0.350346	-0.097956
10954	ENSG00000065485	PDIA5	protein disulfide isomerase family A member 5	-1.12014	1.20131	-0.294807	-0.589553	-0.47043
10955	ENSG00000132824	SERINC3	serine incorporator 3	-0.0168642	0.0232732	-0.170038	-0.274434	-0.187209
10956	ENSG00000135506	OS9	OS9, endoplasmic reticulum lectin	0.465486	1.45036	0.118451	0.604175	0.150537
10957	ENSG00000146278	PNRC1	proline rich nuclear receptor coactivator 1	0.174493	0.218861	0.0498674	-0.708776	-0.877174
10959	ENSG00000086598	TMED2	transmembrane p24 trafficking protein 2	0.487016	1.16739	0.012714	-0.0520884	-0.288882
10960	ENSG00000169223	LMAN2	lectin, mannose binding 2	-0.089187	0.883387	0.0399799	-0.0902859	-0.244793
10961	ENSG00000089248	ERP29	endoplasmic reticulum protein 29	-0.665241	1.08161	-0.303345	-0.311117	-0.550755
10962	ENSG00000213190	MLLT11	MLLT11, transcription factor 7 cofactor	0.112597	0.637818	-0.159295	-0.156664	0.402105
10963	ENSG00000168439	STIP1	stress induced phosphoprotein 1	-0.38015	0.468133	-0.183426	-0.234404	0.10553
10966	ENSG00000141542	RAB40B	RAB40B, member RAS oncogene family	0.0553942	0.131283	0.436809	-0.574117	-0.786297
10969	ENSG00000117395	EBNA1BP2	EBNA1 binding protein 2	-0.0675494	0.0723136	-0.0535028	-0.151144	-0.112415
10970	ENSG00000136026	CKAP4	cytoskeleton associated protein 4	0.556725	0.260156	1.91164	1.34748	0.620314
10971	ENSG00000134308	YWHAQ	tyrosine 3-monooxygenase/tryptophan 5-monooxygenase activation protein theta	-0.0845668	0.192595	-0.0131873	-0.146102	-0.110117
10972	ENSG00000170348	TMED10	transmembrane p24 trafficking protein 10	0.034661	0.207885	-0.024228	-0.134117	-0.220187
10973	ENSG00000112249	ASCC3	activating signal cointegrator 1 complex subunit 3	0.282345	0.913488	-0.173566	0.308407	0.581096
10975	ENSG00000127540	UQCR11	ubiquinol-cytochrome c reductase, complex III subunit XI	-0.138514	0.192285	0.108736	-0.390844	0.0333736
10978	ENSG00000172409	CLP1	cleavage and polyadenylation factor I subunit 1	0.163636	0.173204	-0.0618363	0.182966	0.203351
10979	ENSG00000073712	FERMT2	fermitin family member 2	-0.471251	0.328843	-0.7995	0.49611	-0.0775629
10980	ENSG00000168090	COPS6	COP9 signalosome subunit 6	-0.231899	0.901474	0.0283179	0.177297	0.0708486
10981	ENSG00000118508	RAB32	RAB32, member RAS oncogene family	0.332084	0.836582	0.111009	0.325084	0.271893
10982	ENSG00000166974	MAPRE2	microtubule associated protein RP/EB family member 2	0.338606	1.18804	0.156795	0.0779118	0.18908
10983	ENSG00000118816	CCNI	cyclin I	-0.0971497	0.410473	0.11468	-0.518767	-0.330366
10984	ENSG00000269821	KCNQ1OT1	KCNQ1 opposite strand/antisense transcript 1	-0.194775	0.215472	0.502856	1.38404	2.08345
10985	ENSG00000089154	GCN1	GCN1, eIF2 alpha kinase activator homolog	-0.330349	0.77264	0.291106	0.107427	0.364201
10987	ENSG00000121022	COPS5	COP9 signalosome subunit 5	0.359276	0.70519	0.0443572	0.527438	0.322612
10988	ENSG00000111142	METAP2	methionyl aminopeptidase 2	-0.29074	0.933527	-0.376399	-0.231067	-0.0906038
10989	ENSG00000132305	IMMT	inner membrane mitochondrial protein	-0.40121	1.2871	-0.172952	-0.249573	-0.0631842
10992	ENSG00000087365	SF3B2	splicing factor 3b subunit 2	-0.295651	1.72798	-0.0512014	-0.20701	-0.155484
10994	ENSG00000105135	ILVBL	ilvB acetolactate synthase like	-0.162188	1.20516	0.272997	0.267344	0.355256
10998	ENSG00000083807	SLC27A5	solute carrier family 27 member 5	-0.559268	1.06858	-0.0997125	-0.211718	-0.0375517
10999	ENSG00000167114	SLC27A4	solute carrier family 27 member 4	0.0363569	0.0388204	0.319329	-0.345743	-0.130743
11001	ENSG00000140284	SLC27A2	solute carrier family 27 member 2	-0.448851	1.81094	-0.228335	0.0839757	0.0334139
11004	ENSG00000142945	KIF2C	kinesin family member 2C	-0.68738	1.57912	-0.19879	-0.012539	0.242035
11005	ENSG00000133710	SPINK5	serine peptidase inhibitor, Kazal type 5	0.101605	0.179716	0.0438107	0.707807	0.512013
11007	ENSG00000175602	CCDC85B	coiled-coil domain containing 85B	-0.520267	0.748018	-0.211614	-0.43934	-0.665625
11011	ENSG00000146872	TLK2	tousled like kinase 2	0.939326	2.34778	0.415218	0.394653	0.125335
11014	ENSG00000136240	KDELR2	KDEL endoplasmic reticulum protein retention receptor 2	-0.0576069	0.116765	0.0395139	-0.11586	-0.182842
11015	ENSG00000100196	KDELR3	KDEL endoplasmic reticulum protein retention receptor 3	0.343068	1.69281	0.182529	-0.130214	-0.160052
11016	ENSG00000170653	ATF7	activating transcription factor 7	-0.275089	0.587864	0.221021	0.076226	-0.11247
11017	ENSG00000124380	SNRNP27	small nuclear ribonucleoprotein U4/U6.U5 subunit 27	0.149709	0.382396	0.0199519	0.157563	0.185001
11018	ENSG00000099203	TMED1	transmembrane p24 trafficking protein 1	0.159298	1.23986	-0.00897636	-0.293583	-0.0931772
11019	ENSG00000121897	LIAS	lipoic acid synthetase	-0.71652	0.919084	-0.337959	-0.524632	0.021215
1102	ENSG00000136161	RCBTB2	RCC1 and BTB domain containing protein 2	0.900582	2.0573	0.420839	0.608765	0.420983
11020	ENSG00000100360	IFT27	intraflagellar transport 27	0.677629	1.77372	0.457758	0.407172	0.276314
11021	ENSG00000111737	RAB35	RAB35, member RAS oncogene family	0.269501	0.461724	0.111678	0.105755	0.15623
11022	ENSG00000182134	TDRKH	tudor and KH domain containing	-0.160819	0.177361	-0.519055	-0.278426	-0.0260788
11031	ENSG00000168461	RAB31	RAB31, member RAS oncogene family	0.541522	1.47338	0.245068	-0.163482	-0.25255
11033	ENSG00000105963	ADAP1	ArfGAP with dual PH domains 1	1.39973	1.17648	0.299807	1.30024	1.18974
11034	ENSG00000125868	DSTN	destrin, actin depolymerizing factor	-0.0640147	0.256134	0.320682	-0.0768155	-0.0522437
1104	ENSG00000180198	RCC1	regulator of chromosome condensation 1	-0.31979	0.345545	-0.0721773	-0.203878	-0.013281
11040	ENSG00000102096	PIM2	Pim-2 proto-oncogene, serine/threonine kinase	0.591498	1.24474	-0.149976	0.538557	0.031513
11041	ENSG00000174684	B4GAT1	beta-1,4-glucuronyltransferase 1	0.419219	0.755057	0.380613	0.00104055	0.220913
11042	NA	SMA5	glucuronidase beta pseudogene	2.26083	0.742363	1.06502	NaN	NaN
11044	ENSG00000112941	TENT4A	terminal nucleotidyltransferase 4A	0.176272	0.41004	0.476634	0.012895	0.192608
11046	ENSG00000130958	SLC35D2	solute carrier family 35 member D2	0.73334	1.32686	0.402684	0.493338	-0.332592
11046	ENSG00000285269	SLC35D2	solute carrier family 35 member D2	0.73334	1.32686	0.402684	0.478602	-0.35451
11047	ENSG00000130706	ADRM1	adhesion regulating molecule 1	-0.135749	0.130351	0.150818	-0.00252917	0.074773
1105	ENSG00000153922	CHD1	chromodomain helicase DNA binding protein 1	0.825617	1.28061	0.326859	0.584029	0.66668
11051	ENSG00000167005	NUDT21	nudix hydrolase 21	-0.15195	0.444654	-0.213612	-0.399236	-0.160389
11052	ENSG00000111605	CPSF6	cleavage and polyadenylation specific factor 6	-0.27726	0.655126	-0.0496926	0.133739	0.511221
11054	ENSG00000060491	OGFR	opioid growth factor receptor	-0.0446809	0.107309	0.225551	0.0452551	0.166005
11057	ENSG00000140526	ABHD2	abhydrolase domain containing 2	0.425333	0.622797	0.0171464	0.22171	0.258501
11059	ENSG00000123124	WWP1	WW domain containing E3 ubiquitin protein ligase 1	0.399812	0.673749	0.656532	-0.197279	0.149219
1106	ENSG00000173575	CHD2	chromodomain helicase DNA binding protein 2	0.436031	0.861618	0.360381	0.792816	0.569628
11060	ENSG00000198373	WWP2	WW domain containing E3 ubiquitin protein ligase 2	-0.306521	0.761462	0.0675098	-0.0762855	-0.0121801
11062	ENSG00000105865	DUS4L	dihydrouridine synthase 4 like	0.106963	0.288996	-0.0598685	0.380381	0.207328
11062	ENSG00000284103	DUS4L	dihydrouridine synthase 4 like	0.106963	0.288996	-0.0598685	NaN	NaN
11064	ENSG00000119397	CNTRL	centriolin	-0.0569045	0.0663371	-0.159774	0.265973	0.116067
11066	ENSG00000184209	SNRNP35	small nuclear ribonucleoprotein U11/U12 subunit 35	-0.139333	0.775742	0.0024625	-0.0889254	-0.128683
11067	ENSG00000165507	DEPP1	DEPP1, autophagy regulator	2.59876	1.74011	1.25339	1.57021	0.898828
11068	ENSG00000114395	CYB561D2	cytochrome b561 family member D2	0.276451	0.422309	0.150457	0.0630493	0.505893
11068	ENSG00000271858	CYB561D2	cytochrome b561 family member D2	0.276451	0.422309	0.150457	0.919788	-0.178221
1107	ENSG00000170004	CHD3	chromodomain helicase DNA binding protein 3	0.175587	0.767	0.191432	0.295322	0.21906
11070	ENSG00000126062	TMEM115	transmembrane protein 115	0.692224	1.11686	0.602338	0.120204	0.132713
11073	ENSG00000163781	TOPBP1	DNA topoisomerase II binding protein 1	0.156892	0.855646	0.088617	-0.0379536	0.0272087
11076	ENSG00000171368	TPPP	tubulin polymerization promoting protein	-0.635643	0.962288	0.378541	NaN	-1.20191
11077	ENSG00000160207	HSF2BP	heat shock transcription factor 2 binding protein	0.591512	1.02773	-0.325582	0.369904	-0.58838
11078	ENSG00000100106	TRIOBP	TRIO and F-actin binding protein	-0.567295	0.432076	0.135254	-0.580462	-0.197441
11079	ENSG00000157916	RER1	retention in endoplasmic reticulum sorting receptor 1	0.232404	0.389539	0.112835	0.137975	-0.00775168
1108	ENSG00000111642	CHD4	chromodomain helicase DNA binding protein 4	-0.0951412	0.200477	0.16481	0.491952	0.658119
11080	ENSG00000162616	DNAJB4	DnaJ heat shock protein family (Hsp40) member B4	0.59172	1.33943	0.133932	0.369122	0.56534
11083	ENSG00000101191	DIDO1	death inducer-obliterator 1	0.337513	0.858978	0.315143	0.362894	0.512142
11091	ENSG00000196363	WDR5	WD repeat domain 5	0.092206	0.184622	0.171653	-0.0742346	-0.113516
11092	ENSG00000165698	SPACA9	sperm acrosome associated 9	0.254875	0.158086	-0.146686	0.0254589	-0.689221
11093	ENSG00000160323	ADAMTS13	ADAM metallopeptidase with thrombospondin type 1 motif 13	0.485169	0.20701	0.61021	0.670393	1.60481
11093	ENSG00000281244	ADAMTS13	ADAM metallopeptidase with thrombospondin type 1 motif 13	0.485169	0.20701	0.61021	NaN	NaN
11094	ENSG00000160325	CACFD1	calcium channel flower domain containing 1	1.18659	1.432	0.419433	0.994317	0.444003
11094	ENSG00000280479	CACFD1	calcium channel flower domain containing 1	1.18659	1.432	0.419433	NaN	NaN
11097	ENSG00000136243	NUPL2	nucleoporin like 2	-0.0777905	0.130474	-0.154638	0.245935	0.356828
11098	ENSG00000150687	PRSS23	serine protease 23	0.647294	0.606513	0.5085	0.114081	-0.176573
11099	ENSG00000070778	PTPN21	protein tyrosine phosphatase, non-receptor type 21	0.636885	0.918654	0.270181	0.185055	0.654627
11100	ENSG00000105323	HNRNPUL1	heterogeneous nuclear ribonucleoprotein U like 1	0.155505	0.803327	0.127104	-0.362694	-0.457521
11101	ENSG00000107669	ATE1	arginyltransferase 1	0.580034	2.65964	0.135315	0.0880782	0.0560263
11102	ENSG00000163684	RPP14	ribonuclease P/MRP subunit p14	1.05133	1.54093	0.373801	0.325137	0.351805
11102	ENSG00000255154	RPP14	ribonuclease P/MRP subunit p14	1.05133	1.54093	0.373801	0.342925	0.311513
11103	ENSG00000111615	KRR1	KRR1, small subunit processome component homolog	-0.11074	0.32	-0.0127736	0.0450538	0.149773
11104	ENSG00000186625	KATNA1	katanin catalytic subunit A1	0.114587	0.37246	0.0196961	0.516987	-0.0507502
11108	ENSG00000110851	PRDM4	PR/SET domain 4	0.598188	0.733105	0.644186	0.101705	0.208644
1111	ENSG00000149554	CHEK1	checkpoint kinase 1	0.175656	0.812432	-0.0480588	-0.0989921	0.0241772
11112	ENSG00000106049	HIBADH	3-hydroxyisobutyrate dehydrogenase	-0.334194	1.02509	-0.316349	-0.414489	-0.398304
11113	ENSG00000122966	CIT	citron rho-interacting serine/threonine kinase	-0.494294	1.14349	0.138088	-0.0716569	0.311677
11116	ENSG00000213066	FGFR1OP	FGFR1 oncogene partner	0.581825	0.902641	0.460465	0.447769	0.762542
11117	ENSG00000138080	EMILIN1	elastin microfibril interfacer 1	0.403688	1.27584	0.178086	0.295962	0.240658
11118	ENSG00000186470	BTN3A2	butyrophilin subfamily 3 member A2	-0.257059	1.08343	-0.172715	-0.0326858	0.0417859
11119	ENSG00000026950	BTN3A1	butyrophilin subfamily 3 member A1	0.123428	0.109663	0.363413	0.704291	0.604469
1112	ENSG00000053254	FOXN3	forkhead box N3	0.388881	0.779248	0.360277	-0.315047	-0.277168
11120	ENSG00000112763	BTN2A1	butyrophilin subfamily 2 member A1	1.20411	2.23829	0.272932	0.518659	0.689438
11123	ENSG00000117602	RCAN3	RCAN family member 3	0.779795	0.78226	-0.371928	-0.166409	-0.190417
11124	ENSG00000185104	FAF1	Fas associated factor 1	0.528093	2.1671	0.248921	0.340331	0.144539
11127	ENSG00000131437	KIF3A	kinesin family member 3A	0.521854	1.38357	0.539737	0.186957	0.305779
11128	ENSG00000148606	POLR3A	RNA polymerase III subunit A	0.0551373	0.0965724	0.205738	0.298911	0.404314
11129	ENSG00000104859	CLASRP	CLK4 associating serine/arginine rich protein	0.0348909	0.104312	0.112468	0.189633	0.146268
11130	ENSG00000122952	ZWINT	ZW10 interacting kinetochore protein	-0.139692	0.341124	-0.102856	-0.175497	0.175076
11131	ENSG00000137225	CAPN11	calpain 11	-0.186576	0.0817227	-0.481987	0.654152	-0.121928
11132	ENSG00000142330	CAPN10	calpain 10	0.11027	0.145726	0.136332	0.554968	0.590442
11133	ENSG00000118162	KPTN	kaptin, actin binding protein	-0.0810908	0.104242	0.13259	1.02162	0.793746
11135	ENSG00000128283	CDC42EP1	CDC42 effector protein 1	-0.0598659	0.155587	0.471879	-0.274145	-0.890474
11137	ENSG00000136045	PWP1	PWP1 homolog, endonuclein	-0.27062	0.494751	-0.316251	-0.0794174	-0.000744026
11138	ENSG00000204634	TBC1D8	TBC1 domain family member 8	-0.297524	0.696625	0.445138	0.689388	0.851907
1114	ENSG00000089199	CHGB	chromogranin B	1.64139	1.27233	1.33292	0.0819452	0.305864
11140	ENSG00000105401	CDC37	cell division cycle 37	-0.0446867	0.173629	-0.114609	-0.0635264	0.0848686
11142	ENSG00000168734	PKIG	cAMP-dependent protein kinase inhibitor gamma	1.10209	1.70031	0.738145	0.16346	0.13552
11143	ENSG00000136504	KAT7	lysine acetyltransferase 7	-0.222129	0.494266	-0.108589	0.0647559	0.202252
11144	ENSG00000100206	DMC1	DNA meiotic recombinase 1	0.35675	0.730385	0.229986	0.00124603	0.167218
11145	ENSG00000176485	PLA2G16	phospholipase A2 group XVI	2.45837	1.51872	1.71764	1.45914	0.770518
11146	ENSG00000174842	GLMN	glomulin, FKBP associated protein	0.431989	0.968251	0.0791303	0.69211	0.446434
11147	ENSG00000197568	HHLA3	HERV-H LTR-associating 3	0.156397	0.179771	0.459142	0.31882	0.0855324
11149	ENSG00000112276	BVES	blood vessel epicardial substance	0.545148	1.57484	0.0143696	0.801969	0.163964
11151	ENSG00000102879	CORO1A	coronin 1A	-0.292101	0.139872	-0.393173	1.47783	0.339176
11152	ENSG00000196998	WDR45	WD repeat domain 45	0.079326	0.169661	0.281287	0.466991	0.386056
11153	ENSG00000198855	FICD	FIC domain containing	0.0537897	0.145171	0.399694	0.277458	0.113106
11154	ENSG00000100478	AP4S1	adaptor related protein complex 4 subunit sigma 1	0.755029	2.00396	0.0813078	0.507446	0.302652
11157	ENSG00000164167	LSM6	LSM6 homolog, U6 small nuclear RNA and mRNA degradation associated	-0.434403	1.78436	-0.37712	-0.724619	-0.177994
11158	ENSG00000079974	RABL2B	RAB, member of RAS oncogene family like 2B	0.212968	0.695569	0.19099	0.356541	0.0210326
11159	ENSG00000144134	RABL2A	RAB, member of RAS oncogene family like 2A	-0.382196	0.649728	-0.244031	0.505777	0.778606
11159	ENSG00000079974	RABL2A	RAB, member of RAS oncogene family like 2A	-0.382196	0.649728	-0.244031	0.356541	0.0210326
11160	ENSG00000147475	ERLIN2	ER lipid raft associated 2	-0.157995	0.650812	0.00652949	-0.14021	-0.0532923
11161	ENSG00000133935	ERG28	ergosterol biosynthesis 28 homolog	-0.235017	0.626451	-0.171464	-0.0491958	-0.242345
11162	ENSG00000170917	NUDT6	nudix hydrolase 6	-0.365093	0.568205	0.0443423	0.37776	0.382172
11163	ENSG00000173598	NUDT4	nudix hydrolase 4	-0.104238	0.169154	-0.1949	0.00568746	-0.215075
11164	ENSG00000165609	NUDT5	nudix hydrolase 5	-0.202498	0.587272	-0.376848	-0.121806	-0.0240643
11165	ENSG00000272325	NUDT3	nudix hydrolase 3	-0.267572	0.500555	-0.0529693	0.127017	-0.047465
11166	ENSG00000125285	SOX21	SRY-box 21	-0.130351	0.727866	0.485893	0.165517	-0.610563
11168	ENSG00000164985	PSIP1	PC4 and SFRS1 interacting protein 1	-0.218071	0.638321	-0.322569	0.157019	-0.0492548
11169	ENSG00000198554	WDHD1	WD repeat and HMG-box DNA binding protein 1	-0.162002	0.90242	-0.225092	-0.0101161	0.275559
1117	ENSG00000064886	CHI3L2	chitinase 3 like 2	-2.31048	4.40496	-1.22057	-1.38921	-0.701856
11171	ENSG00000023734	STRAP	serine/threonine kinase receptor associated protein	0.276632	0.530185	0.277967	0.110088	0.0406175
11174	ENSG00000049192	ADAMTS6	ADAM metallopeptidase with thrombospondin type 1 motif 6	0.890172	1.39909	-0.3904	1.05697	0.543926
11176	ENSG00000076108	BAZ2A	bromodomain adjacent to zinc finger domain 2A	0.166653	1.11707	0.495209	0.00147189	-0.0561128
11177	ENSG00000198604	BAZ1A	bromodomain adjacent to zinc finger domain 1A	1.06001	1.4798	0.383142	0.424086	0.484423
11179	ENSG00000198839	ZNF277	zinc finger protein 277	-0.899755	0.605517	-0.682276	-0.455036	-0.270967
11180	ENSG00000178252	WDR6	WD repeat domain 6	-0.243592	0.803564	0.2959	-0.0100408	0.312881
11182	ENSG00000160326	SLC2A6	solute carrier family 2 member 6	2.81352	2.03251	-0.0606632	0.506917	1.14587
11182	ENSG00000281165	SLC2A6	solute carrier family 2 member 6	2.81352	2.03251	-0.0606632	NaN	NaN
11183	ENSG00000012983	MAP4K5	mitogen-activated protein kinase kinase kinase kinase 5	0.393891	0.896359	0.33471	0.116147	0.283066
11184	ENSG00000104814	MAP4K1	mitogen-activated protein kinase kinase kinase kinase 1	0.351287	0.875665	0.153423	0.305246	-0.0649806
11184	ENSG00000282928	MAP4K1	mitogen-activated protein kinase kinase kinase kinase 1	0.351287	0.875665	0.153423	NaN	NaN
11186	ENSG00000068028	RASSF1	Ras association domain family member 1	0.630493	1.50301	0.347903	0.343457	0.483784
11187	ENSG00000184363	PKP3	plakophilin 3	0.771494	1.23402	0.521139	0.0261036	0.175107
11188	ENSG00000010322	NISCH	nischarin	0.104724	0.314223	0.614059	0.444946	0.506223
1119	ENSG00000110721	CHKA	choline kinase alpha	0.677225	0.696955	0.609367	0.597383	0.576525
11190	ENSG00000126001	CEP250	centrosomal protein 250	-0.655916	1.38359	0.31761	-0.322136	0.120349
11191	ENSG00000237984	PTENP1	phosphatase and tensin homolog pseudogene 1	0.0303378	0.0634294	0.0580172	-0.136876	1.40897
11193	ENSG00000120688	WBP4	WW domain binding protein 4	0.401837	2.04939	-0.0464054	0.146423	0.0311113
11194	ENSG00000197150	ABCB8	ATP binding cassette subfamily B member 8	-0.165918	0.702836	0.194388	-0.106468	0.425195
11196	ENSG00000107651	SEC23IP	SEC23 interacting protein	0.129634	0.242326	0.0616965	0.196982	0.29877
11198	ENSG00000092201	SUPT16H	SPT16 homolog, facilitates chromatin remodeling subunit	-0.000452967	0.000839377	-0.0142678	0.148084	0.335774
112	ENSG00000174233	ADCY6	adenylate cyclase 6	1.1627	1.29552	1.26856	0.626303	0.77222
11200	ENSG00000183765	CHEK2	checkpoint kinase 2	-0.469804	0.899296	-0.384247	-0.311603	-0.0379307
11201	ENSG00000101751	POLI	DNA polymerase iota	-0.547471	0.852717	-0.050638	-0.0264178	0.529739
1121	ENSG00000188419	CHM	CHM, Rab escort protein 1	0.135854	0.426517	0.0861215	-0.0694286	0.407347
11212	ENSG00000147471	PLPBP	pyridoxal phosphate binding protein	0.483058	1.1104	0.177915	0.152476	-0.138791
11214	ENSG00000170776	AKAP13	A-kinase anchoring protein 13	1.0291	1.66085	0.504693	0.718571	0.760357
11215	ENSG00000023516	AKAP11	A-kinase anchoring protein 11	-0.105937	0.182823	0.0578819	0.315827	0.71354
11216	ENSG00000108599	AKAP10	A-kinase anchoring protein 10	-0.0108938	0.101847	-0.00479314	-0.0340334	0.322825
11218	ENSG00000064703	DDX20	DEAD-box helicase 20	-0.165288	0.436457	-0.188035	0.0723197	0.110819
1122	ENSG00000203668	CHML	CHM like, Rab escort protein 2	-0.326491	1.24104	0.379646	-0.384664	0.107473
11221	ENSG00000143507	DUSP10	dual specificity phosphatase 10	1.2715	1.20885	0.0968526	0.626625	0.297858
11222	ENSG00000114686	MRPL3	mitochondrial ribosomal protein L3	-0.0119683	0.0198515	-0.0282615	-0.112598	-0.0144782
11224	ENSG00000136942	RPL35	ribosomal protein L35	-0.237628	0.856722	-0.0311002	-0.276877	-0.409996
11226	ENSG00000139629	GALNT6	polypeptide N-acetylgalactosaminyltransferase 6	-0.426252	1.18816	-0.253878	0.0790885	0.0877396
11227	ENSG00000136542	GALNT5	polypeptide N-acetylgalactosaminyltransferase 5	0.0390315	0.217316	-0.302355	-0.229412	0.372894
11228	ENSG00000123094	RASSF8	Ras association domain family member 8	2.46026	3.30172	2.2395	0.629701	1.66098
1123	ENSG00000128656	CHN1	chimerin 1	0.323562	0.504189	0.457546	0.621693	1.18665
11230	ENSG00000243279	PRAF2	PRA1 domain family member 2	1.23649	0.87064	1.5257	1.26279	1.39925
11231	ENSG00000025796	SEC63	SEC63 homolog, protein translocation regulator	-0.119928	0.177445	0.333357	-0.0565906	-0.273886
11232	ENSG00000256525	POLG2	DNA polymerase gamma 2, accessory subunit	-0.293418	0.573841	0.0256633	0.682937	0.7578
11234	ENSG00000110756	HPS5	HPS5, biogenesis of lysosomal organelles complex 2 subunit 2	0.400922	1.3749	0.136743	0.282331	0.40744
11235	ENSG00000114209	PDCD10	programmed cell death 10	0.0487645	1.06237	-0.296944	-0.18473	-0.0505035
11236	ENSG00000170881	RNF139	ring finger protein 139	-0.00219074	0.00922663	-0.162841	-0.388813	-0.263738
11237	ENSG00000101236	RNF24	ring finger protein 24	-0.220617	0.300578	-0.0396323	-0.503518	-0.432573
11238	ENSG00000169239	CA5B	carbonic anhydrase 5B	-0.69967	1.30819	-0.180304	0.252723	0.261253
112399	ENSG00000129521	EGLN3	egl-9 family hypoxia inducible factor 3	-0.942325	1.89829	-0.516332	-1.1355	-0.596707
1124	ENSG00000106069	CHN2	chimerin 2	1.14073	1.68824	0.55444	0.998486	0.88537
1124	ENSG00000285162	CHN2	chimerin 2	1.14073	1.68824	0.55444	0.965515	0.721047
11243	ENSG00000160783	PMF1	polyamine modulated factor 1	-0.531405	1.02306	-0.217632	-0.43116	-0.29213
11244	ENSG00000165156	ZHX1	zinc fingers and homeoboxes 1	0.488272	1.13812	0.164135	0.0202841	0.0801673
11247	ENSG00000182379	NXPH4	neurexophilin 4	-1.04826	1.16654	-0.499851	0.151402	-1.06946
112479	ENSG00000196678	ERI2	ERI1 exoribonuclease family member 2	-0.14531	0.888836	-0.0310772	0.12881	0.277821
112483	ENSG00000141504	SAT2	spermidine/spermine N1-acetyltransferase family member 2	1.60135	1.39722	0.532831	1.18971	0.439939
112487	ENSG00000129480	DTD2	D-tyrosyl-tRNA deacylase 2 (putative)	0.193276	0.773925	-0.0639159	-0.226311	-0.0521743
112495	ENSG00000155115	GTF3C6	general transcription factor IIIC subunit 6	0.439076	0.785188	0.208263	0.195682	0.146283
11251	ENSG00000183134	PTGDR2	prostaglandin D2 receptor 2	-0.969111	0.448437	-1.27466	-0.59151	-0.145198
11252	ENSG00000100266	PACSIN2	protein kinase C and casein kinase substrate in neurons 2	-0.108341	0.159506	-0.0712979	0.215635	0.121813
11253	ENSG00000177239	MAN1B1	mannosidase alpha class 1B member 1	-0.349672	0.57243	0.093707	-0.27873	0.0229756
11257	ENSG00000182165	TP53TG1	TP53 target 1	0.410264	0.375213	0.240933	-0.352155	0.250276
112574	ENSG00000178996	SNX18	sorting nexin 18	0.651857	2.27863	0.491663	0.225822	0.127098
11258	ENSG00000137100	DCTN3	dynactin subunit 3	0.120278	1.39927	0.112723	0.270716	-0.174391
11259	ENSG00000168386	FILIP1L	filamin A interacting protein 1 like	2.67624	1.96564	1.34799	1.17891	0.898664
112597	ENSG00000222041	CYTOR	cytoskeleton regulator RNA	0.0133328	0.0384826	-0.0316969	0.116123	0.351798
11260	ENSG00000184575	XPOT	exportin for tRNA	-0.320363	0.56617	-0.226921	0.128048	-0.342457
112609	ENSG00000135324	MRAP2	melanocortin 2 receptor accessory protein 2	0.44801	1.02184	-0.104831	-0.102652	-0.0249234
11261	ENSG00000187446	CHP1	calcineurin like EF-hand protein 1	-0.042039	0.180976	0.143263	-0.0966638	-0.180752
112611	ENSG00000013392	RWDD2A	RWD domain containing 2A	0.05721	0.0576252	-0.0204474	-0.0345353	-0.167773
112616	ENSG00000153551	CMTM7	CKLF like MARVEL transmembrane domain containing 7	0.224019	0.473538	-0.185908	-0.00325379	-0.0247797
11264	ENSG00000101417	PXMP4	peroxisomal membrane protein 4	-0.102441	0.13392	0.00090154	-0.524814	-0.042702
11266	ENSG00000081721	DUSP12	dual specificity phosphatase 12	0.00339928	0.025511	-0.178934	0.373762	-0.11591
11267	ENSG00000159210	SNF8	SNF8, ESCRT-II complex subunit	0.0708685	0.19248	0.178966	0.0526321	-0.0698596
11269	ENSG00000157349	DDX19B	DEAD-box helicase 19B	0.127707	0.417481	0.041255	0.544015	-0.00829134
11273	ENSG00000168488	ATXN2L	ataxin 2 like	-0.109704	0.166374	0.375867	-0.0737181	-0.732091
11274	ENSG00000184979	USP18	ubiquitin specific peptidase 18	1.23814	1.34763	0.868328	0.790919	0.403691
11275	ENSG00000109466	KLHL2	kelch like family member 2	0.177596	0.44851	-0.161795	-0.242473	0.0315317
112752	ENSG00000119650	IFT43	intraflagellar transport 43	-0.026306	0.0351141	0.200345	0.2399	0.0283173
112755	ENSG00000099365	STX1B	syntaxin 1B	-0.186053	0.074263	0.574243	0.501352	0.725271
11277	ENSG00000213689	TREX1	three prime repair exonuclease 1	0.36974	0.379781	0.732511	0.846305	1.07022
112770	ENSG00000198715	GLMP	glycosylated lysosomal membrane protein	0.0367542	0.158479	0.143574	-0.572635	-0.0889017
11278	ENSG00000118922	KLF12	Kruppel like factor 12	0.162324	0.232892	-0.233941	1.21921	0.472276
11279	ENSG00000102349	KLF8	Kruppel like factor 8	0.48733	0.529921	0.191255	0.555551	0.641086
11281	ENSG00000106536	POU6F2	POU class 6 homeobox 2	0.645677	0.421123	0.31251	0.966081	0.634302
112812	ENSG00000267673	FDX2	ferredoxin 2	0.140654	0.312913	0.269193	0.242514	0.08229
11282	ENSG00000161013	MGAT4B	alpha-1,3-mannosyl-glycoprotein 4-beta-N-acetylglucosaminyltransferase B	0.362134	0.938417	0.495623	-0.176877	-0.209764
11282	ENSG00000284501	MGAT4B	alpha-1,3-mannosyl-glycoprotein 4-beta-N-acetylglucosaminyltransferase B	0.362134	0.938417	0.495623	NaN	NaN
11284	ENSG00000039650	PNKP	polynucleotide kinase 3'-phosphatase	-0.82826	1.67542	-0.141862	0.370391	0.447991
112840	ENSG00000140006	WDR89	WD repeat domain 89	-0.502864	1.44083	-0.358521	-0.19906	-0.0287789
112849	ENSG00000126790	L3HYPDH	trans-L-3-hydroxyproline dehydratase	-0.805948	0.947404	-0.251483	0.294688	0.795785
11285	ENSG00000027847	B4GALT7	beta-1,4-galactosyltransferase 7	-0.0266224	0.115392	-0.00553183	0.348207	0.113952
112858	ENSG00000172315	TP53RK	TP53 regulating kinase	0.224974	0.294765	0.168789	0.177922	0.0477791
112869	ENSG00000176476	SGF29	SAGA complex associated factor 29	-0.112809	0.33326	-0.0149845	0.0543025	-0.0976453
112936	ENSG00000151502	VPS26B	VPS26, retromer complex component B	0.380841	0.87194	0.232272	0.0851623	-0.140165
112939	ENSG00000160877	NACC1	nucleus accumbens associated 1	0.399088	0.610588	0.490872	-0.0949185	-0.0816024
112942	ENSG00000163001	CFAP36	cilia and flagella associated protein 36	0.612198	1.96917	0.50458	0.298498	0.0495356
112950	ENSG00000159479	MED8	mediator complex subunit 8	-0.0616306	0.311188	0.0228478	0.326932	-0.105676
113	ENSG00000121281	ADCY7	adenylate cyclase 7	0.341267	0.722273	0.331237	0.256881	0.233599
1130	ENSG00000143669	LYST	lysosomal trafficking regulator	0.246189	0.525438	0.577861	0.711039	1.03163
113000	ENSG00000007376	RPUSD1	RNA pseudouridine synthase domain containing 1	0.304378	0.338344	0.311318	-0.0651498	0.0708141
113026	ENSG00000161714	PLCD3	phospholipase C delta 3	0.430739	0.764143	0.120463	-0.144046	-0.339666
11309	ENSG00000137491	SLCO2B1	solute carrier organic anion transporter family member 2B1	3.46058	2.70397	1.17915	0.405041	1.34266
1131	ENSG00000133019	CHRM3	cholinergic receptor muscarinic 3	0.445598	0.92927	0.670817	0.88433	0.865392
11311	ENSG00000136631	VPS45	vacuolar protein sorting 45 homolog	0.363815	1.74334	0.250025	0.845999	0.670311
113115	ENSG00000146410	MTFR2	mitochondrial fission regulator 2	0.126256	0.60934	-0.252049	0.0895986	0.117278
11313	ENSG00000011009	LYPLA2	lysophospholipase II	0.217135	0.363055	0.235568	0.151151	0.123799
113130	ENSG00000146670	CDCA5	cell division cycle associated 5	0.321099	0.930666	0.0822973	-0.0577145	-0.0275637
11314	ENSG00000167851	CD300A	CD300a molecule	-1.40244	0.704503	-1.55394	0.285452	-0.293937
11315	ENSG00000116288	PARK7	Parkinsonism associated deglycase	-0.212394	0.560461	-0.0575541	-0.252324	-0.116393
113157	ENSG00000243742	RPLP0P2	ribosomal protein lateral stalk subunit P0 pseudogene 2	-0.0447602	0.0318687	-0.0271319	0.824807	0.396649
11316	ENSG00000105669	COPE	coatomer protein complex subunit epsilon	-0.0695947	0.274935	0.156542	0.17425	-0.000196154
113174	ENSG00000166788	SAAL1	serum amyloid A like 1	-0.225254	0.531927	-0.294205	-0.417227	-0.0325635
113178	ENSG00000227500	SCAMP4	secretory carrier membrane protein 4	0.495278	0.970065	0.525232	-0.297014	-0.319618
113179	ENSG00000213638	ADAT3	adenosine deaminase, tRNA specific 3	0.302647	0.24324	0.0495832	0.122029	-0.0888528
113189	ENSG00000169105	CHST14	carbohydrate sulfotransferase 14	-0.147328	0.442133	-0.0654353	-0.557956	-0.449514
11319	ENSG00000122882	ECD	ecdysoneless cell cycle regulator	0.353188	1.11211	-0.0199262	0.305724	0.339761
11320	ENSG00000071073	MGAT4A	alpha-1,3-mannosyl-glycoprotein 4-beta-N-acetylglucosaminyltransferase A	0.383168	0.461081	0.304028	0.24753	0.175434
113201	ENSG00000166734	CASC4	cancer susceptibility 4	0.351834	1.38331	0.0696139	-0.0549013	0.0396825
11321	ENSG00000198522	GPN1	GPN-loop GTPase 1	0.046429	0.212802	0.0641841	0.255091	-0.0274575
11322	ENSG00000141524	TMC6	transmembrane channel like 6	-0.657415	1.11553	-0.199333	-0.193883	0.049822
113230	ENSG00000141854	MISP3	MISP family member 3	0.771915	0.623461	0.517668	0.202477	0.19507
113235	ENSG00000076351	SLC46A1	solute carrier family 46 member 1	0.217994	0.428007	0.0243836	-0.0803133	-0.174684
113246	ENSG00000111678	C12orf57	chromosome 12 open reading frame 57	-0.130517	0.67757	0.0447721	0.0123164	0.0489042
11325	ENSG00000198231	DDX42	DEAD-box helicase 42	0.314024	1.55041	0.377708	0.499576	0.39835
113251	ENSG00000161813	LARP4	La ribonucleoprotein domain family member 4	0.102346	0.269571	0.192837	0.259926	0.431753
113263	ENSG00000106415	GLCCI1	glucocorticoid induced 1	0.595052	1.81108	0.562099	0.433097	0.263031
11328	ENSG00000122642	FKBP9	FK506 binding protein 9	0.0984108	0.25041	-0.0222651	-0.0612865	-0.177292
11329	ENSG00000112079	STK38	serine/threonine kinase 38	0.573413	1.50059	0.260574	0.516956	0.311945
1133	ENSG00000184984	CHRM5	cholinergic receptor muscarinic 5	1.49079	1.15179	0.801379	0.746525	-0.103556
11331	ENSG00000215021	PHB2	prohibitin 2	-0.366382	1.35751	-0.0242247	-0.0535685	0.0121347
11332	ENSG00000097021	ACOT7	acyl-CoA thioesterase 7	-0.553749	1.67519	0.094593	-0.186255	-0.147979
11333	ENSG00000106244	PDAP1	PDGFA associated protein 1	-0.355257	1.77596	-0.21855	-0.597859	-0.367217
11334	ENSG00000114383	TUSC2	tumor suppressor 2, mitochondrial calcium regulator	0.366677	0.517717	0.302951	-0.215644	-0.100147
11335	ENSG00000122565	CBX3	chromobox 3	-0.317476	0.903806	-0.300417	-0.231771	0.00267901
11336	ENSG00000180104	EXOC3	exocyst complex component 3	0.176279	0.436085	0.167981	0.147067	0.115845
11337	ENSG00000170296	GABARAP	GABA type A receptor-associated protein	0.222458	1.06109	0.135664	0.247994	0.112611
11338	ENSG00000063244	U2AF2	U2 small nuclear RNA auxiliary factor 2	0.282933	0.446759	0.0994853	-0.0618693	-0.0391147
11339	ENSG00000104147	OIP5	Opa interacting protein 5	0.0731061	0.115181	-0.215825	0.121997	-0.0394297
11340	ENSG00000120699	EXOSC8	exosome component 8	-0.562848	1.5581	-0.285613	0.256147	0.0336027
113402	ENSG00000198818	SFT2D1	SFT2 domain containing 1	-0.0638606	0.102799	-0.194905	-0.033375	0.078629
113419	ENSG00000144043	TEX261	testis expressed 261	-0.0242956	0.0778948	0.141594	-0.18896	-0.132863
11342	ENSG00000082996	RNF13	ring finger protein 13	0.0924187	0.216472	-0.329653	0.249916	-0.127615
11344	ENSG00000247596	TWF2	twinfilin actin binding protein 2	-0.252901	0.546711	-0.120133	0.0506215	-0.101355
113444	ENSG00000163866	SMIM12	small integral membrane protein 12	0.320905	0.635064	0.192388	0.0375924	0.0126491
11345	ENSG00000034713	GABARAPL2	GABA type A receptor associated protein like 2	-0.0721295	0.69733	0.0757951	-0.0510463	-0.0143372
113451	ENSG00000142920	AZIN2	antizyme inhibitor 2	1.32036	1.52973	0.940826	1.01403	0.581908
113452	ENSG00000121900	TMEM54	transmembrane protein 54	0.148983	0.559244	-0.0210847	0.134306	0.017188
113510	ENSG00000163312	HELQ	helicase, POLQ like	-0.132389	0.331955	0.08653	0.364629	0.227572
113540	ENSG00000089505	CMTM1	CKLF like MARVEL transmembrane domain containing 1	0.748948	1.37114	0.211776	0.117	-0.10654
113612	ENSG00000155016	CYP2U1	cytochrome P450 family 2 subfamily U member 1	0.385874	0.717978	-0.249486	0.345826	0.569746
113622	ENSG00000153531	ADPRHL1	ADP-ribosylhydrolase like 1	0.4719	0.49523	0.665418	0.155066	0.533707
113655	ENSG00000167700	MFSD3	major facilitator superfamily domain containing 3	-0.560979	1.09969	-0.0425893	-0.163618	0.0687381
113675	ENSG00000139410	SDSL	serine dehydratase like	0.0235777	0.0155018	0.779536	0.239486	0.333637
113691	ENSG00000161149	TUBA3FP	tubulin alpha 3f pseudogene	0.410451	0.383983	-0.121305	0.594734	0.668411
113763	ENSG00000188707	ZBED6CL	ZBED6 C-terminal like	0.445798	1.074	0.405123	0.0418332	0.222613
113791	ENSG00000100100	PIK3IP1	phosphoinositide-3-kinase interacting protein 1	0.563793	0.584768	-0.0144745	0.706658	0.123222
1138	ENSG00000169684	CHRNA5	cholinergic receptor nicotinic alpha 5 subunit	-0.230861	0.25711	-0.51374	-0.573921	0.0736799
113829	ENSG00000176087	SLC35A4	solute carrier family 35 member A4	0.0995115	0.145444	0.242652	-0.103181	-0.090963
113835	ENSG00000197134	ZNF257	zinc finger protein 257	0.524311	1.22384	0.115182	-0.467729	-0.0561825
113878	ENSG00000091073	DTX2	deltex E3 ubiquitin ligase 2	0.193349	0.227588	0.330066	0.0450225	0.16252
113878	ENSG00000282379	DTX2	deltex E3 ubiquitin ligase 2	0.193349	0.227588	0.330066	NaN	NaN
1140	ENSG00000170175	CHRNB1	cholinergic receptor nicotinic beta 1 subunit	0.396674	0.486882	0.198102	0.544584	-0.0225504
1140	ENSG00000283946	CHRNB1	cholinergic receptor nicotinic beta 1 subunit	0.396674	0.486882	0.198102	NaN	NaN
114034	ENSG00000132773	TOE1	target of EGR1, exonuclease	-0.118205	0.180613	0.299647	0.393209	0.248774
114044	ENSG00000215424	MCM3AP-AS1	MCM3AP antisense RNA 1	-1.0897	1.37116	-0.154011	0.164992	0.241758
114049	ENSG00000071462	BUD23	BUD23, rRNA methyltransferase and ribosome maturation factor	-0.361129	0.78219	-0.18016	-0.275383	-0.0455589
114112	ENSG00000197763	TXNRD3	thioredoxin reductase 3	-0.158536	0.16836	-0.512783	-1.26949	-0.215499
114134	ENSG00000151229	SLC2A13	solute carrier family 2 member 13	-0.10495	0.128994	-0.415718	-0.515249	0.303414
114294	ENSG00000103642	LACTB	lactamase beta	0.149821	0.256039	0.00187548	-0.347309	-0.240959
114327	ENSG00000096093	EFHC1	EF-hand domain containing 1	-0.623794	1.19469	-0.292121	0.823391	0.829653
114599	ENSG00000207445	SNORD15B	small nucleolar RNA, C/D box 15B	-0.35525	0.378851	0.24179	1.38776	1.13022
114609	ENSG00000150455	TIRAP	TIR domain containing adaptor protein	0.217407	0.272641	0.57701	0.0992166	0.275041
114625	ENSG00000164010	ERMAP	erythroblast membrane associated protein (Scianna blood group)	0.0576167	0.0989343	-0.126879	0.0329583	0.245942
114659	ENSG00000185158	LRRC37B	leucine rich repeat containing 37B	1.00295	3.43304	0.384297	0.742015	0.339842
1147	ENSG00000213341	CHUK	conserved helix-loop-helix ubiquitous kinase	0.391855	0.685911	0.119633	0.235621	0.284792
114781	ENSG00000183826	BTBD9	BTB domain containing 9	0.842459	1.78159	0.563874	0.539682	0.330434
114783	ENSG00000142235	LMTK3	lemur tyrosine kinase 3	-0.180152	0.188572	0.037176	-0.0561792	-0.0789001
114785	ENSG00000166987	MBD6	methyl-CpG binding domain protein 6	-0.501839	0.8015	0.775421	-0.773955	-0.604484
114787	ENSG00000169258	GPRIN1	G protein regulated inducer of neurite outgrowth 1	0.246168	0.244499	0.579795	-0.0101627	0.0825119
114789	ENSG00000148339	SLC25A25	solute carrier family 25 member 25	-0.0131269	0.0263562	-0.0262483	0.0778396	0.224709
114790	ENSG00000144589	STK11IP	serine/threonine kinase 11 interacting protein	0.419553	0.951646	0.311049	0.60911	0.43724
114792	ENSG00000186231	KLHL32	kelch like family member 32	0.410112	1.29381	0.0921449	0.130559	0.482234
114793	ENSG00000157827	FMNL2	formin like 2	1.18356	1.07072	1.5159	1.51485	0.793222
114796	ENSG00000230487	PSMG3-AS1	PSMG3 antisense RNA 1 (head to head)	0.662342	0.995849	0.700344	0.504273	-0.082774
114799	ENSG00000141446	ESCO1	establishment of sister chromatid cohesion N-acetyltransferase 1	0.15976	0.900357	0.272459	0.0051046	0.258649
114803	ENSG00000162601	MYSM1	Myb like, SWIRM and MPN domains 1	-0.28543	1.92379	0.16042	0.400576	0.977192
114804	ENSG00000141576	RNF157	ring finger protein 157	-0.11359	0.333169	0.15106	-0.175766	-0.151052
114819	ENSG00000080947	CROCCP3	ciliary rootlet coiled-coil, rootletin pseudogene 3	-0.268081	0.347146	-0.162877	0.371086	1.07305
114822	ENSG00000158106	RHPN1	rhophilin Rho GTPase binding protein 1	-0.181884	0.284763	0.477775	0.438728	0.986649
114824	ENSG00000198883	PNMA5	PNMA family member 5	1.10291	0.86661	0.908422	-0.856608	0.234044
114825	ENSG00000170234	PWWP2A	PWWP domain containing 2A	0.225731	0.413473	0.127885	-0.143327	0.0205051
114826	ENSG00000186532	SMYD4	SET and MYND domain containing 4	0.259696	1.05122	0.313435	0.243577	0.337643
114827	ENSG00000142621	FHAD1	forkhead associated phosphopeptide binding domain 1	-0.744371	1.00327	-0.286012	0.453853	0.359696
114879	ENSG00000021762	OSBPL5	oxysterol binding protein like 5	0.291241	1.30946	0.373487	0.862049	0.622567
114880	ENSG00000079156	OSBPL6	oxysterol binding protein like 6	0.37218	0.932683	0.119233	0.380624	0.180441
114881	ENSG00000006025	OSBPL7	oxysterol binding protein like 7	0.339035	0.571482	0.756577	0.93214	0.834131
114882	ENSG00000091039	OSBPL8	oxysterol binding protein like 8	0.649671	1.60459	0.257215	0.217663	0.307947
114883	ENSG00000117859	OSBPL9	oxysterol binding protein like 9	-0.100047	0.954584	0.106649	-0.118058	-0.0666678
114885	ENSG00000144909	OSBPL11	oxysterol binding protein like 11	1.08713	1.76368	0.369363	0.414204	0.161997
114899	ENSG00000082196	C1QTNF3	C1q and TNF related 3	-0.372438	1.49483	-0.520123	0.2225	0.402917
114904	ENSG00000133466	C1QTNF6	C1q and TNF related 6	-0.589969	0.251649	0.261851	-0.0456708	0.899094
114907	ENSG00000156804	FBXO32	F-box protein 32	-0.0301009	0.0122888	0.109869	-0.223408	-0.660505
114908	ENSG00000152558	TMEM123	transmembrane protein 123	-0.264626	2.09227	-0.447452	-0.52229	-0.470723
114915	ENSG00000224032	EPB41L4A-AS1	EPB41L4A antisense RNA 1	0.28622	0.502935	-0.396125	-0.0292761	0.218081
114926	ENSG00000176209	SMIM19	small integral membrane protein 19	-0.471457	0.632657	-0.130838	-0.85303	-0.769709
114932	ENSG00000178988	MRFAP1L1	Morf4 family associated protein 1 like 1	0.1723	0.494584	0.0223304	0.0366093	-0.137487
114971	ENSG00000110536	PTPMT1	protein tyrosine phosphatase, mitochondrial 1	0.106282	0.365426	-0.0317992	-0.0938799	-0.0394417
114971	ENSG00000285206	PTPMT1	protein tyrosine phosphatase, mitochondrial 1	0.106282	0.365426	-0.0317992	NaN	NaN
114984	ENSG00000162076	FLYWCH2	FLYWCH family member 2	0.522774	1.89168	0.469278	-0.116268	0.0657089
114987	ENSG00000148225	WDR31	WD repeat domain 31	-0.378563	0.606847	0.0774237	-0.327766	-0.0847378
115	ENSG00000162104	ADCY9	adenylate cyclase 9	0.531313	0.824862	0.442976	0.398589	-0.108862
115024	ENSG00000141698	NT5C3B	5'-nucleotidase, cytosolic IIIB	-0.320366	1.97022	-0.124554	-0.184339	-0.320928
115098	ENSG00000007080	CCDC124	coiled-coil domain containing 124	-0.121841	0.163732	0.314276	-0.222237	-0.28852
115106	ENSG00000152240	HAUS1	HAUS augmin like complex subunit 1	-0.365404	0.99548	-0.375379	-0.106797	-0.320614
115123	ENSG00000173926	2022-03-03	membrane associated ring-CH-type finger 3	0.553093	2.01805	0.150327	0.221479	0.0173049
115196	ENSG00000172006	ZNF554	zinc finger protein 554	0.609762	0.74482	0.302191	-0.261602	-0.167319
1152	ENSG00000166165	CKB	creatine kinase B	-0.218366	1.00987	-0.0698408	-0.529492	-0.221175
115201	ENSG00000101844	ATG4A	autophagy related 4A cysteine peptidase	0.396553	0.8726	0.214501	0.326196	0.188189
115209	ENSG00000162600	OMA1	OMA1 zinc metallopeptidase	-0.507531	2.16885	-0.179047	-0.347399	-0.262772
115286	ENSG00000144741	SLC25A26	solute carrier family 25 member 26	0.0737549	0.197222	-0.0347092	0.0613694	0.0128783
115286	ENSG00000282739	SLC25A26	solute carrier family 25 member 26	0.0737549	0.197222	-0.0347092	NaN	NaN
115290	ENSG00000269190	FBXO17	F-box protein 17	-0.1167	0.388646	0.183509	0.266448	0.0328942
115290	ENSG00000282954	FBXO17	F-box protein 17	-0.1167	0.388646	0.183509	NaN	NaN
115294	ENSG00000168300	PCMTD1	protein-L-isoaspartate (D-aspartate) O-methyltransferase domain containing 1	0.151714	0.212742	-0.264448	-0.0152547	0.144534
1153	ENSG00000099622	CIRBP	cold inducible RNA binding protein	-0.21016	0.530469	0.222215	-0.229769	-0.0900973
115330	ENSG00000164849	GPR146	G protein-coupled receptor 146	0.265316	0.229061	0.252678	-0.812457	-0.588538
115353	ENSG00000116212	LRRC42	leucine rich repeat containing 42	-0.00563365	0.0134698	0.0182076	0.126487	-0.0503239
1154	ENSG00000114737	CISH	cytokine inducible SH2 containing protein	0.31438	1.28109	0.110871	0.738297	0.235154
115416	ENSG00000156928	MALSU1	mitochondrial assembly of ribosomal large subunit 1	-0.330391	0.528245	-0.093713	-0.394742	-0.182191
115426	ENSG00000147854	UHRF2	ubiquitin like with PHD and ring finger domains 2	0.164698	0.522653	0.203351	0.602554	0.863997
1155	ENSG00000105254	TBCB	tubulin folding cofactor B	0.137379	0.427801	0.138398	0.190494	-0.109729
115509	ENSG00000156853	ZNF689	zinc finger protein 689	0.532639	1.45499	0.246281	0.146243	-0.10536
115548	ENSG00000157107	FCHO2	FCH domain only 2	0.180716	0.523265	-0.013557	0.175338	0.379039
115557	ENSG00000240771	ARHGEF25	Rho guanine nucleotide exchange factor 25	-0.7643	2.04161	-0.714559	-0.0220471	-0.176278
115560	ENSG00000186446	ZNF501	zinc finger protein 501	1.27068	1.59382	0.171236	0.179337	0.0984015
115560	ENSG00000281661	ZNF501	zinc finger protein 501	1.27068	1.59382	0.171236	NaN	NaN
115572	ENSG00000158246	TENT5B	terminal nucleotidyltransferase 5B	1.29163	1.20797	0.601563	0.63133	0.533321
115650	ENSG00000159958	TNFRSF13C	TNF receptor superfamily member 13C	1.2953	1.70663	0.698586	0.36912	0.069477
115677	ENSG00000163072	NOSTRIN	nitric oxide synthase trafficking	-0.452625	0.83759	-0.779643	-1.00849	-0.250749
115677	ENSG00000275326	NOSTRIN	nitric oxide synthase trafficking	-0.452625	0.83759	-0.779643	NaN	NaN
115703	ENSG00000004777	ARHGAP33	Rho GTPase activating protein 33	0.0561505	0.0818476	0.0909651	0.0424429	0.358284
115704	ENSG00000142459	EVI5L	ecotropic viral integration site 5 like	0.559069	0.757463	1.30324	0.742338	0.0239728
115708	ENSG00000166166	TRMT61A	tRNA methyltransferase 61A	0.24792	0.232486	0.20699	0.164017	0.235141
115727	ENSG00000171777	RASGRP4	RAS guanyl releasing protein 4	-0.768976	0.510058	-0.297741	0.193735	0.124607
115749	ENSG00000185306	C12orf56	chromosome 12 open reading frame 56	1.87497	1.21489	0.572496	1.5012	1.14016
115752	ENSG00000166938	DIS3L	DIS3 like exosome 3'-5' exoribonuclease	0.0443262	0.176494	0.0238208	0.088973	0.225841
115761	ENSG00000152213	ARL11	ADP ribosylation factor like GTPase 11	0.29693	0.430564	0.0579852	0.423502	0.251492
1158	ENSG00000104879	CKM	creatine kinase, M-type	0.0969068	0.127312	0.63521	0.601756	-0.34425
115817	ENSG00000157379	DHRS1	dehydrogenase/reductase 1	0.508153	0.876904	0.657935	0.541084	0.673182
115817	ENSG00000284868	DHRS1	dehydrogenase/reductase 1	0.508153	0.876904	0.657935	NaN	NaN
115825	ENSG00000139668	WDFY2	WD repeat and FYVE domain containing 2	0.333851	0.953127	0.261355	0.592384	0.612629
115908	ENSG00000164932	CTHRC1	collagen triple helix repeat containing 1	0.55714	0.501351	0.457265	-0.0628306	0.877296
115939	ENSG00000007520	TSR3	TSR3, acp transferase ribosome maturation factor	0.0909091	0.171576	0.286693	-0.111233	-0.377119
115950	ENSG00000161914	ZNF653	zinc finger protein 653	-0.0756885	0.109995	0.252763	0.456519	0.599518
115992	ENSG00000158717	RNF166	ring finger protein 166	0.352325	0.571155	0.146187	-0.0720764	-0.0104977
116028	ENSG00000175643	RMI2	RecQ mediated genome instability 2	-0.997551	0.738277	-0.6116	-0.937067	-0.821619
116039	ENSG00000164920	OSR2	odd-skipped related transciption factor 2	0.836271	1.72072	0.180096	0.371557	0.255136
116064	ENSG00000163428	LRRC58	leucine rich repeat containing 58	0.46226	0.757942	0.0313521	-0.248275	0.181982
116068	ENSG00000176018	LYSMD3	LysM domain containing 3	0.491437	3.57539	0.266859	-0.0232452	0.189619
116092	ENSG00000101457	DNTTIP1	deoxynucleotidyltransferase terminal interacting protein 1	0.126267	0.207966	0.289907	-0.184458	-0.329407
1161	ENSG00000049167	ERCC8	ERCC excision repair 8, CSA ubiquitin ligase complex subunit	-0.142138	1.22142	0.00111096	0.240143	0.146411
116113	ENSG00000137166	FOXP4	forkhead box P4	0.655005	1.39115	1.25445	0.27832	-0.342611
116115	ENSG00000167625	ZNF526	zinc finger protein 526	-0.060766	0.0804024	0.349781	0.0304163	0.225189
116138	ENSG00000124702	KLHDC3	kelch domain containing 3	-0.0443494	0.119086	0.13011	-0.117767	-0.237741
116143	ENSG00000243667	WDR92	WD repeat domain 92	-0.303398	1.51318	-0.221983	-0.255419	0.0397587
116150	ENSG00000153989	NUS1	NUS1, dehydrodolichyl diphosphate synthase subunit	0.172468	0.308027	0.402403	-0.228758	-0.272335
116151	ENSG00000124098	FAM210B	family with sequence similarity 210 member B	-0.677805	0.940613	-0.470587	-0.711369	-0.597361
116224	ENSG00000187866	FAM122A	family with sequence similarity 122A	-0.00522803	0.0171213	0.222319	0.0972399	0.0348548
116225	ENSG00000165724	ZMYND19	zinc finger MYND-type containing 19	-0.0776891	0.151706	0.355571	-0.147538	-0.0306033
116228	ENSG00000203667	COX20	cytochrome c oxidase assembly factor COX20	-0.136477	0.189625	0.239067	-0.270556	-0.0634667
116236	ENSG00000168792	ABHD15	abhydrolase domain containing 15	1.4138	2.00345	0.835722	1.17318	0.332083
116238	ENSG00000160606	TLCD1	TLC domain containing 1	-1.23685	1.4879	-0.579167	-0.689091	-0.561387
116254	ENSG00000055211	GINM1	glycoprotein integral membrane 1	-0.212981	0.281952	-0.205556	-0.128876	-0.423617
116285	ENSG00000166743	ACSM1	acyl-CoA synthetase medium chain family member 1	-0.210912	0.107908	-0.192993	-0.135319	-0.0515774
1163	ENSG00000173207	CKS1B	CDC28 protein kinase regulatory subunit 1B	-0.208081	0.622888	-0.105211	-0.0528368	-0.0756583
116349	ENSG00000221990	EXOC3-AS1	EXOC3 antisense RNA 1	-0.182937	0.177732	0.126456	-0.163026	0.193648
1164	ENSG00000123975	CKS2	CDC28 protein kinase regulatory subunit 2	-0.158003	0.18639	-0.031138	-0.401027	-0.249404
116412	ENSG00000152475	ZNF837	zinc finger protein 837	0.493529	0.462133	0.896507	-1.29649	0.249361
116447	ENSG00000184428	TOP1MT	DNA topoisomerase I mitochondrial	-0.137043	1.70362	0.0561523	-0.475368	-0.372716
116461	ENSG00000198860	TSEN15	tRNA splicing endonuclease subunit 15	-0.833526	0.754236	-0.660852	-0.222524	-0.551851
116496	ENSG00000135842	FAM129A	family with sequence similarity 129 member A	-1.22068	0.348385	-0.831317	0.933402	-0.440271
116540	ENSG00000204822	MRPL53	mitochondrial ribosomal protein L53	-0.227119	1.13133	-0.129314	0.155161	-0.0809453
116541	ENSG00000183617	MRPL54	mitochondrial ribosomal protein L54	-0.298019	0.755676	0.0172166	-0.278831	-0.159633
116828	ENSG00000281026	N4BP2L2-IT2	N4BPL2 intronic transcript 2	-0.448657	0.207599	-0.316004	1.27592	2.0737
116832	ENSG00000163923	RPL39L	ribosomal protein L39 like	-0.0479336	0.140955	0.0409814	-0.256902	-0.0068531
116835	ENSG00000132622	HSPA12B	heat shock protein family A (Hsp70) member 12B	-0.675858	1.25135	-0.214081	-0.586048	0.271743
116840	ENSG00000170037	CNTROB	centrobin, centriole duplication and spindle assembly protein	0.240559	0.537308	0.374785	0.409062	0.45266
116841	ENSG00000143740	SNAP47	synaptosome associated protein 47	0.319369	0.638839	0.265174	-0.0349095	0.127609
116843	ENSG00000146409	SLC18B1	solute carrier family 18 member B1	-0.311071	1.34679	-0.299622	-0.345072	-0.0880813
116844	ENSG00000171236	LRG1	leucine rich alpha-2-glycoprotein 1	0.00496981	0.00938488	0.206603	0.0661477	0.0346056
116936	NA	SNORD139	small nucleolar RNA, C/D box 139	0.521194	0.344957	1.56061	NaN	NaN
116983	ENSG00000131584	ACAP3	ArfGAP with coiled-coil, ankyrin repeat and PH domains 3	0.372477	0.674868	0.549314	0.430264	0.817682
116985	ENSG00000186635	ARAP1	ArfGAP with RhoGAP domain, ankyrin repeat and PH domain 1	0.118283	0.27508	0.339486	0.188656	0.251496
116987	ENSG00000157985	AGAP1	ArfGAP with GTPase domain, ankyrin repeat and PH domain 1	0.350867	1.25453	0.441474	-0.592712	-0.12674
116988	ENSG00000133612	AGAP3	ArfGAP with GTPase domain, ankyrin repeat and PH domain 3	0.0677837	0.101056	0.658489	0.0841989	0.169578
117143	ENSG00000152382	TADA1	transcriptional adaptor 1	-0.150604	0.455137	-0.167713	-0.181009	0.174726
117145	ENSG00000159445	THEM4	thioesterase superfamily member 4	0.292311	0.428334	-0.042969	-0.161852	-0.0995861
117177	ENSG00000127328	RAB3IP	RAB3A interacting protein	0.321555	0.653003	0.232868	0.332756	0.27535
117178	ENSG00000117155	SSX2IP	SSX family member 2 interacting protein	0.415009	1.41038	0.115056	-0.0365144	0.174766
117246	ENSG00000108592	FTSJ3	FtsJ RNA methyltransferase homolog 3	-0.21122	0.210744	-0.136367	0.21044	0.3804
117247	ENSG00000112394	SLC16A10	solute carrier family 16 member 10	0.220013	0.184396	0.210629	-0.580222	0.672266
1173	ENSG00000161203	AP2M1	adaptor related protein complex 2 subunit mu 1	0.503417	1.32204	0.361292	0.105716	0.068216
1174	ENSG00000106367	AP1S1	adaptor related protein complex 1 subunit sigma 1	-0.0351723	0.310908	0.0842949	-0.253721	-0.100192
1175	ENSG00000042753	AP2S1	adaptor related protein complex 2 subunit sigma 1	-0.302348	0.635659	-0.113517	-0.274289	-0.101833
117584	ENSG00000092871	RFFL	ring finger and FYVE like domain containing E3 ubiquitin protein ligase	0.344749	0.350003	-0.0474906	0.0641551	-0.247979
1176	ENSG00000177879	AP3S1	adaptor related protein complex 3 subunit sigma 1	0.217925	1.23172	-0.134038	-0.134743	-0.142053
117608	ENSG00000178338	ZNF354B	zinc finger protein 354B	0.0954221	0.687078	0.0511586	0.334251	0.865083
117854	ENSG00000121236	TRIM6	tripartite motif containing 6	0.674804	0.691823	0.144094	0.618462	0.0571202
1179	ENSG00000016490	CLCA1	chloride channel accessory 1	-0.988205	0.773137	-1.1831	-1.40013	-0.398787
118	ENSG00000087274	ADD1	adducin 1	0.465023	1.19255	0.111879	0.226574	0.0305015
1181	ENSG00000114859	CLCN2	chloride voltage-gated channel 2	-0.11182	0.0718147	0.693277	0.14775	0.918157
1182	ENSG00000109572	CLCN3	chloride voltage-gated channel 3	0.551117	1.20477	-0.00987895	0.139449	0.0660178
1184	ENSG00000171365	CLCN5	chloride voltage-gated channel 5	0.233802	0.428462	0.124425	0.435134	0.410193
118424	ENSG00000160087	UBE2J2	ubiquitin conjugating enzyme E2 J2	0.775736	1.0535	0.345039	0.262823	-0.0716946
118426	ENSG00000165714	BORCS5	BLOC-1 related complex subunit 5	0.252032	0.387715	0.23028	0.438173	0.23915
118426	ENSG00000280689	BORCS5	BLOC-1 related complex subunit 5	0.252032	0.387715	0.23028	NaN	NaN
118429	ENSG00000163297	ANTXR2	ANTXR cell adhesion molecule 2	0.945459	1.56906	0.219424	1.00258	0.501502
118433	ENSG00000240356	RPL23AP7	ribosomal protein L23a pseudogene 7	-0.0191236	0.0261633	0.0314623	0.114759	-0.768237
118460	ENSG00000223496	EXOSC6	exosome component 6	-0.23696	0.435183	0.0360012	0.441161	0.215884
118461	ENSG00000177354	C10orf71	chromosome 10 open reading frame 71	0.264022	0.245517	0.550216	0.209221	0.322582
118472	ENSG00000198546	ZNF511	zinc finger protein 511	-0.108706	0.187132	0.109445	-0.136243	-0.330134
118487	ENSG00000172586	CHCHD1	coiled-coil-helix-coiled-coil-helix domain containing 1	-0.25778	0.358569	-0.211462	-0.179848	0.0456199
118490	ENSG00000166343	MSS51	MSS51 mitochondrial translational activator	1.11179	1.0985	1.47718	1.82064	2.01654
118491	ENSG00000156042	CFAP70	cilia and flagella associated protein 70	0.0984555	0.0916243	0.312188	1.68724	1.32144
1185	ENSG00000011021	CLCN6	chloride voltage-gated channel 6	-0.555906	1.68077	0.0513073	0.246193	0.337905
1186	ENSG00000103249	CLCN7	chloride voltage-gated channel 7	-0.125126	0.244448	0.126694	0.0280696	0.102924
118672	ENSG00000179988	PSTK	phosphoseryl-tRNA kinase	0.660547	1.50107	0.430171	0.711932	0.571577
118788	ENSG00000155629	PIK3AP1	phosphoinositide-3-kinase adaptor protein 1	-0.0482291	0.102736	-0.346812	-0.360248	-0.140422
118812	ENSG00000171160	MORN4	MORN repeat containing 4	-0.436943	0.245746	0.00720571	0.386398	-0.140069
118813	ENSG00000155256	ZFYVE27	zinc finger FYVE-type containing 27	0.19898	0.45271	0.31767	0.500892	0.614005
118881	ENSG00000165644	COMTD1	catechol-O-methyltransferase domain containing 1	-0.769736	1.77785	0.0134586	-0.679816	-0.0866631
118924	ENSG00000148690	FRA10AC1	FRA10A associated CGG repeat 1	-0.47673	0.465798	-0.370767	-0.0612502	0.207581
118980	ENSG00000156398	SFXN2	sideroflexin 2	-1.00096	1.80154	-0.315665	-0.0384315	0.0725541
118987	ENSG00000165650	PDZD8	PDZ domain containing 8	0.0619811	0.339725	0.244008	-0.185073	-0.0999382
119	ENSG00000075340	ADD2	adducin 2	-0.296904	0.470847	0.607759	-1.47835	0.169375
119016	ENSG00000188234	AGAP4	ArfGAP with GTPase domain, ankyrin repeat and PH domain 4	0.328622	0.681862	-0.0151828	0.623481	0.70381
119032	ENSG00000166275	BORCS7	BLOC-1 related complex subunit 7	0.517994	1.25495	0.0773325	0.0134903	0.0321843
1191	ENSG00000120885	CLU	clusterin	0.63675	2.50942	0.342707	-0.373494	0.185494
119391	ENSG00000065621	GSTO2	glutathione S-transferase omega 2	0.644053	1.04489	-0.297133	0.832909	1.58734
119392	ENSG00000156384	SFR1	SWI5 dependent homologous recombination repair protein 1	-1.28046	0.836171	-0.908958	-0.416774	-0.0765308
1195	ENSG00000013441	CLK1	CDC like kinase 1	0.0322345	0.0495924	0.095193	0.585213	0.848296
119504	ENSG00000166295	ANAPC16	anaphase promoting complex subunit 16	0.0165845	0.0250888	0.0357523	0.301787	-0.238095
119559	ENSG00000183605	SFXN4	sideroflexin 4	-0.509468	1.31371	-0.31124	-0.0317866	-0.128127
1197	ENSG00000232553	CLK2P1	CDC like kinase 2, pseudogene 1	-0.543255	1.83545	0.270595	-1.54276	-1.31884
119710	ENSG00000166352	C11orf74	chromosome 11 open reading frame 74	-0.194917	0.413078	-0.139567	-0.395919	-0.516829
1198	ENSG00000179335	CLK3	CDC like kinase 3	0.0421766	0.0679535	-0.0564651	0.463443	0.416102
120	ENSG00000148700	ADD3	adducin 3	0.602804	1.37886	0.109645	0.682089	0.254603
1200	ENSG00000166340	TPP1	tripeptidyl peptidase 1	0.10008	1.154	0.572119	-0.157297	-0.106312
120071	ENSG00000165905	LARGE2	LARGE xylosyl- and glucuronyltransferase 2	-1.47026	1.09729	-1.07815	-1.08095	-0.68711
1201	ENSG00000188603	CLN3	CLN3, battenin	0.185669	0.289778	0.175098	0.232489	0.316533
1201	ENSG00000261832	CLN3	CLN3, battenin	0.185669	0.289778	0.175098	0.1411	0.233107
120103	ENSG00000180773	SLC36A4	solute carrier family 36 member 4	0.283888	0.66083	0.715353	0.27059	0.507566
120227	ENSG00000186104	CYP2R1	cytochrome P450 family 2 subfamily R member 1	0.0215388	0.046739	-0.228577	-0.036664	0.181696
1203	ENSG00000102805	CLN5	CLN5, intracellular trafficking protein	0.533958	1.04058	0.0754748	0.44241	0.668712
120379	ENSG00000150773	PIH1D2	PIH1 domain containing 2	0.403972	0.309934	0.382873	0.76852	0.692879
120526	ENSG00000170946	DNAJC24	DnaJ heat shock protein family (Hsp40) member C24	0.115635	1.03666	-0.185533	0.0699688	0.332722
120534	ENSG00000152219	ARL14EP	ADP ribosylation factor like GTPase 14 effector protein	0.227097	0.670552	-0.100657	0.252443	0.261219
1207	ENSG00000074201	CLNS1A	chloride nucleotide-sensitive channel 1A	-0.698372	2.33799	-0.508631	-0.474433	-0.225511
120863	ENSG00000166153	DEPDC4	DEP domain containing 4	-0.94141	1.2764	-0.322849	-0.0221493	-0.107558
1209	ENSG00000104853	CLPTM1	CLPTM1, transmembrane protein	0.217021	0.262054	0.341433	-0.15364	-0.129989
121053	ENSG00000151131	C12orf45	chromosome 12 open reading frame 45	-0.47881	0.604092	-0.341458	0.136021	0.472255
1211	ENSG00000122705	CLTA	clathrin light chain A	-0.0131775	0.0726117	-0.141718	-0.139812	-0.170886
1212	ENSG00000175416	CLTB	clathrin light chain B	0.12919	0.410673	0.0996475	-0.220871	-0.244275
121260	ENSG00000139370	SLC15A4	solute carrier family 15 member 4	0.0743246	0.158972	-0.0526449	-0.127089	0.070277
121268	ENSG00000167550	RHEBL1	RHEB like 1	-0.258862	0.358978	-0.784252	-1.06218	0.10471
121274	ENSG00000167528	ZNF641	zinc finger protein 641	0.504384	0.8231	0.204268	0.327238	0.317289
1213	ENSG00000141367	CLTC	clathrin heavy chain	0.171311	0.344716	0.0936631	0.401158	0.518972
121340	ENSG00000170374	SP7	Sp7 transcription factor	0.271156	0.641585	-0.00164807	0.516764	0.39388
121355	ENSG00000170627	GTSF1	gametocyte specific factor 1	-0.196476	0.67826	-0.287006	-0.292648	-0.169255
121441	ENSG00000139350	NEDD1	neural precursor cell expressed, developmentally down-regulated 1	0.120324	0.328677	0.0863175	-0.0826844	0.0863727
121457	ENSG00000166130	IKBIP	IKBKB interacting protein	-0.373757	0.705177	-0.283609	-0.222761	-0.0302994
121512	ENSG00000139132	FGD4	FYVE, RhoGEF and PH domain containing 4	0.560111	0.756223	0.554992	0.128557	0.374281
121536	ENSG00000139154	AEBP2	AE binding protein 2	0.200988	0.918261	0.152557	-0.215261	-0.0496753
121642	ENSG00000189046	ALKBH2	alkB homolog 2, alpha-ketoglutarate dependent dioxygenase	0.0530984	0.533788	-0.0333987	-0.411538	0.162093
121665	ENSG00000157837	SPPL3	signal peptide peptidase like 3	0.277166	1.60469	0.422742	0.0307822	-0.372928
122416	ENSG00000156381	ANKRD9	ankyrin repeat domain 9	-0.371539	0.618252	0.0322948	0.0973734	0.00983142
122525	ENSG00000179476	C14orf28	chromosome 14 open reading frame 28	-0.737465	0.705717	-0.643879	-1.29551	-0.690496
122553	ENSG00000182400	TRAPPC6B	trafficking protein particle complex 6B	1.10195	2.50985	0.484552	0.457105	0.207752
122616	ENSG00000140104	CLBA1	clathrin binding box of aftiphilin containing 1	0.885107	1.01041	0.930922	0.625641	0.778477
122622	ENSG00000185100	ADSSL1	adenylosuccinate synthase like 1	-0.0106518	0.0108028	0.591923	0.724707	0.367578
122704	ENSG00000172590	MRPL52	mitochondrial ribosomal protein L52	0.264862	0.98175	0.202601	0.32159	-0.00463168
122769	ENSG00000165501	LRR1	leucine rich repeat protein 1	0.19369	0.268031	-0.0449348	0.120517	0.12659
122809	ENSG00000180008	SOCS4	suppressor of cytokine signaling 4	0.361503	1.34487	0.0817719	0.161109	0.416804
122830	ENSG00000139977	NAA30	N(alpha)-acetyltransferase 30, NatC catalytic subunit	0.583988	1.28419	0.309263	0.37557	0.513722
122953	ENSG00000140044	JDP2	Jun dimerization protein 2	-2.2354	0.417982	-2.13024	-0.386268	-1.68677
122961	ENSG00000165898	ISCA2	iron-sulfur cluster assembly 2	-0.235329	0.439653	-0.286534	0.00297039	-0.0232059
123	ENSG00000147872	PLIN2	perilipin 2	0.233692	1.96293	0.0508843	0.223528	-0.190302
123016	ENSG00000165533	TTC8	tetratricopeptide repeat domain 8	0.449475	1.85423	0.0180236	0.0450163	0.226578
123096	ENSG00000197119	SLC25A29	solute carrier family 25 member 29	-0.0717409	0.0836152	0.611317	-0.12645	0.555799
123099	ENSG00000168350	DEGS2	delta 4-desaturase, sphingolipid 2	-0.59375	0.571654	-0.322881	0.25301	-0.0636396
123169	ENSG00000166477	LEO1	LEO1 homolog, Paf1/RNA polymerase II complex component	-0.0729708	0.20262	-0.186211	-0.0978822	-0.192182
123207	ENSG00000169609	C15orf40	chromosome 15 open reading frame 40	0.197533	0.890621	0.0998766	0.302027	0.182742
123228	ENSG00000166192	SENP8	SUMO peptidase family member, NEDD8 specific	-0.638841	0.404337	0.135165	-0.255983	-0.25219
123263	ENSG00000103707	MTFMT	mitochondrial methionyl-tRNA formyltransferase	-0.37083	1.31635	-0.208894	-0.436078	-0.275221
123283	ENSG00000185418	TARSL2	threonyl-tRNA synthetase like 2	0.632882	1.10997	0.634939	0.362465	0.224644
123355	ENSG00000168904	LRRC28	leucine rich repeat containing 28	0.501288	1.32998	0.124763	0.319001	0.290239
1235	ENSG00000112486	CCR6	C-C motif chemokine receptor 6	1.22141	0.355588	0.973733	1.1363	0.467133
1236	ENSG00000126353	CCR7	C-C motif chemokine receptor 7	2.59298	1.64776	1.61518	-1.36654	0.17931
123606	ENSG00000170113	NIPA1	NIPA magnesium transporter 1	0.163112	0.300957	0.102348	0.112922	0.190327
123688	ENSG00000188266	HYKK	hydroxylysine kinase	-0.602051	0.796554	-0.811789	-0.269507	-0.518341
123720	ENSG00000156232	WHAMM	WAS protein homolog associated with actin, golgi membranes and microtubules	0.967941	1.68234	0.59116	0.191583	0.2396
123722	ENSG00000186628	FSD2	fibronectin type III and SPRY domain containing 2	-0.0912416	0.533435	0.300683	3.043	3.40442
123775	ENSG00000166455	C16orf46	chromosome 16 open reading frame 46	0.587589	0.797225	0.142633	0.533458	0.172414
123803	ENSG00000157045	NTAN1	N-terminal asparagine amidase	0.143595	0.475416	0.346596	-0.5027	-0.354233
123803	ENSG00000275779	NTAN1	N-terminal asparagine amidase	0.143595	0.475416	0.346596	NaN	NaN
123811	ENSG00000133393	FOPNL	FGFR1OP N-terminal like	-0.0784369	0.160396	0.0759386	-0.088048	-0.26088
123811	ENSG00000276914	FOPNL	FGFR1OP N-terminal like	-0.0784369	0.160396	0.0759386	NaN	NaN
123879	ENSG00000188215	DCUN1D3	defective in cullin neddylation 1 domain containing 3	0.4124	1.15312	0.285449	0.439651	0.193066
123920	ENSG00000140931	CMTM3	CKLF like MARVEL transmembrane domain containing 3	0.553897	0.899915	-0.119339	0.283587	-0.186703
124044	ENSG00000158792	SPATA2L	spermatogenesis associated 2 like	0.521754	0.923474	0.548656	0.153079	0.297564
124045	ENSG00000167523	SPATA33	spermatogenesis associated 33	0.379888	0.691137	0.307361	-0.0829532	0.254176
124056	ENSG00000196408	NOXO1	NADPH oxidase organizer 1	0.580449	0.300236	0.874198	3.8961	3.79809
124093	ENSG00000162004	CCDC78	coiled-coil domain containing 78	-1.11832	1.02023	0.0338105	0.375038	1.05706
1241	ENSG00000213903	LTB4R	leukotriene B4 receptor	-0.420593	1.4999	0.498346	1.38341	1.14912
1241	ENSG00000285456	LTB4R	leukotriene B4 receptor	-0.420593	1.4999	0.498346	NaN	NaN
124152	ENSG00000174628	IQCK	IQ motif containing K	0.326077	0.630333	0.611623	-0.109907	-0.0658088
124221	ENSG00000172460	PRSS30P	serine protease 30, pseudogene	0.525035	0.88223	0.550608	0.860469	0.905065
124221	ENSG00000283070	PRSS30P	serine protease 30, pseudogene	0.525035	0.88223	0.550608	NaN	NaN
124222	ENSG00000162073	PAQR4	progestin and adipoQ receptor family member 4	0.507356	0.693166	0.45535	0.138199	0.228379
124245	ENSG00000158545	ZC3H18	zinc finger CCCH-type containing 18	0.49468	0.751918	0.325069	0.325417	-0.00127461
124401	ENSG00000168096	ANKS3	ankyrin repeat and sterile alpha motif domain containing 3	0.740775	1.28743	0.410188	0.537958	0.608978
124402	ENSG00000153443	UBALD1	UBA like domain containing 1	-0.54414	2.30001	0.136438	-0.322967	-0.508161
124411	ENSG00000197302	ZNF720	zinc finger protein 720	0.435305	0.980395	-0.121337	0.289188	0.294005
124446	ENSG00000149932	TMEM219	transmembrane protein 219	-0.133797	0.405904	0.182093	0.0897213	-0.127333
124454	ENSG00000103356	EARS2	glutamyl-tRNA synthetase 2, mitochondrial	-0.466424	1.2689	-0.00615764	-0.174845	-0.000802048
124491	ENSG00000166822	TMEM170A	transmembrane protein 170A	0.455997	0.912829	0.0741313	0.0715589	0.207931
124512	ENSG00000181038	METTL23	methyltransferase like 23	0.21958	0.919763	0.256781	0.330357	0.0275284
124540	ENSG00000153944	MSI2	musashi RNA binding protein 2	0.322158	0.894608	0.0826414	0.332457	0.353569
124565	ENSG00000157637	SLC38A10	solute carrier family 38 member 10	0.362752	0.649821	0.554498	-0.0794798	0.17595
124583	ENSG00000171302	CANT1	calcium activated nucleotidase 1	0.607986	1.30106	0.468898	0.308769	0.0320667
124590	ENSG00000182040	USH1G	USH1 protein network component sans	0.560003	1.34088	0.257762	-0.21338	-0.600896
124637	ENSG00000182224	CYB5D1	cytochrome b5 domain containing 1	0.316479	0.669486	0.477972	0.357555	0.255988
124790	ENSG00000168517	HEXIM2	hexamethylene bisacetamide inducible 2	-0.171107	0.189273	0.101739	0.384106	-0.0938933
124801	ENSG00000161654	LSM12	LSM12 homolog	0.268968	0.531305	-0.0218618	-0.16089	-0.10767
124808	ENSG00000180329	CCDC43	coiled-coil domain containing 43	-0.0311896	0.489757	-0.101336	-0.091547	-0.0512036
124923	ENSG00000167524	SGK494	uncharacterized serine/threonine-protein kinase SgK494	0.125536	0.137003	0.637902	1.25676	1.5163
124930	ENSG00000198720	ANKRD13B	ankyrin repeat domain 13B	-0.134304	0.44572	0.425599	-0.998839	-0.618194
124936	ENSG00000167740	CYB5D2	cytochrome b5 domain containing 2	0.325151	0.976587	0.63312	-0.0289195	-0.12353
124989	ENSG00000178852	EFCAB13	EF-hand calcium binding domain 13	0.360601	1.3283	-0.0931343	0.434157	1.46543
124995	ENSG00000159111	MRPL10	mitochondrial ribosomal protein L10	-0.516696	0.825893	-0.176442	-0.256239	-0.359501
125050	ENSG00000202198	RN7SK	RNA, 7SK small nuclear	0.106522	0.264907	-0.144502	0.0487875	-0.316742
125050	ENSG00000283293	RN7SK	RNA, 7SK small nuclear	0.106522	0.264907	-0.144502	0.0487875	-0.316742
125058	ENSG00000167291	TBC1D16	TBC1 domain family member 16	0.191813	0.468711	0.227582	-0.0746968	-0.108024
125061	ENSG00000183077	AFMID	arylformamidase	-0.289871	0.572975	-0.109896	-0.655615	0.0295647
125111	ENSG00000183153	GJD3	gap junction protein delta 3	-0.281427	0.256267	-0.0941286	-0.472042	-1.61069
125144	ENSG00000175061	LRRC75A-AS1	LRRC75A antisense RNA 1	0.0857895	0.511816	0.267559	0.133319	-0.00320234
125150	ENSG00000214941	ZSWIM7	zinc finger SWIM-type containing 7	0.249197	0.453475	0.638628	0.170451	-0.075115
125170	ENSG00000177427	MIEF2	mitochondrial elongation factor 2	-0.056493	0.270092	0.169886	-0.245293	0.076237
125170	ENSG00000284495	MIEF2	mitochondrial elongation factor 2	-0.056493	0.270092	0.169886	NaN	NaN
125206	ENSG00000154025	SLC5A10	solute carrier family 5 member 10	-0.513163	0.801721	0.6126	1.20637	2.43029
125228	ENSG00000177150	FAM210A	family with sequence similarity 210 member A	0.527978	1.07407	0.0435844	0.329461	0.124464
125476	ENSG00000153391	INO80C	INO80 complex subunit C	0.170374	0.378315	0.200304	0.211225	-0.0253361
125875	ENSG00000160318	CLDND2	claudin domain containing 2	0.317281	0.336596	0.307217	-0.226381	0.923537
125893	ENSG00000180257	ZNF816	zinc finger protein 816	0.193382	0.795545	-0.0505337	0.317555	0.0982148
125919	ENSG00000178229	ZNF543	zinc finger protein 543	0.91627	1.10293	0.600774	0.314205	0.282026
125950	ENSG00000161847	RAVER1	ribonucleoprotein, PTB binding 1	-0.441755	0.890361	0.248242	-0.551839	-0.778581
125988	ENSG00000174917	C19orf70	chromosome 19 open reading frame 70	-0.643965	1.27486	-0.192971	-0.235076	-0.243991
126003	ENSG00000181029	TRAPPC5	trafficking protein particle complex 5	0.0684847	1.0192	0.164763	0.0190526	-0.291203
126006	ENSG00000174788	PCP2	Purkinje cell protein 2	0.94827	0.417983	1.06362	1.53227	1.17123
126017	ENSG00000198346	ZNF813	zinc finger protein 813	-0.014658	0.0288274	-0.0138619	-0.169488	0.148918
126068	ENSG00000197044	ZNF441	zinc finger protein 441	-0.160005	0.279508	-0.25344	0.0396557	0.326084
126069	ENSG00000177599	ZNF491	zinc finger protein 491	1.78643	1.06728	-0.290206	0.145856	0.19985
126070	ENSG00000171295	ZNF440	zinc finger protein 440	-0.106718	0.807452	0.0717104	0.125952	0.454938
126074	ENSG00000173928	SWSAP1	SWIM-type zinc finger 7 associated protein 1	-0.20018	0.331731	0.151331	-0.529914	-0.180464
126075	ENSG00000183401	CCDC159	coiled-coil domain containing 159	-1.18631	1.82923	-0.357408	0.538841	0.0481623
126119	ENSG00000161677	JOSD2	Josephin domain containing 2	-0.314369	1.6397	0.093867	0.0957373	0.117468
126129	ENSG00000169169	CPT1C	carnitine palmitoyltransferase 1C	0.0808346	0.175479	-0.110361	0.0528624	-0.0169497
126133	ENSG00000161618	ALDH16A1	aldehyde dehydrogenase 16 family member A1	-0.245	0.32295	0.404347	0.124438	0.0322958
126208	ENSG00000142409	ZNF787	zinc finger protein 787	0.057695	0.121007	0.499095	-0.0798375	-0.217293
126231	ENSG00000189144	ZNF573	zinc finger protein 573	0.110411	0.160624	0.0578561	0.129063	0.271682
126248	ENSG00000166359	WDR88	WD repeat domain 88	-0.772948	0.252872	0.213703	NaN	-0.154673
126272	ENSG00000176401	EID2B	EP300 interacting inhibitor of differentiation 2B	-0.877287	0.610831	-0.606596	-0.369815	-0.130629
126282	ENSG00000185361	TNFAIP8L1	TNF alpha induced protein 8 like 1	-0.580581	2.68807	-0.0906221	-0.490157	-0.245773
126295	ENSG00000171970	ZNF57	zinc finger protein 57	-0.404838	1.39382	-0.467503	-0.402007	-0.14398
126298	ENSG00000167378	IRGQ	immunity related GTPase Q	0.630538	1.30185	0.679572	0.300346	0.248007
126299	ENSG00000131116	ZNF428	zinc finger protein 428	0.25424	0.952112	0.455808	-0.65035	-0.228831
1263	ENSG00000173846	PLK3	polo like kinase 3	0.451477	0.844757	0.199862	0.593365	0.214399
126308	ENSG00000172081	MOB3A	MOB kinase activator 3A	-0.074068	0.156328	0.0924723	0.342349	-0.00193795
126321	ENSG00000161091	MFSD12	major facilitator superfamily domain containing 12	-0.231346	0.373154	0.253143	-0.0725209	-0.0329299
126326	ENSG00000179855	GIPC3	GIPC PDZ domain containing family member 3	-0.211034	0.650739	-0.249834	0.308983	-0.695799
126328	ENSG00000174886	NDUFA11	NADH:ubiquinone oxidoreductase subunit A11	-0.278525	0.823469	-0.0883227	-0.173335	-0.0500523
126364	ENSG00000175489	LRRC25	leucine rich repeat containing 25	1.42229	1.15759	0.784995	0.103871	0.590824
126374	ENSG00000142279	WTIP	WT1 interacting protein	-0.0754795	0.0584137	0.535149	0.819693	1.5911
126375	ENSG00000180884	ZNF792	zinc finger protein 792	-0.331128	0.302721	-0.225658	-0.176132	-0.120336
126382	ENSG00000184162	NR2C2AP	nuclear receptor 2C2 associated protein	0.136311	0.823935	0.0828686	0.448158	0.441664
1264	ENSG00000130176	CNN1	calponin 1	0.097065	0.244506	-0.0809618	-1.10975	-0.59037
126432	ENSG00000187994	RINL	Ras and Rab interactor like	-0.247356	0.153601	-0.0926161	0.365445	-0.127626
126432	ENSG00000282895	RINL	Ras and Rab interactor like	-0.247356	0.153601	-0.0926161	NaN	NaN
126433	ENSG00000161243	FBXO27	F-box protein 27	0.584173	0.235898	0.647176	0.396395	0.357279
126433	ENSG00000283021	FBXO27	F-box protein 27	0.584173	0.235898	0.647176	NaN	NaN
1265	ENSG00000064666	CNN2	calponin 2	-0.68247	1.05522	-0.264675	-1.09639	-0.535693
126526	ENSG00000160392	C19orf47	chromosome 19 open reading frame 47	0.691061	1.04664	0.44248	0.168346	0.0213819
126549	ENSG00000160117	ANKLE1	ankyrin repeat and LEM domain containing 1	0.303744	0.355016	0.630654	0.249807	0.157898
126567	ENSG00000183186	C2CD4C	C2 calcium dependent domain containing 4C	0.509899	0.778369	-0.19798	-0.131639	0.632848
1266	ENSG00000117519	CNN3	calponin 3	-0.329277	0.365929	-1.05489	-0.183796	-0.696843
126626	ENSG00000143458	GABPB2	GA binding protein transcription factor subunit beta 2	-0.102549	0.108942	0.54287	-0.119958	0.0324077
126661	ENSG00000280670	CCDC163	coiled-coil domain containing 163	0.77903	1.21626	0.195001	1.10389	0.393897
1267	ENSG00000173786	CNP	2',3'-cyclic nucleotide 3' phosphodiesterase	0.351744	1.26667	0.274075	0.100871	0.216315
126731	ENSG00000154429	CCSAP	centriole, cilia and spindle associated protein	0.133036	1.98091	0.0538506	0.169845	0.0203458
126789	ENSG00000169972	PUSL1	pseudouridine synthase like 1	-0.109663	0.0992799	0.0991944	0.0654654	0.0102013
126792	ENSG00000176022	B3GALT6	beta-1,3-galactosyltransferase 6	0.0389232	0.0904585	0.0276645	-0.321756	-0.240702
126917	ENSG00000169991	IFFO2	intermediate filament family orphan 2	1.18694	1.05746	0.557436	1.27765	0.60848
126961	ENSG00000203811	HIST2H3C	histone cluster 2 H3 family member c	-0.959355	0.977766	-0.462709	-0.139251	-0.496046
127002	ENSG00000162650	ATXN7L2	ataxin 7 like 2	0.396557	0.57162	0.24674	0.72282	0.432685
127018	ENSG00000143353	LYPLAL1	lysophospholipase like 1	-0.503036	1.16566	-0.32846	-0.100342	0.0739023
127253	ENSG00000162623	TYW3	tRNA-yW synthesizing protein 3 homolog	0.464651	0.927137	0.140745	-0.126492	-0.0544941
127255	ENSG00000162620	LRRIQ3	leucine rich repeats and IQ motif containing 3	0.0240176	0.0464166	-0.524979	0.0527931	0.241088
127262	ENSG00000158109	TPRG1L	tumor protein p63 regulated 1 like	0.7253	1.4902	1.22019	0.0127452	0.205186
127343	ENSG00000197587	DMBX1	diencephalon/mesencephalon homeobox 1	-0.242049	0.254973	-0.233548	0.0576602	-0.0623751
127396	ENSG00000117010	ZNF684	zinc finger protein 684	0.0313526	0.0710377	-0.118566	0.19654	0.341542
127428	ENSG00000116205	TCEANC2	transcription elongation factor A N-terminal and central domain containing 2	-0.497081	0.952185	-0.40321	0.123495	-0.0486863
127495	ENSG00000122477	LRRC39	leucine rich repeat containing 39	2.14651	1.556	0.189279	1.13743	1.16204
127544	ENSG00000116514	RNF19B	ring finger protein 19B	0.919698	1.56115	0.90668	0.25537	0.0814272
127602	ENSG00000185842	DNAH14	dynein axonemal heavy chain 14	0.126599	0.64021	-0.20409	0.380896	0.61528
127687	ENSG00000197982	C1orf122	chromosome 1 open reading frame 122	0.262651	0.257335	0.489927	0.202725	0.0624878
127700	ENSG00000116885	OSCP1	organic solute carrier partner 1	1.98106	0.954691	0.437367	0.190717	1.05207
127703	ENSG00000142686	C1orf216	chromosome 1 open reading frame 216	0.144084	0.379673	0.235488	0.221143	0.277168
127733	ENSG00000162543	UBXN10	UBX domain protein 10	-0.640868	1.30183	-0.131053	-0.7081	-0.416365
127829	ENSG00000143862	ARL8A	ADP ribosylation factor like GTPase 8A	0.359188	1.84197	0.191544	-0.441689	-0.295562
127933	ENSG00000152332	UHMK1	U2AF homology motif kinase 1	0.585111	1.16237	0.387088	0.154523	0.253269
127943	ENSG00000162746	FCRLB	Fc receptor like B	0.378183	0.262108	0.318564	-0.536347	0.7271
128	ENSG00000197894	ADH5	alcohol dehydrogenase 5 (class III), chi polypeptide	-0.252272	0.552187	-0.292566	-0.077667	0.108099
1280	ENSG00000139219	COL2A1	collagen type II alpha 1 chain	0.775506	1.17268	0.798204	0.865932	0.223351
128061	ENSG00000143633	C1orf131	chromosome 1 open reading frame 131	0.0175456	0.118779	-0.174139	-0.0876912	-0.101752
128077	ENSG00000271601	LIX1L	limb and CNS expressed 1 like	0.548691	1.30921	0.431668	0.252878	-0.00670529
128178	ENSG00000186197	EDARADD	EDAR associated death domain	-0.326741	0.325735	-0.232767	0.756517	1.16101
128229	ENSG00000163467	TSACC	TSSK6 activating cochaperone	-0.358398	0.311079	-0.0541187	-0.41683	-0.514839
128239	ENSG00000183856	IQGAP3	IQ motif containing GTPase activating protein 3	-0.456366	0.771943	0.129338	-0.0695916	0.502251
128240	ENSG00000163382	NAXE	NAD(P)HX epimerase	-0.475141	1.22493	-0.0327762	-0.575497	-0.313425
128272	ENSG00000142632	ARHGEF19	Rho guanine nucleotide exchange factor 19	0.941866	1.63948	0.381499	0.843532	0.619992
128308	ENSG00000162910	MRPL55	mitochondrial ribosomal protein L55	0.306918	0.659123	0.385245	0.46758	0.415545
128312	ENSG00000196890	HIST3H2BB	histone cluster 3 H2B family member b	-1.07693	1.58132	-0.940879	-1.32474	-0.56448
128312	ENSG00000285449	HIST3H2BB	histone cluster 3 H2B family member b	-1.07693	1.58132	-0.940879	NaN	NaN
128338	ENSG00000156171	DRAM2	DNA damage regulated autophagy modulator 2	-0.190332	0.493885	-0.331776	0.243833	0.0537054
128387	ENSG00000203705	TATDN3	TatD DNase domain containing 3	-0.295593	0.48988	-0.594684	-0.264999	-0.373979
1284	ENSG00000134871	COL4A2	collagen type IV alpha 2 chain	-0.715802	0.746554	-0.196474	-1.44309	-0.0755832
128439	ENSG00000174365	SNHG11	small nucleolar RNA host gene 11	0.720759	0.831716	0.395009	0.976433	0.6437
128486	ENSG00000197296	FITM2	fat storage inducing transmembrane protein 2	0.155269	0.114568	0.438726	0.290602	0.399043
128637	ENSG00000125875	TBC1D20	TBC1 domain family member 20	0.174384	1.41759	0.152392	0.181387	0.104471
1287	ENSG00000188153	COL4A5	collagen type IV alpha 5 chain	0.606377	1.15647	0.262085	0.897949	0.877391
128710	ENSG00000149346	SLX4IP	SLX4 interacting protein	-0.104994	0.294034	0.151207	0.408648	0.00845001
1288	ENSG00000197565	COL4A6	collagen type IV alpha 6 chain	0.537062	1.92697	0.275783	0.804889	0.446447
128866	ENSG00000101421	CHMP4B	charged multivesicular body protein 4B	0.369912	0.599124	0.43134	-0.104205	-0.351961
128869	ENSG00000101464	PIGU	phosphatidylinositol glycan anchor biosynthesis class U	-0.364568	0.791896	-0.235354	-0.150956	0.0225727
128977	ENSG00000242259	C22orf39	chromosome 22 open reading frame 39	-0.191194	0.571674	0.0237804	-0.1623	-0.155472
128989	ENSG00000183597	TANGO2	transport and golgi organization 2 homolog	0.272994	0.662044	0.263579	0.156925	0.406365
1290	ENSG00000204262	COL5A2	collagen type V alpha 2 chain	-0.102914	0.452779	-0.0648091	0.418921	0.482375
129080	ENSG00000186998	EMID1	EMI domain containing 1	-0.956616	0.733985	0.00629495	0.0723855	-0.338046
129138	ENSG00000100124	ANKRD54	ankyrin repeat domain 54	0.454861	1.03248	0.323505	-0.0731575	0.0606443
129285	ENSG00000162869	PPP1R21	protein phosphatase 1 regulatory subunit 21	0.45616	0.857758	0.621861	0.366359	0.464748
129303	ENSG00000168890	TMEM150A	transmembrane protein 150A	0.341245	0.851711	0.179727	0.0764087	0.0873341
1294	ENSG00000114270	COL7A1	collagen type VII alpha 1 chain	1.08667	1.24072	0.281104	1.33387	1.7618
129401	ENSG00000163002	NUP35	nucleoporin 35	0.408997	0.60496	-0.137922	-0.0520869	0.333005
129450	ENSG00000162971	TYW5	tRNA-yW synthesizing protein 5	0.124623	0.349397	-0.0121	0.691127	0.994335
129530	ENSG00000144214	LYG1	lysozyme g1	-0.275793	0.77768	-0.434054	0.426505	-0.0276479
129531	ENSG00000158411	MITD1	microtubule interacting and trafficking domain containing 1	-0.123505	0.300926	-0.434234	-0.0405535	0.232206
129563	ENSG00000144535	DIS3L2	DIS3 like 3'-5' exoribonuclease 2	-0.221088	0.455215	-0.0242671	0.401341	0.369849
129607	ENSG00000134326	CMPK2	cytidine/uridine monophosphate kinase 2	0.463293	0.927724	-0.0288663	0.53106	0.269173
129685	ENSG00000137413	TAF8	TATA-box binding protein associated factor 8	-0.119267	0.21881	0.0609579	0.241855	-0.0296542
129787	ENSG00000151353	TMEM18	transmembrane protein 18	-0.416161	1.07856	-0.2771	-0.440865	-0.314557
129790	NA	NA	NA	-0.105428	0.216854	-0.0397597	NaN	NaN
1298	ENSG00000049089	COL9A2	collagen type IX alpha 2 chain	0.505358	0.457269	-0.250026	0.951163	0.876741
129831	ENSG00000155636	RBM45	RNA binding motif protein 45	-0.205568	0.481338	-0.272073	0.371751	0.356947
129880	ENSG00000163093	BBS5	Bardet-Biedl syndrome 5	0.301986	0.38441	0.293466	0.232242	0.375241
129881	ENSG00000154479	CCDC173	coiled-coil domain containing 173	0.656703	0.458494	-0.0189302	0.473508	0.194927
1299	ENSG00000092758	COL9A3	collagen type IX alpha 3 chain	0.426431	0.665173	0.308374	0.706814	0.436624
130026	ENSG00000163596	ICA1L	islet cell autoantigen 1 like	1.07036	2.31074	0.419416	0.847692	0.822844
130074	ENSG00000152102	FAM168B	family with sequence similarity 168 member B	0.893206	1.34052	0.474982	0.531675	0.233298
130162	ENSG00000162994	CLHC1	clathrin heavy chain linker domain containing 1	-0.00856073	0.0311175	0.0986297	0.685685	0.695285
130271	ENSG00000152527	PLEKHH2	pleckstrin homology, MyTH4 and FERM domain containing H2	0.272526	0.638604	-0.142387	0.647783	0.860268
130340	ENSG00000152056	AP1S3	adaptor related protein complex 1 subunit sigma 3	0.228237	0.267077	-0.191741	-0.243621	0.506367
130355	ENSG00000186132	C2orf76	chromosome 2 open reading frame 76	0.437416	0.835003	0.464674	-0.09934	0.148827
130502	ENSG00000183891	TTC32	tetratricopeptide repeat domain 32	-0.201543	0.267168	-0.319116	0.333755	0.477503
130507	ENSG00000144357	UBR3	ubiquitin protein ligase E3 component n-recognin 3	0.0265798	0.345584	0.115896	0.168286	0.440333
130535	ENSG00000155729	KCTD18	potassium channel tetramerization domain containing 18	0.261017	0.377902	-0.28018	-0.0455949	-0.127235
130557	ENSG00000163795	ZNF513	zinc finger protein 513	1.26305	1.4742	0.3497	0.737855	0.788709
130589	ENSG00000143891	GALM	galactose mutarotase	-0.302116	1.03648	-0.240109	-0.49936	-0.23452
1306	ENSG00000204291	COL15A1	collagen type XV alpha 1 chain	0.665087	0.848375	0.303733	1.13945	0.152267
130612	ENSG00000188760	TMEM198	transmembrane protein 198	0.358638	0.600586	0.51326	-0.0405703	-0.00509624
130617	ENSG00000158552	ZFAND2B	zinc finger AN1-type containing 2B	0.384395	1.33616	0.38144	0.226513	0.244652
130814	ENSG00000162976	PQLC3	PQ loop repeat containing 3	-0.350092	0.406478	-0.531215	-0.333512	-0.419077
130827	ENSG00000170417	TMEM182	transmembrane protein 182	0.405618	1.35955	-0.16866	0.79926	0.435701
130872	ENSG00000173209	AHSA2P	activator of HSP90 ATPase homolog 2, pseudogene	-0.476359	1.17435	0.0385888	0.68873	1.05668
130888	ENSG00000153832	FBXO36	F-box protein 36	-1.24018	0.704122	-0.444142	-0.316989	-0.192605
130916	ENSG00000122085	MTERF4	mitochondrial transcription termination factor 4	0.237443	0.656454	0.211452	0.283682	0.341242
131076	ENSG00000160124	CCDC58	coiled-coil domain containing 58	-0.0124114	0.0122342	-0.0454176	-0.0656869	-0.15419
131118	ENSG00000205981	DNAJC19	DnaJ heat shock protein family (Hsp40) member C19	-0.23306	1.16241	-0.0822108	-0.14812	-0.00320289
1312	ENSG00000093010	COMT	catechol-O-methyltransferase	-0.105636	0.251345	-0.213802	-0.121395	-0.185073
1314	ENSG00000122218	COPA	coatomer protein complex subunit alpha	-0.0513762	0.0863003	-0.039953	0.583887	0.334956
131405	ENSG00000206557	TRIM71	tripartite motif containing 71	0.432279	0.530026	0.673501	0.179852	0.191383
131408	ENSG00000175182	FAM131A	family with sequence similarity 131 member A	0.359048	1.00375	0.0807861	0.0990511	0.413736
131474	ENSG00000163528	CHCHD4	coiled-coil-helix-coiled-coil-helix domain containing 4	-0.0925043	0.120926	-0.0714414	-0.470272	-0.214913
1315	ENSG00000129083	COPB1	coatomer protein complex subunit beta 1	0.500815	1.34548	0.00769194	0.549944	0.395514
131540	ENSG00000163958	ZDHHC19	zinc finger DHHC-type containing 19	0.228347	0.277954	0.0819526	-0.639215	-0.201171
131544	ENSG00000080200	CRYBG3	crystallin beta-gamma domain containing 3	-0.0530353	0.364269	0.0449351	0.320372	0.447481
131566	ENSG00000057019	DCBLD2	discoidin, CUB and LCCL domain containing 2	0.195429	0.679224	0.231887	0.118895	0.230557
131583	ENSG00000185112	FAM43A	family with sequence similarity 43 member A	0.904699	0.739747	0.367975	0.676805	0.57267
1316	ENSG00000067082	KLF6	Kruppel like factor 6	1.35248	1.33392	0.572122	0.598789	-0.240738
131601	ENSG00000163870	TPRA1	transmembrane protein adipocyte associated 1	0.421268	0.806561	0.402524	0.0515012	0.209832
1317	ENSG00000136868	SLC31A1	solute carrier family 31 member 1	-0.280485	0.47565	-0.381239	-0.150207	-0.190301
1318	ENSG00000136867	SLC31A2	solute carrier family 31 member 2	0.794684	1.15444	0.223771	0.571134	0.767831
131870	ENSG00000198585	NUDT16	nudix hydrolase 16	-0.173615	0.387722	-0.285431	-0.226628	-0.348054
131965	ENSG00000206562	METTL6	methyltransferase like 6	0.495216	1.37234	0.233192	0.143102	0.211667
132	ENSG00000156110	ADK	adenosine kinase	-0.00439096	0.0554056	-0.125412	-0.0864251	-0.012091
132001	ENSG00000144559	TAMM41	TAM41 mitochondrial translocator assembly and maintenance homolog	0.292819	0.903274	0.319951	0.204438	0.363748
132001	ENSG00000279643	TAMM41	TAM41 mitochondrial translocator assembly and maintenance homolog	0.292819	0.903274	0.319951	NaN	NaN
132158	ENSG00000168237	GLYCTK	glycerate kinase	0.0284368	0.0257483	-0.0266377	0.403378	0.508653
132160	ENSG00000164088	PPM1M	protein phosphatase, Mg2+/Mn2+ dependent 1M	-0.497787	0.27201	-0.115491	-0.183518	-0.5361
132241	ENSG00000251474	RPL32P3	ribosomal protein L32 pseudogene 3	0.309852	0.352729	0.555768	0.991452	0.979362
132320	ENSG00000151466	SCLT1	sodium channel and clathrin linker 1	0.143242	0.761115	-0.100591	0.0976793	0.163006
132321	ENSG00000151470	C4orf33	chromosome 4 open reading frame 33	0.116635	0.186185	-0.437542	0.508379	0.237019
132430	ENSG00000254535	PABPC4L	poly(A) binding protein cytoplasmic 4 like	0.429889	1.5778	0.0407504	0.0702648	0.596747
1326	ENSG00000107968	MAP3K8	mitogen-activated protein kinase kinase kinase 8	0.912564	1.61623	0.197778	0.429169	0.317153
132660	ENSG00000189308	LIN54	lin-54 DREAM MuvB core complex component	0.289849	0.689386	-0.0620065	-0.0366948	-0.106214
1327	ENSG00000131143	COX4I1	cytochrome c oxidase subunit 4I1	0.11597	0.928334	0.135881	-0.137552	-0.127555
132720	ENSG00000174749	FAM241A	family with sequence similarity 241 member A	-0.0926326	0.596029	-0.368884	-0.5178	-0.117383
132789	ENSG00000163281	GNPDA2	glucosamine-6-phosphate deaminase 2	0.267866	0.938431	-0.0937157	0.00182489	0.525977
132864	ENSG00000137449	CPEB2	cytoplasmic polyadenylation element binding protein 2	0.690299	1.49868	0.785342	0.319496	0.714895
132864	ENSG00000283087	CPEB2	cytoplasmic polyadenylation element binding protein 2	0.690299	1.49868	0.785342	NaN	NaN
1329	ENSG00000135940	COX5B	cytochrome c oxidase subunit 5B	-0.253059	1.15964	-0.132087	-0.508471	-0.234554
132949	ENSG00000157426	AASDH	aminoadipate-semialdehyde dehydrogenase	-0.507018	1.07254	-0.279444	-0.0816449	0.206541
132989	ENSG00000163633	C4orf36	chromosome 4 open reading frame 36	0.264427	0.176164	0.181036	0.0668772	-0.294166
132989	ENSG00000285458	C4orf36	chromosome 4 open reading frame 36	0.264427	0.176164	0.181036	-0.0113353	0.149848
133	ENSG00000148926	ADM	adrenomedullin	0.799238	0.550852	0.0862728	0.13092	-0.159734
133015	ENSG00000163138	PACRGL	parkin coregulated like	0.290904	1.09544	0.129769	0.113066	0.303818
133308	ENSG00000164038	SLC9B2	solute carrier family 9 member B2	-0.0316217	0.121068	-0.254533	0.174621	0.0399955
133383	ENSG00000155542	SETD9	SET domain containing 9	0.321502	2.40536	0.0612619	0.264206	-0.081241
133482	ENSG00000205359	SLCO6A1	solute carrier organic anion transporter family member 6A1	0.803013	0.757314	0.364077	0.999375	1.5034
133522	ENSG00000155846	PPARGC1B	PPARG coactivator 1 beta	-0.211021	0.272145	0.257429	0.265498	0.391727
133619	ENSG00000164244	PRRC1	proline rich coiled-coil 1	-0.0658472	0.282542	-0.00516051	0.038067	0.195861
133686	ENSG00000152620	NADK2	NAD kinase 2, mitochondrial	0.219514	1.00366	0.209406	-0.233956	-0.0237643
1337	ENSG00000111775	COX6A1	cytochrome c oxidase subunit 6A1	-0.0878142	0.275012	-0.079682	-0.123572	-0.0129528
133746	ENSG00000152409	JMY	junction mediating and regulatory protein, p53 cofactor	-0.121692	0.124934	0.133683	-0.044813	-0.0146036
133923	ENSG00000164185	ZNF474	zinc finger protein 474	1.4454	0.290253	1.0693	0.516576	0.921067
133957	ENSG00000164366	CCDC127	coiled-coil domain containing 127	0.298812	0.870343	0.158829	-0.169023	0.0134765
1340	ENSG00000126267	COX6B1	cytochrome c oxidase subunit 6B1	-0.139838	0.296981	-0.044773	-0.398164	-0.192381
134145	ENSG00000150756	FAM173B	family with sequence similarity 173 member B	-0.320015	1.26987	-0.0603724	0.0774363	0.297055
134147	ENSG00000164237	CMBL	carboxymethylenebutenolidase homolog	-0.513908	2.40442	0.359934	-0.330669	-0.0988141
134218	ENSG00000168724	DNAJC21	DnaJ heat shock protein family (Hsp40) member C21	0.467118	1.49226	0.175358	-0.0300819	-0.124923
134266	ENSG00000164284	GRPEL2	GrpE like 2, mitochondrial	-0.751021	0.573749	-0.689421	-0.209923	-0.301272
134353	ENSG00000155858	LSM11	LSM11, U7 small nuclear RNA associated	-0.69599	0.586308	-0.320485	-0.186172	0.0130851
134359	ENSG00000152359	POC5	POC5 centriolar protein	-0.00485533	0.0131653	-0.0624574	0.38761	0.388737
134429	ENSG00000164211	STARD4	StAR related lipid transfer domain containing 4	-0.629621	1.01635	-0.898196	-0.243039	0.211907
134430	ENSG00000134987	WDR36	WD repeat domain 36	-0.343481	0.861187	-0.158607	0.166212	0.476677
134492	ENSG00000170584	NUDCD2	NudC domain containing 2	-0.0309752	0.318415	-0.173804	0.0539599	-0.0085743
1345	ENSG00000164919	COX6C	cytochrome c oxidase subunit 6C	-0.0427666	0.169831	-0.0840434	-0.105188	-0.0968296
134510	ENSG00000164332	UBLCP1	ubiquitin like domain containing CTD phosphatase 1	-0.224282	0.993285	-0.164822	0.0904794	0.0870094
134549	ENSG00000164403	SHROOM1	shroom family member 1	0.525126	1.14022	0.557214	0.537185	0.42926
134553	ENSG00000181904	C5orf24	chromosome 5 open reading frame 24	0.448847	1.39929	0.256155	0.132334	0.291821
134637	ENSG00000189007	ADAT2	adenosine deaminase, tRNA specific 2	-0.687676	1.58265	-0.196599	0.573061	0.691849
1347	ENSG00000112695	COX7A2	cytochrome c oxidase subunit 7A2	0.0128413	0.0357532	-0.0171962	0.000795577	-0.056196
134728	ENSG00000146243	IRAK1BP1	interleukin 1 receptor associated kinase 1 binding protein 1	-0.541093	0.414543	-0.557922	-0.16932	-0.139125
1349	ENSG00000131174	COX7B	cytochrome c oxidase subunit 7B	-0.135688	0.375052	-0.226307	-0.420141	-0.155131
134957	ENSG00000164506	STXBP5	syntaxin binding protein 5	0.434975	1.02273	0.261546	0.207015	0.57323
1350	ENSG00000127184	COX7C	cytochrome c oxidase subunit 7C	-0.0498448	0.166992	-0.103856	-0.500299	-0.247055
1351	ENSG00000176340	COX8A	cytochrome c oxidase subunit 8A	-0.167369	0.363525	0.0509907	-0.310979	-0.0602331
135112	ENSG00000111912	NCOA7	nuclear receptor coactivator 7	-0.631313	0.354279	-0.384689	0.535572	-0.242557
135114	ENSG00000111911	HINT3	histidine triad nucleotide binding protein 3	0.258993	0.642826	0.0109996	0.0122564	-0.297492
135154	ENSG00000154079	SDHAF4	succinate dehydrogenase complex assembly factor 4	-0.752764	0.51613	-0.140107	-0.577852	-0.400854
1352	ENSG00000006695	COX10	cytochrome c oxidase assembly factor heme A:farnesyltransferase COX10	0.288193	0.907808	0.0883283	0.0993969	0.135784
135293	ENSG00000146281	PM20D2	peptidase M20 domain containing 2	-0.279114	0.611375	-0.183997	-0.521011	-0.0263569
135295	ENSG00000154548	SRSF12	serine and arginine rich splicing factor 12	0.330074	0.539042	-0.0073871	0.000873764	-0.141989
1353	ENSG00000166260	COX11	cytochrome c oxidase copper chaperone COX11	-0.0227	0.0324288	0.143448	0.0694039	0.425749
135398	ENSG00000197261	C6orf141	chromosome 6 open reading frame 141	0.0310791	0.0271394	-0.366154	0.496174	0.845624
135458	ENSG00000188996	HUS1B	HUS1 checkpoint clamp component B	1.24858	0.867665	0.593169	1.72325	1.89272
1355	ENSG00000014919	COX15	cytochrome c oxidase assembly homolog COX15	-0.186092	0.572466	-0.0856741	-0.0309959	0.172026
136	ENSG00000170425	ADORA2B	adenosine A2b receptor	-0.484647	0.449346	-0.162008	-0.637954	-0.313633
136051	ENSG00000197362	ZNF786	zinc finger protein 786	1.10549	2.32502	0.805321	0.489061	0.457723
1362	ENSG00000108582	CPD	carboxypeptidase D	0.105237	0.255663	-0.00693331	0.405766	0.145991
136259	ENSG00000266265	KLF14	Kruppel like factor 14	0.0966337	0.0803213	0.674145	0.0120108	0.23593
136647	ENSG00000168303	MPLKIP	M-phase specific PLK1 interacting protein	-0.225576	1.09591	-0.108258	0.0534461	0.183969
136853	ENSG00000146700	SSC4D	scavenger receptor cysteine rich family member with 4 domains	0.744406	1.32953	0.578826	0.821257	0.325284
136895	ENSG00000153790	C7orf31	chromosome 7 open reading frame 31	-0.133215	0.124415	0.15775	0.0484823	-0.497593
137075	ENSG00000253958	CLDN23	claudin 23	1.13495	1.20191	1.06592	1.1926	0.0628812
137075	ENSG00000285098	CLDN23	claudin 23	1.13495	1.20191	1.06592	NaN	NaN
1371	ENSG00000080819	CPOX	coproporphyrinogen oxidase	-0.925283	1.18499	-0.440029	-0.853137	-0.150092
137209	ENSG00000180938	ZNF572	zinc finger protein 572	-0.449693	0.36904	-0.403224	-0.209937	-0.0526154
137392	ENSG00000188343	FAM92A	family with sequence similarity 92 member A	0.143919	1.51096	0.230208	0.101671	0.371153
1374	ENSG00000110090	CPT1A	carnitine palmitoyltransferase 1A	-0.196835	0.253056	0.76662	-0.313282	-0.328149
137492	ENSG00000155975	VPS37A	VPS37A, ESCRT-I subunit	0.527919	2.02436	0.274233	0.302982	0.48618
1376	ENSG00000157184	CPT2	carnitine palmitoyltransferase 2	-0.329964	0.668923	-0.0711709	-0.631103	-0.183535
137682	ENSG00000156170	NDUFAF6	NADH:ubiquinone oxidoreductase complex assembly factor 6	0.254925	0.704385	0.53121	-0.0565035	0.0610953
137695	ENSG00000167904	TMEM68	transmembrane protein 68	0.0815747	0.227399	0.0160804	0.173665	0.249686
137886	ENSG00000215114	UBXN2B	UBX domain protein 2B	-0.221972	0.704724	-0.250355	-0.167652	-0.260469
1379	ENSG00000197721	CR1L	complement C3b/C4b receptor 1 like	-1.02922	1.48903	-0.186135	-0.294149	0.565958
137964	ENSG00000158669	GPAT4	glycerol-3-phosphate acyltransferase 4	0.629247	1.66619	0.363749	0.161565	0.265902
137994	ENSG00000165046	LETM2	leucine zipper and EF-hand containing transmembrane protein 2	0.573529	0.369436	0.0960718	0.323378	0.384568
138050	ENSG00000165102	HGSNAT	heparan-alpha-glucosaminide N-acetyltransferase	0.0692285	0.281625	0.759713	-1.08584	-0.0481371
138151	ENSG00000148411	NACC2	NACC family member 2	0.50663	0.596566	0.364027	-0.180944	0.0276594
138162	ENSG00000160345	C9orf116	chromosome 9 open reading frame 116	0.715849	2.80064	1.78102	-0.40908	0.753439
138199	ENSG00000156017	CARNMT1	carnosine N-methyltransferase 1	-0.0281718	0.0419727	-0.153504	-0.408304	-0.0125111
138241	ENSG00000155621	C9orf85	chromosome 9 open reading frame 85	-0.196375	1.33369	-0.344305	0.059498	-0.157955
138311	ENSG00000165716	DIPK1B	divergent protein kinase domain 1B	-0.276519	1.15648	-0.0246279	-0.178765	-0.0624866
1384	ENSG00000095321	CRAT	carnitine O-acetyltransferase	1.23631	2.12958	0.981625	0.233178	0.0657758
138428	ENSG00000187024	PTRH1	peptidyl-tRNA hydrolase 1 homolog	-0.784748	1.13648	-0.10285	-0.617711	-0.230853
138474	ENSG00000122728	TAF1L	TATA-box binding protein associated factor 1 like	-0.330132	1.60297	0.0407913	3.84072	3.89471
1385	ENSG00000118260	CREB1	cAMP responsive element binding protein 1	0.0476543	0.219286	-0.0906934	0.0780062	0.049241
1386	ENSG00000115966	ATF2	activating transcription factor 2	0.209545	0.877432	0.169792	-0.191724	0.173756
138639	ENSG00000158079	PTPDC1	protein tyrosine phosphatase domain containing 1	0.269311	0.71652	0.104082	-0.00395639	0.339802
138649	ENSG00000187984	ANKRD19P	ankyrin repeat domain 19, pseudogene	0.487473	0.695378	0.746259	1.69771	1.52843
1387	ENSG00000005339	CREBBP	CREB binding protein	1.58452	2.67187	1.20982	0.395491	-0.107341
138716	ENSG00000164967	RPP25L	ribonuclease P/MRP subunit p25 like	-0.454183	0.791982	-0.0540228	-0.411883	-0.220264
1389	ENSG00000111269	CREBL2	cAMP responsive element binding protein like 2	-0.136988	0.189122	-0.101494	0.116574	-0.109919
1390	ENSG00000095794	CREM	cAMP responsive element modulator	0.881116	2.4015	0.235985	0.568011	0.287493
139201	ENSG00000269904	MAP2K4P1	mitogen-activated protein kinase kinase 4 pseudogene 1	0.0403944	0.0543092	-1.06209	-0.0101011	0.213818
139231	ENSG00000123575	FAM199X	family with sequence similarity 199, X-linked	0.88395	1.39085	0.337411	0.478595	0.494996
139285	ENSG00000184675	AMER1	APC membrane recruitment protein 1	0.611706	0.437863	0.49763	-0.022946	0.509095
139322	ENSG00000155008	APOOL	apolipoprotein O like	0.00614469	0.0127309	0.207979	-0.192859	-0.10585
139341	ENSG00000069509	FUNDC1	FUN14 domain containing 1	0.10821	0.27092	-0.0932059	-0.169959	-0.241496
139596	ENSG00000094841	UPRT	uracil phosphoribosyltransferase homolog	0.300688	0.951463	-0.07447	0.175075	0.23105
1397	ENSG00000182809	CRIP2	cysteine rich protein 2	0.999593	1.15638	0.66994	0.450051	0.0301142
[truncated: 10,730 more rows]

## Sheet: Bulk RNA-seq other cell types
entrez_id	ensembl_id	symbol	geneName	Hela_FC	Jurkat_FC
1	ENSG00000121410	A1BG	alpha-1-B glycoprotein	NaN	0.0550092
503538	ENSG00000268895	A1BG-AS1	A1BG antisense RNA 1	NaN	0.301638
8086	ENSG00000094914	AAAS	aladin WD repeat nucleoporin	-0.180522	-0.468069
65985	ENSG00000081760	AACS	acetoacetyl-CoA synthetase	-0.212151	0.0582069
729522	ENSG00000250420	AACSP1	acetoacetyl-CoA synthetase pseudogene 1	NaN	NaN
51166	ENSG00000109576	AADAT	aminoadipate aminotransferase	NaN	1.10678
79719	ENSG00000103591	AAGAB	alpha and gamma adaptin binding protein	-0.344185	-0.0920426
22848	ENSG00000115977	AAK1	AP2 associated kinase 1	1.07548	0.137419
28971	ENSG00000087884	AAMDC	adipogenesis associated Mth938 domain containing	-1.01397	-0.330642
14	ENSG00000127837	AAMP	angio associated migratory cell protein	0.107263	-0.313947
25980	ENSG00000131043	AAR2	AAR2 splicing factor homolog	-0.10825	-0.0650171
16	ENSG00000090861	AARS	alanyl-tRNA synthetase	-0.00758443	-0.250314
57505	ENSG00000124608	AARS2	alanyl-tRNA synthetase 2, mitochondrial	-0.13669	-0.195144
132949	ENSG00000157426	AASDH	aminoadipate-semialdehyde dehydrogenase	-0.268835	-0.315483
60496	ENSG00000149313	AASDHPPT	aminoadipate-semialdehyde dehydrogenase-phosphopantetheinyl transferase	-0.210814	-0.294123
9625	ENSG00000181409	AATK	apoptosis associated tyrosine kinase	-1.41617	NaN
18	ENSG00000183044	ABAT	4-aminobutyrate aminotransferase	NaN	-0.146438
19	ENSG00000165029	ABCA1	ATP binding cassette subfamily A member 1	-1.00953	0.23173
79963	ENSG00000251595	ABCA11P	ATP binding cassette subfamily A member 11, pseudogene	0.408648	0.194207
650655	ENSG00000238098	ABCA17P	ATP binding cassette subfamily A member 17, pseudogene	NaN	0.263221
20	ENSG00000107331	ABCA2	ATP binding cassette subfamily A member 2	-0.0596655	-0.377184
21	ENSG00000167972	ABCA3	ATP binding cassette subfamily A member 3	0.034935	-0.0062401
23461	ENSG00000154265	ABCA5	ATP binding cassette subfamily A member 5	0.365614	0.507564
10347	ENSG00000064687	ABCA7	ATP binding cassette subfamily A member 7	-0.190607	-0.0825136
23456	ENSG00000135776	ABCB10	ATP binding cassette subfamily B member 10	-0.125916	-0.417938
10058	ENSG00000115657	ABCB6	ATP binding cassette subfamily B member 6 (Langereis blood group)	-0.530032	0.17111
22	ENSG00000131269	ABCB7	ATP binding cassette subfamily B member 7	-0.662128	-0.0885901
11194	ENSG00000197150	ABCB8	ATP binding cassette subfamily B member 8	-0.301499	-0.207107
23457	ENSG00000150967	ABCB9	ATP binding cassette subfamily B member 9	-0.190339	-0.165744
4363	ENSG00000103222	ABCC1	ATP binding cassette subfamily C member 1	0.592683	0.367033
89845	ENSG00000124574	ABCC10	ATP binding cassette subfamily C member 10	0.626437	-0.0863264
10257	ENSG00000125257	ABCC4	ATP binding cassette subfamily C member 4	0.0939422	-0.02366
10057	ENSG00000114770	ABCC5	ATP binding cassette subfamily C member 5	0.560022	0.54069
215	ENSG00000101986	ABCD1	ATP binding cassette subfamily D member 1	-0.109584	-0.669418
5825	ENSG00000117528	ABCD3	ATP binding cassette subfamily D member 3	-0.608305	-0.127828
5826	ENSG00000119688	ABCD4	ATP binding cassette subfamily D member 4	0.136512	-0.114896
6059	ENSG00000164163	ABCE1	ATP binding cassette subfamily E member 1	-0.06924	0.0842424
10061	ENSG00000033050	ABCF2	ATP binding cassette subfamily F member 2	-0.0680789	-0.242121
55324	ENSG00000161204	ABCF3	ATP binding cassette subfamily F member 3	0.167776	0.105341
55347	ENSG00000144827	ABHD10	abhydrolase domain containing 10	-0.652166	-0.410284
83451	ENSG00000106077	ABHD11	abhydrolase domain containing 11	-0.541871	-0.191052
26090	ENSG00000100997	ABHD12	abhydrolase domain containing 12	-0.274414	0.159112
84945	ENSG00000139826	ABHD13	abhydrolase domain containing 13	0.211842	0.583302
25864	ENSG00000248487	ABHD14A	abhydrolase domain containing 14A	-0.168949	-0.695187
84836	ENSG00000114779	ABHD14B	abhydrolase domain containing 14B	-0.901412	-0.640703
116236	ENSG00000168792	ABHD15	abhydrolase domain containing 15	-0.0220796	0.379113
140701	ENSG00000183260	ABHD16B	abhydrolase domain containing 16B	NaN	NaN
81926	ENSG00000129968	ABHD17A	abhydrolase domain containing 17A	0.0429	-0.341402
51104	ENSG00000107362	ABHD17B	abhydrolase domain containing 17B	-0.240333	0.394581
80167	ENSG00000164074	ABHD18	abhydrolase domain containing 18	-0.290398	-0.139858
11057	ENSG00000140526	ABHD2	abhydrolase domain containing 2	0.454354	0.105245
171586	ENSG00000158201	ABHD3	abhydrolase domain containing 3	-0.46507	-0.149657
63874	ENSG00000100439	ABHD4	abhydrolase domain containing 4	-0.346449	0.636537
51099	ENSG00000011198	ABHD5	abhydrolase domain containing 5	0.0737195	0.0350864
57406	ENSG00000163686	ABHD6	abhydrolase domain containing 6	0.0272653	-0.105396
79575	ENSG00000127220	ABHD8	abhydrolase domain containing 8	-0.95998	0.0959183
10006	ENSG00000136754	ABI1	abl interactor 1	-0.17359	0.157195
10152	ENSG00000138443	ABI2	abl interactor 2	-0.0665413	0.0879646
25	ENSG00000097007	ABL1	ABL proto-oncogene 1, non-receptor tyrosine kinase	0.580073	0.671651
27	ENSG00000143322	ABL2	ABL proto-oncogene 2, non-receptor tyrosine kinase	1.25893	0.62058
28	ENSG00000175164	ABO	ABO, alpha 1-3-N-acetylgalactosaminyltransferase and alpha 1-3-galactosyltransferase	NaN	NaN
58527	ENSG00000146386	ABRACL	ABRA C-terminal like	NaN	-0.809703
84142	ENSG00000163322	ABRAXAS1	abraxas 1, BRCA1 A complex subunit	-0.983278	-0.45681
23172	ENSG00000165660	ABRAXAS2	abraxas 2, BRISC complex subunit	0.108704	-0.0656868
29777	ENSG00000146109	ABT1	activator of basal transcription 1	-0.0723844	-0.0366054
25841	ENSG00000166016	ABTB2	ankyrin repeat and BTB domain containing 2	0.713128	1.77198
30	ENSG00000060971	ACAA1	acetyl-CoA acyltransferase 1	0.13535	-0.544188
10449	ENSG00000167315	ACAA2	acetyl-CoA acyltransferase 2	-0.246091	-0.161308
80724	ENSG00000111271	ACAD10	acyl-CoA dehydrogenase family member 10	-0.694387	-0.13604
27034	ENSG00000151498	ACAD8	acyl-CoA dehydrogenase family member 8	-0.53962	-0.541613
28976	ENSG00000177646	ACAD9	acyl-CoA dehydrogenase family member 9	0.0740614	-0.0200604
34	ENSG00000117054	ACADM	acyl-CoA dehydrogenase medium chain	-0.689033	-0.286254
35	ENSG00000122971	ACADS	acyl-CoA dehydrogenase short chain	-1.00159	-0.541195
36	ENSG00000196177	ACADSB	acyl-CoA dehydrogenase short/branched chain	-0.423357	0.182692
37	ENSG00000072778	ACADVL	acyl-CoA dehydrogenase very long chain	-0.53244	-0.576053
9744	ENSG00000072818	ACAP1	ArfGAP with coiled-coil, ankyrin repeat and PH domains 1	0.986025	-0.323188
23527	ENSG00000114331	ACAP2	ArfGAP with coiled-coil, ankyrin repeat and PH domains 2	0.0694379	0.186852
116983	ENSG00000131584	ACAP3	ArfGAP with coiled-coil, ankyrin repeat and PH domains 3	0.149014	-0.801274
38	ENSG00000075239	ACAT1	acetyl-CoA acetyltransferase 1	-0.964058	-0.688881
39	ENSG00000120437	ACAT2	acetyl-CoA acetyltransferase 2	-0.356179	-0.78997
64746	ENSG00000182827	ACBD3	acyl-CoA binding domain containing 3	0.0258301	0.235176
79777	ENSG00000181513	ACBD4	acyl-CoA binding domain containing 4	-0.876471	-0.0331724
91452	ENSG00000107897	ACBD5	acyl-CoA binding domain containing 5	-0.0644283	0.230473
84320	ENSG00000230124	ACBD6	acyl-CoA binding domain containing 6	0.604731	0.164093
414149	ENSG00000176244	ACBD7	acyl-CoA binding domain containing 7	NaN	0.278556
65057	ENSG00000102977	ACD	ACD, shelterin complex subunit and telomerase recruitment factor	-0.692046	-0.433283
1636	ENSG00000159640	ACE	angiotensin I converting enzyme	NaN	0.492308
340485	ENSG00000177076	ACER2	alkaline ceramidase 2	-0.287501	-0.338064
55331	ENSG00000078124	ACER3	alkaline ceramidase 3	0.601001	0.190407
43	ENSG00000087085	ACHE	acetylcholinesterase (Cartwright blood group)	NaN	NaN
22985	ENSG00000100813	ACIN1	apoptotic chromatin condensation inducer 1	0.149736	-0.120006
47	ENSG00000131473	ACLY	ATP citrate lyase	-0.0253525	-0.467366
48	ENSG00000122729	ACO1	aconitase 1	-0.11159	-0.194606
50	ENSG00000100412	ACO2	aconitase 2	-0.415499	-0.391808
26027	ENSG00000162390	ACOT11	acyl-CoA thioesterase 11	-0.149148	-1.38749
55856	ENSG00000112304	ACOT13	acyl-CoA thioesterase 13	-1.16943	-1.08367
11332	ENSG00000097021	ACOT7	acyl-CoA thioesterase 7	0.228794	-0.207536
10005	ENSG00000101473	ACOT8	acyl-CoA thioesterase 8	-0.491643	-0.200727
23597	ENSG00000123130	ACOT9	acyl-CoA thioesterase 9	-0.270436	NaN
51	ENSG00000161533	ACOX1	acyl-CoA oxidase 1	-0.406741	-0.0220087
8310	ENSG00000087008	ACOX3	acyl-CoA oxidase 3, pristanoyl	-0.126033	-0.0146405
55289	ENSG00000153093	ACOXL	acyl-CoA oxidase like	NaN	-1.06494
52	ENSG00000143727	ACP1	acid phosphatase 1	-0.169949	0.0105317
53	ENSG00000134575	ACP2	acid phosphatase 2, lysosomal	-0.462243	0.0990349
54	ENSG00000102575	ACP5	acid phosphatase 5, tartrate resistant	NaN	NaN
51205	ENSG00000162836	ACP6	acid phosphatase 6, lysophosphatidic	-1.09644	-0.0157796
56	ENSG00000134940	ACRV1	acrosomal vesicle protein 1	NaN	NaN
80221	ENSG00000167107	ACSF2	acyl-CoA synthetase family member 2	-0.702539	0.0293838
197322	ENSG00000176715	ACSF3	acyl-CoA synthetase family member 3	-0.0828857	-0.0670669
2180	ENSG00000151726	ACSL1	acyl-CoA synthetase long chain family member 1	-1.00703	-0.316308
2181	ENSG00000123983	ACSL3	acyl-CoA synthetase long chain family member 3	-0.118604	-0.138256
2182	ENSG00000068366	ACSL4	acyl-CoA synthetase long chain family member 4	0.416706	-0.208454
51703	ENSG00000197142	ACSL5	acyl-CoA synthetase long chain family member 5	-0.472971	NaN
23305	ENSG00000164398	ACSL6	acyl-CoA synthetase long chain family member 6	NaN	-0.964247
116285	ENSG00000166743	ACSM1	acyl-CoA synthetase medium chain family member 1	NaN	NaN
6296	ENSG00000005187	ACSM3	acyl-CoA synthetase medium chain family member 3	NaN	NaN
84532	ENSG00000154930	ACSS1	acyl-CoA synthetase short chain family member 1	NaN	0.384135
55902	ENSG00000131069	ACSS2	acyl-CoA synthetase short chain family member 2	-0.609789	0.380916
60	ENSG00000075624	ACTB	actin beta	-0.195407	-0.70579
71	ENSG00000184009	ACTG1	actin gamma 1	0.0177659	-0.269777
644961	NA	ACTG1P20	actin gamma 1 pseudogene 20	0.147489	-0.134867
86	ENSG00000136518	ACTL6A	actin like 6A	-0.273883	-0.340171
81569	ENSG00000117148	ACTL8	actin like 8	-0.265187	NaN
87	ENSG00000072110	ACTN1	actinin alpha 1	0.623525	-0.246215
88	ENSG00000077522	ACTN2	actinin alpha 2	NaN	NaN
81	ENSG00000130402	ACTN4	actinin alpha 4	-0.196862	0.213594
55860	ENSG00000131966	ACTR10	actin related protein 10 homolog	-0.951939	-0.272059
10121	ENSG00000138107	ACTR1A	ARP1 actin related protein 1 homolog A	-0.335245	-0.407349
10120	ENSG00000115073	ACTR1B	ARP1 actin related protein 1 homolog B	-0.822347	-0.0917972
10097	ENSG00000138071	ACTR2	ARP2 actin related protein 2 homolog	0.0394047	0.110275
10096	ENSG00000115091	ACTR3	ARP3 actin related protein 3 homolog	-0.315241	-0.377464
57180	ENSG00000133627	ACTR3B	ARP3 actin related protein 3 homolog B	0.0466882	-0.0223271
653857	ENSG00000106526	ACTR3C	ARP3 actin related protein 3 homolog C	0.364261	0.813832
79913	ENSG00000101442	ACTR5	ARP5 actin related protein 5 homolog	0.283624	0.00985676
64431	ENSG00000075089	ACTR6	ARP6 actin related protein 6 homolog	-0.641983	-0.443468
93973	ENSG00000113812	ACTR8	ARP8 actin related protein 8 homolog	0.305606	0.234263
90	ENSG00000115170	ACVR1	activin A receptor type 1	1.13297	0.845882
91	ENSG00000135503	ACVR1B	activin A receptor type 1B	-0.0635941	0.0305408
92	ENSG00000121989	ACVR2A	activin A receptor type 2A	0.677424	0.698894
93	ENSG00000114739	ACVR2B	activin A receptor type 2B	-0.123909	-0.134042
95	ENSG00000243989	ACY1	aminoacylase 1	NaN	-0.0587075
97	ENSG00000119640	ACYP1	acylphosphatase 1	-0.485995	-0.508438
98	ENSG00000170634	ACYP2	acylphosphatase 2	-0.49679	-0.741678
100	ENSG00000196839	ADA	adenosine deaminase	-0.597365	-0.492343
161823	ENSG00000168803	ADAL	adenosine deaminase like	-0.432273	0.214751
102	ENSG00000137845	ADAM10	ADAM metallopeptidase domain 10	0.00348689	0.109829
4185	ENSG00000073670	ADAM11	ADAM metallopeptidase domain 11	-0.353878	0.526255
8751	ENSG00000143537	ADAM15	ADAM metallopeptidase domain 15	-0.246977	-0.240917
6868	ENSG00000151694	ADAM17	ADAM metallopeptidase domain 17	0.143567	0.216681
8728	ENSG00000135074	ADAM19	ADAM metallopeptidase domain 19	-0.299729	-0.473745
8759	ENSG00000229186	ADAM1A	ADAM metallopeptidase domain 1A (pseudogene)	0.68382	0.126097
53616	ENSG00000008277	ADAM22	ADAM metallopeptidase domain 22	NaN	0.128327
101	ENSG00000151651	ADAM8	ADAM metallopeptidase domain 8	0.485952	-0.294421
8754	ENSG00000168615	ADAM9	ADAM metallopeptidase domain 9	-0.256368	-0.238737
81794	ENSG00000142303	ADAMTS10	ADAM metallopeptidase with thrombospondin type 1 motif 10	-0.551602	-1.19165
11093	ENSG00000160323	ADAMTS13	ADAM metallopeptidase with thrombospondin type 1 motif 13	-0.344123	-0.0225339
140766	ENSG00000138316	ADAMTS14	ADAM metallopeptidase with thrombospondin type 1 motif 14	NaN	NaN
9508	ENSG00000156140	ADAMTS3	ADAM metallopeptidase with thrombospondin type 1 motif 3	NaN	-0.480834
9507	ENSG00000158859	ADAMTS4	ADAM metallopeptidase with thrombospondin type 1 motif 4	1.0553	NaN
11174	ENSG00000049192	ADAMTS6	ADAM metallopeptidase with thrombospondin type 1 motif 6	0.738121	1.13904
56999	ENSG00000163638	ADAMTS9	ADAM metallopeptidase with thrombospondin type 1 motif 9	NaN	NaN
54507	ENSG00000143382	ADAMTSL4	ADAMTS like 4	0.265475	NaN
339366	ENSG00000185761	ADAMTSL5	ADAMTS like 5	-0.114389	-0.405799
11033	ENSG00000105963	ADAP1	ArfGAP with dual PH domains 1	2.1604	-0.430323
103	ENSG00000160710	ADAR	adenosine deaminase, RNA specific	0.270903	0.441088
104	ENSG00000197381	ADARB1	adenosine deaminase, RNA specific B1	1.31245	-0.12505
23536	ENSG00000065457	ADAT1	adenosine deaminase, tRNA specific 1	-0.11397	-0.13944
134637	ENSG00000189007	ADAT2	adenosine deaminase, tRNA specific 2	0.326526	-0.0736616
113179	ENSG00000213638	ADAT3	adenosine deaminase, tRNA specific 3	-0.0860223	0.299927
57143	ENSG00000063761	ADCK1	aarF domain containing kinase 1	-0.497275	-0.528531
90956	ENSG00000133597	ADCK2	aarF domain containing kinase 2	-0.11426	0.233315
203054	ENSG00000173137	ADCK5	aarF domain containing kinase 5	-0.0825616	-0.123345
55811	ENSG00000143199	ADCY10	adenylate cyclase 10	NaN	0.540061
109	ENSG00000138031	ADCY3	adenylate cyclase 3	0.0434186	0.0837725
112	ENSG00000174233	ADCY6	adenylate cyclase 6	0.0629059	1.19611
113	ENSG00000121281	ADCY7	adenylate cyclase 7	-0.554295	-0.552885
115	ENSG00000162104	ADCY9	adenylate cyclase 9	0.304676	0.316815
118	ENSG00000087274	ADD1	adducin 1	-0.230063	-0.00100892
119	ENSG00000075340	ADD2	adducin 2	NaN	0.994639
120	ENSG00000148700	ADD3	adducin 3	-1.20766	-1.59832
25960	ENSG00000020181	ADGRA2	adhesion G protein-coupled receptor A2	-0.926168	-0.584479
166647	ENSG00000152990	ADGRA3	adhesion G protein-coupled receptor A3	-0.0114249	-0.238753
283383	ENSG00000111452	ADGRD1	adhesion G protein-coupled receptor D1	0.547489	NaN
30817	ENSG00000127507	ADGRE2	adhesion G protein-coupled receptor E2	0.945383	1.03303
976	ENSG00000123146	ADGRE5	adhesion G protein-coupled receptor E5	0.285101	0.35645
22859	ENSG00000072071	ADGRL1	adhesion G protein-coupled receptor L1	0.150758	0.309826
84059	ENSG00000164199	ADGRV1	adhesion G protein-coupled receptor V1	NaN	1.25344
128	ENSG00000197894	ADH5	alcohol dehydrogenase 5 (class III), chi polypeptide	-0.603444	-0.62958
55256	ENSG00000182551	ADI1	acireductone dioxygenase 1	0.392428	0.10727
51094	ENSG00000159346	ADIPOR1	adiponectin receptor 1	-0.29562	0.00499437
79602	ENSG00000006831	ADIPOR2	adiponectin receptor 2	0.461417	0.337771
132	ENSG00000156110	ADK	adenosine kinase	0.0498791	-0.0785713
133	ENSG00000148926	ADM	adrenomedullin	0.792451	1.65554
199800	ENSG00000224420	ADM5	adrenomedullin 5 (putative)	1.27676	-0.226858
23394	ENSG00000101126	ADNP	activity dependent neuroprotector homeobox	1.42734	1.00605
101927631	ENSG00000259456	ADNP-AS1	ADNP antisense RNA 1	0.0449191	NaN
22850	ENSG00000101544	ADNP2	ADNP homeobox 2	0.949017	0.840237
84890	ENSG00000181915	ADO	2-aminoethanethiol dioxygenase	-0.418481	-0.41522
136	ENSG00000170425	ADORA2B	adenosine A2b receptor	NaN	0.358442
83440	ENSG00000159322	ADPGK	ADP dependent glucokinase	-0.154695	-0.134192
141	ENSG00000144843	ADPRH	ADP-ribosylarginine hydrolase	NaN	NaN
113622	ENSG00000153531	ADPRHL1	ADP-ribosylhydrolase like 1	-0.51465	-0.120108
54936	ENSG00000116863	ADPRHL2	ADP-ribosylhydrolase like 2	-0.0366946	0.140965
56985	ENSG00000170222	ADPRM	ADP-ribose/CDP-alcohol diphosphatase, manganese dependent	-0.186471	-0.125822
11047	ENSG00000130706	ADRM1	adhesion regulating molecule 1	-0.0971294	-0.733079
158	ENSG00000239900	ADSL	adenylosuccinate lyase	-0.12088	-0.557441
159	ENSG00000035687	ADSS	adenylosuccinate synthase	-0.212634	-0.114776
122622	ENSG00000185100	ADSSL1	adenylosuccinate synthase like 1	0.307954	NaN
84830	ENSG00000111863	ADTRP	androgen dependent TFPI regulating protein	1.18627	-0.349916
165	ENSG00000106624	AEBP1	AE binding protein 1	0.781885	0.537449
121536	ENSG00000139154	AEBP2	AE binding protein 2	0.456802	0.266811
64782	ENSG00000181026	AEN	apoptosis enhancing nuclease	0.570988	0.266881
166	ENSG00000104964	AES	amino-terminal enhancer of split	-0.483747	-0.367166
60312	ENSG00000196526	AFAP1	actin filament associated protein 1	0.281975	-0.464285
84740	ENSG00000272620	AFAP1-AS1	AFAP1 antisense RNA 1	NaN	NaN
4301	ENSG00000130396	AFDN	afadin, adherens junction formation factor	0.729736	0.714191
4299	ENSG00000172493	AFF1	AF4/FMR2 family member 1	0.105067	0.107059
100506746	NA	AFF1-AS1	AFF1 antisense RNA 1	-0.577875	NaN
3899	ENSG00000144218	AFF3	AF4/FMR2 family member 3	NaN	0.515266
27125	ENSG00000072364	AFF4	AF4/FMR2 family member 4	1.02046	0.597129
246269	ENSG00000135537	AFG1L	AFG1 like ATPase	-0.0622701	0.33361
172	ENSG00000223959	AFG3L1P	AFG3 like matrix AAA peptidase subunit 1, pseudogene	0.660416	-0.17802
10939	ENSG00000141385	AFG3L2	AFG3 like matrix AAA peptidase subunit 2	-0.0784584	0.056223
125061	ENSG00000183077	AFMID	arylformamidase	-0.283522	-0.397659
174	ENSG00000081051	AFP	alpha fetoprotein	NaN	NaN
54812	ENSG00000119844	AFTPH	aftiphilin	0.426564	0.692835
175	ENSG00000038002	AGA	aspartylglucosaminidase	-0.611428	-0.301258
116987	ENSG00000157985	AGAP1	ArfGAP with GTPase domain, ankyrin repeat and PH domain 1	0.780205	0.368375
100130776	ENSG00000255737	AGAP2-AS1	AGAP2 antisense RNA 1	-0.243119	NaN
116988	ENSG00000133612	AGAP3	ArfGAP with GTPase domain, ankyrin repeat and PH domain 3	-0.135581	-0.112369
119016	ENSG00000188234	AGAP4	ArfGAP with GTPase domain, ankyrin repeat and PH domain 4	2.02416	0.0665058
729092	ENSG00000172650	AGAP5	ArfGAP with GTPase domain, ankyrin repeat and PH domain 5	1.7065	-0.0886231
414189	ENSG00000204149	AGAP6	ArfGAP with GTPase domain, ankyrin repeat and PH domain 6	1.11092	0.800736
642517	ENSG00000204172	AGAP9	ArfGAP with GTPase domain, ankyrin repeat and PH domain 9	1.53035	NaN
340351	ENSG00000146856	AGBL3	ATP/GTP binding protein like 3	0.105137	0.125502
60509	ENSG00000084693	AGBL5	ATP/GTP binding protein like 5	-0.503047	0.0475117
3267	ENSG00000173744	AGFG1	ArfGAP with FG repeats 1	0.796802	0.50385
3268	ENSG00000106351	AGFG2	ArfGAP with FG repeats 2	-0.220302	-0.082282
55109	ENSG00000164252	AGGF1	angiogenic factor with G-patch and FHA domains 1	-0.203578	0.0506759
55750	ENSG00000006530	AGK	acylglycerol kinase	0.159855	-0.174854
178	ENSG00000162688	AGL	amylo-alpha-1, 6-glucosidase, 4-alpha-glucanotransferase	-0.00650348	-0.0315714
26523	ENSG00000092847	AGO1	argonaute 1, RISC catalytic component	0.28898	0.237378
27161	ENSG00000123908	AGO2	argonaute 2, RISC catalytic component	1.11547	0.562365
192669	ENSG00000126070	AGO3	argonaute 3, RISC catalytic component	0.857097	0.449999
192670	ENSG00000134698	AGO4	argonaute 4, RISC catalytic component	-0.331752	-0.468744
10554	ENSG00000204310	AGPAT1	1-acylglycerol-3-phosphate O-acyltransferase 1	NaN	0.140965
10555	ENSG00000169692	AGPAT2	1-acylglycerol-3-phosphate O-acyltransferase 2	-0.159427	0.0630614
56894	ENSG00000160216	AGPAT3	1-acylglycerol-3-phosphate O-acyltransferase 3	0.0507575	-0.0939471
56895	ENSG00000026652	AGPAT4	1-acylglycerol-3-phosphate O-acyltransferase 4	NaN	0.0942444
55326	ENSG00000155189	AGPAT5	1-acylglycerol-3-phosphate O-acyltransferase 5	-0.0552888	0.134163
8540	ENSG00000018510	AGPS	alkylglycerone phosphate synthase	0.0821497	-0.0554178
375790	ENSG00000188157	AGRN	agrin	0.45489	-0.287032
23287	ENSG00000135049	AGTPBP1	ATP/GTP binding protein 1	-0.247911	-0.150565
57085	ENSG00000177674	AGTRAP	angiotensin II receptor associated protein	-0.640669	0.313432
25909	ENSG00000153207	AHCTF1	AT-hook containing transcription factor 1	0.836204	0.498941
285116	ENSG00000226121	AHCTF1P1	AT-hook containing transcription factor 1 pseudogene 1	0.883051	0.430402
191	ENSG00000101444	AHCY	adenosylhomocysteinase	-0.157623	-0.488271
10768	ENSG00000168710	AHCYL1	adenosylhomocysteinase like 1	0.354887	0.192598
23382	ENSG00000158467	AHCYL2	adenosylhomocysteinase like 2	0.248304	0.0743771
27245	ENSG00000126705	AHDC1	AT-hook DNA binding motif containing 1	0.224243	0.687708
54806	ENSG00000135541	AHI1	Abelson helper integration site 1	0.580972	0.632764
79026	ENSG00000124942	AHNAK	AHNAK nucleoprotein	1.46833	0.0725317
196	ENSG00000106546	AHR	aryl hydrocarbon receptor	0.562333	0.609244
57491	ENSG00000063438	AHRR	aryl-hydrocarbon receptor repressor	0.841369	-0.144067
10598	ENSG00000100591	AHSA1	activator of HSP90 ATPase activity 1	-0.198513	-0.712524
130872	ENSG00000173209	AHSA2P	activator of HSP90 ATPase homolog 2, pseudogene	0.0452972	-0.607389
64853	ENSG00000186063	AIDA	axin interactor, dorsalization associated	0.48304	0.403512
83543	ENSG00000126878	AIF1L	allograft inflammatory factor 1 like	-0.835579	-0.462711
9131	ENSG00000156709	AIFM1	apoptosis inducing factor mitochondria associated 1	-0.2618	-0.333109
84883	ENSG00000042286	AIFM2	apoptosis inducing factor, mitochondria associated 2	-0.230548	-1.28932
9255	ENSG00000164022	AIMP1	aminoacyl tRNA synthetase complex interacting multifunctional protein 1	-0.429171	-0.15496
7965	ENSG00000106305	AIMP2	aminoacyl tRNA synthetase complex interacting multifunctional protein 2	-0.692373	-1.071
9049	ENSG00000110711	AIP	aryl hydrocarbon receptor interacting protein	-0.395508	-0.242277
389813	ENSG00000232434	AJM1	apical junction component 1 homolog	0.744053	0.899207
84962	ENSG00000129474	AJUBA	ajuba LIM protein	1.03792	0.313664
203	ENSG00000106992	AK1	adenylate kinase 1	-0.902487	0.0287553
204	ENSG00000004455	AK2	adenylate kinase 2	-0.333189	-0.404086
205	ENSG00000162433	AK4	adenylate kinase 4	0.500599	0.595448
158067	ENSG00000165695	AK8	adenylate kinase 8	NaN	0.395894
221264	ENSG00000155085	AK9	adenylate kinase 9	-0.855871	0.430751
8165	ENSG00000121057	AKAP1	A-kinase anchoring protein 1	0.33372	0.241687
11216	ENSG00000108599	AKAP10	A-kinase anchoring protein 10	0.327594	0.0971578
11215	ENSG00000023516	AKAP11	A-kinase anchoring protein 11	0.722011	0.463435
11214	ENSG00000170776	AKAP13	A-kinase anchoring protein 13	0.880698	0.464898
10566	ENSG00000111254	AKAP3	A-kinase anchoring protein 3	NaN	-1.40336
9495	ENSG00000179841	AKAP5	A-kinase anchoring protein 5	1.76315	0.517573
9472	ENSG00000151320	AKAP6	A-kinase anchoring protein 6	-0.520775	0.0116818
9465	ENSG00000118507	AKAP7	A-kinase anchoring protein 7	-0.542299	0.662233
10270	ENSG00000105127	AKAP8	A-kinase anchoring protein 8	0.346359	0.193885
26993	ENSG00000011243	AKAP8L	A-kinase anchoring protein 8 like	0.312232	0.0106197
10142	ENSG00000127914	AKAP9	A-kinase anchoring protein 9	0.540873	0.363188
56672	ENSG00000166452	AKIP1	A-kinase interacting protein 1	-0.522337	-0.171794
79647	ENSG00000174574	AKIRIN1	akirin 1	0.19702	0.250712
55122	ENSG00000135334	AKIRIN2	akirin 2	0.552088	0.99268
80709	ENSG00000106948	AKNA	AT-hook transcription factor	0.0729082	-0.00761106
10327	ENSG00000117448	AKR1A1	aldo-keto reductase family 1 member A1	-0.572653	-0.0827572
1645	ENSG00000187134	AKR1C1	aldo-keto reductase family 1 member C1	NaN	NaN
8574	ENSG00000053371	AKR7A2	aldo-keto reductase family 7 member A2	-0.814799	-1.01843
207	ENSG00000142208	AKT1	AKT serine/threonine kinase 1	-0.283666	-0.193708
84335	ENSG00000204673	AKT1S1	AKT1 substrate 1	0.297097	0.2215
208	ENSG00000105221	AKT2	AKT serine/threonine kinase 2	-0.418067	-0.48214
64400	ENSG00000166971	AKTIP	AKT interacting protein	0.347302	0.573522
210	ENSG00000148218	ALAD	aminolevulinate dehydratase	-1.21929	-0.580476
211	ENSG00000023330	ALAS1	5'-aminolevulinate synthase 1	0.358047	-0.215049
212	ENSG00000158578	ALAS2	5'-aminolevulinate synthase 2	NaN	NaN
213	ENSG00000163631	ALB	albumin	NaN	NaN
214	ENSG00000170017	ALCAM	activated leukocyte cell adhesion molecule	-0.449648	-0.234568
126133	ENSG00000161618	ALDH16A1	aldehyde dehydrogenase 16 family member A1	-0.639397	0.0356935
5832	ENSG00000059573	ALDH18A1	aldehyde dehydrogenase 18 family member A1	0.0528033	-0.279483
220	ENSG00000184254	ALDH1A3	aldehyde dehydrogenase 1 family member A3	-0.771774	0.613718
219	ENSG00000137124	ALDH1B1	aldehyde dehydrogenase 1 family member B1	-0.233454	-0.23083
160428	ENSG00000136010	ALDH1L2	aldehyde dehydrogenase 1 family member L2	0.518673	NaN
217	ENSG00000111275	ALDH2	aldehyde dehydrogenase 2 family member	NaN	NaN
221	ENSG00000006534	ALDH3B1	aldehyde dehydrogenase 3 family member B1	-1.27593	NaN
8659	ENSG00000159423	ALDH4A1	aldehyde dehydrogenase 4 family member A1	-0.686023	-0.420329
7915	ENSG00000112294	ALDH5A1	aldehyde dehydrogenase 5 family member A1	-0.219111	0.0887014
4329	ENSG00000119711	ALDH6A1	aldehyde dehydrogenase 6 family member A1	-1.4553	-0.0935767
223	ENSG00000143149	ALDH9A1	aldehyde dehydrogenase 9 family member A1	-0.362441	-0.128708
226	ENSG00000149925	ALDOA	aldolase, fructose-bisphosphate A	-0.182967	-0.34001
230	ENSG00000109107	ALDOC	aldolase, fructose-bisphosphate C	-0.968887	-0.464201
56052	ENSG00000033011	ALG1	ALG1, chitobiosyldiphosphodolichol beta-mannosyltransferase	-0.268524	-0.27733
84920	ENSG00000139133	ALG10	ALG10, alpha-1,2-glucosyltransferase	-0.594979	-0.310007
144245	ENSG00000175548	ALG10B	ALG10B, alpha-1,2-glucosyltransferase	-1.18361	-0.307049
440138	ENSG00000253710	ALG11	ALG11, alpha-1,2-mannosyltransferase	-0.488832	-0.103922
79087	ENSG00000182858	ALG12	ALG12, alpha-1,6-mannosyltransferase	0.0729335	0.0921134
79868	ENSG00000101901	ALG13	ALG13, UDP-N-acetylglucosaminyltransferase subunit	0.652724	0.0919135
199857	ENSG00000172339	ALG14	ALG14, UDP-N-acetylglucosaminyltransferase subunit	-0.320555	-0.80114
85365	ENSG00000119523	ALG2	ALG2, alpha-1,3/1,6-mannosyltransferase	-0.343	-0.485818
10195	ENSG00000214160	ALG3	ALG3, alpha-1,3- mannosyltransferase	-0.5862	-1.14548
29880	ENSG00000120697	ALG5	ALG5, dolichyl-phosphate beta-glucosyltransferase	-0.284451	-0.297348
29929	ENSG00000088035	ALG6	ALG6, alpha-1,3-glucosyltransferase	-0.406209	-0.300614
79053	ENSG00000159063	ALG8	ALG8, alpha-1,3-glucosyltransferase	-0.714254	-0.796763
79796	ENSG00000086848	ALG9	ALG9, alpha-1,2-mannosyltransferase	-0.150192	0.184837
8846	ENSG00000100601	ALKBH1	alkB homolog 1, histone H2A dioxygenase	-0.0122388	-0.341396
121642	ENSG00000189046	ALKBH2	alkB homolog 2, alpha-ketoglutarate dependent dioxygenase	0.19326	-0.435405
221120	ENSG00000166199	ALKBH3	alkB homolog 3, alpha-ketoglutaratedependent dioxygenase	0.264232	0.328796
54784	ENSG00000160993	ALKBH4	alkB homolog 4, lysine demethylase	0.00135227	-0.231374
54890	ENSG00000091542	ALKBH5	alkB homolog 5, RNA demethylase	0.378262	0.586945
84964	ENSG00000239382	ALKBH6	alkB homolog 6	-0.595642	-0.146935
84266	ENSG00000125652	ALKBH7	alkB homolog 7	-0.837271	-0.723104
91801	ENSG00000137760	ALKBH8	alkB homolog 8, tRNA methyltransferase	0.500339	0.54544
7840	ENSG00000116127	ALMS1	ALMS1, centrosome and basal body associated protein	0.859861	0.594397
100874291	ENSG00000230002	ALMS1-IT1	ALMS1 intronic transcript 1	1.38812	1.2779
239	ENSG00000108839	ALOX12	arachidonate 12-lipoxygenase, 12S type	NaN	NaN
80216	ENSG00000073331	ALPK1	alpha kinase 1	-0.842939	0.574618
57679	ENSG00000003393	ALS2	ALS2, alsin Rho guanine nucleotide exchange factor	0.283618	-0.547862
257	ENSG00000156150	ALX3	ALX homeobox 3	NaN	NaN
60529	ENSG00000052850	ALX4	ALX homeobox 4	NaN	NaN
10189	ENSG00000183684	ALYREF	Aly/REF export factor	-0.116998	-0.400974
23600	ENSG00000242110	AMACR	alpha-methylacyl-CoA racemase	-0.259087	-0.161155
55626	ENSG00000110497	AMBRA1	autophagy and beclin 1 regulator 1	0.0752928	0.160501
262	ENSG00000123505	AMD1	adenosylmethionine decarboxylase 1	-0.170901	-0.476215
51005	ENSG00000162066	AMDHD2	amidohydrolase domain containing 2	-0.264652	-0.168432
139285	ENSG00000184675	AMER1	APC membrane recruitment protein 1	0.29119	-0.561229
267	ENSG00000159461	AMFR	autocrine motility factor receptor	-0.188943	0.19489
268	ENSG00000104899	AMH	anti-Mullerian hormone	1.04052	-0.0814276
269	ENSG00000135409	AMHR2	anti-Mullerian hormone receptor type 2	NaN	NaN
57463	ENSG00000181754	AMIGO1	adhesion molecule with Ig like domain 1	-0.529442	1.27115
347902	ENSG00000139211	AMIGO2	adhesion molecule with Ig like domain 2	1.63414	-0.0914813
386724	ENSG00000176020	AMIGO3	adhesion molecule with Ig like domain 3	0.407087	0.00724956
9949	ENSG00000101935	AMMECR1	Alport syndrome, mental retardation, midface hypoplasia and elliptocytosis chromosomal region gene 1	-0.241014	-0.266815
83607	ENSG00000144233	AMMECR1L	AMMECR1 like	0.898702	0.46359
196394	ENSG00000151743	AMN1	antagonist of mitotic exit network 1 homolog	-1.37684	-0.776268
154810	ENSG00000166025	AMOTL1	angiomotin like 1	0.255035	0.473053
271	ENSG00000116337	AMPD2	adenosine monophosphate deaminase 2	0.210905	-0.320855
272	ENSG00000133805	AMPD3	adenosine monophosphate deaminase 3	1.65588	0.149599
51321	ENSG00000196704	AMZ2	archaelysin family metallopeptidase 2	-0.244488	-0.0632902
201283	ENSG00000214174	AMZ2P1	archaelysin family metallopeptidase 2 pseudogene 1	-0.526309	-0.339984
64682	ENSG00000153107	ANAPC1	anaphase promoting complex subunit 1	0.576288	0.470924
10393	ENSG00000164162	ANAPC10	anaphase promoting complex subunit 10	0.620338	0.410947
51529	ENSG00000141552	ANAPC11	anaphase promoting complex subunit 11	-0.828669	-0.608624
25847	ENSG00000129055	ANAPC13	anaphase promoting complex subunit 13	0.079969	-0.0491434
25906	ENSG00000110200	ANAPC15	anaphase promoting complex subunit 15	-0.243456	-0.842972
119504	ENSG00000166295	ANAPC16	anaphase promoting complex subunit 16	-0.734719	-0.403749
29882	ENSG00000176248	ANAPC2	anaphase promoting complex subunit 2	-0.18301	-0.122559
29945	ENSG00000053900	ANAPC4	anaphase promoting complex subunit 4	-0.0179217	0.134727
51433	ENSG00000089053	ANAPC5	anaphase promoting complex subunit 5	-0.261685	-0.233974
51434	ENSG00000196510	ANAPC7	anaphase promoting complex subunit 7	-0.188592	-0.244142
23357	ENSG00000013523	ANGEL1	angel homolog 1	-0.259653	-0.477339
90806	ENSG00000174606	ANGEL2	angel homolog 2	-0.261082	-0.0358498
284	ENSG00000154188	ANGPT1	angiopoietin 1	0.329784	NaN
51129	ENSG00000167772	ANGPTL4	angiopoietin like 4	1.3899	2.33361
286	ENSG00000029534	ANK1	ankyrin 1	-0.093409	0.213316
150709	ENSG00000151687	ANKAR	ankyrin and armadillo repeat containing	2.14445	0.0991446
348094	ENSG00000166839	ANKDD1A	ankyrin repeat and death domain containing 1A	0.744053	0.102284
63926	ENSG00000132623	ANKEF1	ankyrin repeat and EF-hand domain containing 1	-0.518854	-0.075123
51479	ENSG00000185722	ANKFY1	ankyrin repeat and FYVE domain containing 1	0.122482	0.0737324
56172	ENSG00000154122	ANKH	ANKH inorganic pyrophosphate transport regulator	-0.376488	-0.172696
54882	ENSG00000131503	ANKHD1	ankyrin repeat and KH domain containing 1	0.808524	0.417378
54467	ENSG00000001629	ANKIB1	ankyrin repeat and IBR domain containing 1	0.264529	0.338609
126549	ENSG00000160117	ANKLE1	ankyrin repeat and LEM domain containing 1	0.859363	0.373626
23141	ENSG00000176915	ANKLE2	ankyrin repeat and LEM domain containing 2	0.603124	0.0124601
51281	ENSG00000144504	ANKMY1	ankyrin repeat and MYND domain containing 1	0.823375	0.255931
57037	ENSG00000106524	ANKMY2	ankyrin repeat and MYND domain containing 2	-0.35101	-0.422346
57763	ENSG00000164331	ANKRA2	ankyrin repeat family A member 2	-0.323021	0.424375
55608	ENSG00000088448	ANKRD10	ankyrin repeat domain 10	0.209105	0.00927615
29123	ENSG00000167522	ANKRD11	ankyrin repeat domain 11	0.931735	0.512934
23253	ENSG00000101745	ANKRD12	ankyrin repeat domain 12	0.766595	0.51037
88455	ENSG00000076513	ANKRD13A	ankyrin repeat domain 13A	-0.066332	0.437516
124930	ENSG00000198720	ANKRD13B	ankyrin repeat domain 13B	0.3111	-0.143758
81573	ENSG00000118454	ANKRD13C	ankyrin repeat domain 13C	0.502579	0.203641
338692	ENSG00000172932	ANKRD13D	ankyrin repeat domain 13D	0.624375	0.0606636
54522	ENSG00000134461	ANKRD16	ankyrin repeat domain 16	0.625038	0.2405
26057	ENSG00000132466	ANKRD17	ankyrin repeat domain 17	0.65432	0.387086
441459	ENSG00000230453	ANKRD18B	ankyrin repeat domain 18B	1.74284	NaN
138649	ENSG00000187984	ANKRD19P	ankyrin repeat domain 19, pseudogene	NaN	NaN
200539	ENSG00000163126	ANKRD23	ankyrin repeat domain 23	0.629882	-1.00081
22852	ENSG00000107890	ANKRD26	ankyrin repeat domain 26	0.201585	0.610368
84079	ENSG00000105186	ANKRD27	ankyrin repeat domain 27	-0.0296076	-0.0246962
23243	ENSG00000206560	ANKRD28	ankyrin repeat domain 28	0.220658	0.38217
651746	ENSG00000164236	ANKRD33B	ankyrin repeat domain 33B	0.426993	0.622155
284615	ENSG00000272031	ANKRD34A	ankyrin repeat domain 34A	-0.0601976	-0.554969
375248	ENSG00000135976	ANKRD36	ankyrin repeat domain 36	1.04587	0.468184
57730	ENSG00000196912	ANKRD36B	ankyrin repeat domain 36B	1.29336	0.391363
84832	ENSG00000214262	ANKRD36BP1	ankyrin repeat domain 36B pseudogene 1	NaN	NaN
400986	ENSG00000174501	ANKRD36C	ankyrin repeat domain 36C	1.25096	0.487145
353322	ENSG00000186352	ANKRD37	ankyrin repeat domain 37	1.11531	0.254175
51239	ENSG00000213337	ANKRD39	ankyrin repeat domain 39	-0.107084	-0.78062
91369	ENSG00000154945	ANKRD40	ankyrin repeat domain 40	0.625178	0.330836
338699	ENSG00000137494	ANKRD42	ankyrin repeat domain 42	1.25877	1.48344
157567	ENSG00000186106	ANKRD46	ankyrin repeat domain 46	0.0645191	-0.29176
54851	ENSG00000168876	ANKRD49	ankyrin repeat domain 49	-0.446934	-0.23447
57182	ENSG00000151458	ANKRD50	ankyrin repeat domain 50	1.30094	0.634679
283373	ENSG00000139645	ANKRD52	ankyrin repeat domain 52	0.474695	0.435689
129138	ENSG00000100124	ANKRD54	ankyrin repeat domain 54	0.172055	0.321054
22881	ENSG00000135299	ANKRD6	ankyrin repeat domain 6	NaN	0.0324404
23783	ENSG00000189295	ANKRD62P1-PARP4P3	ANKRD62P1-PARP4P3 readthrough, transcribed pseudogene	NaN	NaN
100131244	ENSG00000230778	ANKRD63	ankyrin repeat domain 63	NaN	0.277026
122416	ENSG00000156381	ANKRD9	ankyrin repeat domain 9	-1.13594	-0.328394
23294	ENSG00000064999	ANKS1A	ankyrin repeat and sterile alpha motif domain containing 1A	0.270773	0.162776
124401	ENSG00000168096	ANKS3	ankyrin repeat and sterile alpha motif domain containing 3	0.599739	0.219439
203286	ENSG00000165138	ANKS6	ankyrin repeat and sterile alpha motif domain containing 6	-0.0920305	-0.402188
55139	ENSG00000163516	ANKZF1	ankyrin repeat and zinc finger domain containing 1	-0.671325	-0.53633
54443	ENSG00000011426	ANLN	anillin actin binding protein	0.19728	-0.248177
55129	ENSG00000160746	ANO10	anoctamin 10	-0.227843	0.0264788
203859	ENSG00000171714	ANO5	anoctamin 5	NaN	0.327097
196527	ENSG00000177119	ANO6	anoctamin 6	0.177213	0.281678
50636	ENSG00000146205	ANO7	anoctamin 7	0.640529	NaN
57719	ENSG00000074855	ANO8	anoctamin 8	0.0604701	0.00466138
8125	ENSG00000140350	ANP32A	acidic nuclear phosphoprotein 32 family member A	-0.149492	-0.175296
723972	ENSG00000259516	ANP32AP1	acidic nuclear phosphoprotein 32 family member A pseudogene 1	0.0521146	-0.271252
10541	ENSG00000136938	ANP32B	acidic nuclear phosphoprotein 32 family member B	1.17668	1.13785
23520	ENSG00000248546	ANP32C	acidic nuclear phosphoprotein 32 family member C	0.0404732	-0.241767
81611	ENSG00000143401	ANP32E	acidic nuclear phosphoprotein 32 family member E	-0.159474	0.0314809
290	ENSG00000166825	ANPEP	alanyl aminopeptidase, membrane	NaN	NaN
84168	ENSG00000169604	ANTXR1	ANTXR cell adhesion molecule 1	0.7596	0.844483
118429	ENSG00000163297	ANTXR2	ANTXR cell adhesion molecule 2	-0.228099	0.636679
301	ENSG00000135046	ANXA1	annexin A1	-0.348976	-1.50737
311	ENSG00000122359	ANXA11	annexin A11	-0.244988	-0.115532
302	ENSG00000182718	ANXA2	annexin A2	-0.447965	-1.02611
304	ENSG00000231991	ANXA2P2	annexin A2 pseudogene 2	-0.33489	-0.888783
389289	ENSG00000177721	ANXA2R	annexin A2 receptor	0.624811	-0.0106063
306	ENSG00000138772	ANXA3	annexin A3	0.844074	-1.93941
307	ENSG00000196975	ANXA4	annexin A4	-0.79217	0.280171
308	ENSG00000164111	ANXA5	annexin A5	-0.3078	0.19222
309	ENSG00000197043	ANXA6	annexin A6	-1.00597	-0.597115
310	ENSG00000138279	ANXA7	annexin A7	-0.373564	-0.677015
8416	ENSG00000143412	ANXA9	annexin A9	-1.0412	NaN
314	ENSG00000131480	AOC2	amine oxidase, copper containing 2	0.980379	0.446085
55435	ENSG00000138660	AP1AR	adaptor related protein complex 1 associated regulatory protein	0.225912	0.0913632
162	ENSG00000100280	AP1B1	adaptor related protein complex 1 subunit beta 1	0.0202976	-0.226303
164	ENSG00000166747	AP1G1	adaptor related protein complex 1 subunit gamma 1	0.267821	0.283895
8906	ENSG00000213983	AP1G2	adaptor related protein complex 1 subunit gamma 2	0.133507	-0.158263
8907	ENSG00000072958	AP1M1	adaptor related protein complex 1 subunit mu 1	-0.261902	-0.176645
1174	ENSG00000106367	AP1S1	adaptor related protein complex 1 subunit sigma 1	-0.370203	-0.563579
8905	ENSG00000182287	AP1S2	adaptor related protein complex 1 subunit sigma 2	-0.26407	0.0998911
130340	ENSG00000152056	AP1S3	adaptor related protein complex 1 subunit sigma 3	-0.540183	0.0175824
160	ENSG00000196961	AP2A1	adaptor related protein complex 2 subunit alpha 1	-0.665315	-0.252394
161	ENSG00000183020	AP2A2	adaptor related protein complex 2 subunit alpha 2	0.0142223	0.473788
163	ENSG00000006125	AP2B1	adaptor related protein complex 2 subunit beta 1	0.241043	0.251288
1173	ENSG00000161203	AP2M1	adaptor related protein complex 2 subunit mu 1	-0.190983	-0.0083594
1175	ENSG00000042753	AP2S1	adaptor related protein complex 2 subunit sigma 1	-0.318588	-0.539378
8546	ENSG00000132842	AP3B1	adaptor related protein complex 3 subunit beta 1	0.0320747	0.680194
8120	ENSG00000103723	AP3B2	adaptor related protein complex 3 subunit beta 2	0.407489	0.0740269
8943	ENSG00000065000	AP3D1	adaptor related protein complex 3 subunit delta 1	-0.0227849	-0.0723656
26985	ENSG00000185009	AP3M1	adaptor related protein complex 3 subunit mu 1	-0.199594	0.0429963
10947	ENSG00000070718	AP3M2	adaptor related protein complex 3 subunit mu 2	-0.0344387	0.213501
1176	ENSG00000177879	AP3S1	adaptor related protein complex 3 subunit sigma 1	-0.280599	0.0161277
10717	ENSG00000134262	AP4B1	adaptor related protein complex 4 subunit beta 1	-0.460477	-0.165683
23431	ENSG00000081014	AP4E1	adaptor related protein complex 4 subunit epsilon 1	0.150463	0.318881
9179	ENSG00000221838	AP4M1	adaptor related protein complex 4 subunit mu 1	-0.869151	-0.478854
11154	ENSG00000100478	AP4S1	adaptor related protein complex 4 subunit sigma 1	0.113042	0.39859
91056	ENSG00000254470	AP5B1	adaptor related protein complex 5 subunit beta 1	-0.276727	-0.145645
55745	ENSG00000053770	AP5M1	adaptor related protein complex 5 subunit mu 1	-0.0247881	-0.228248
55317	ENSG00000125843	AP5S1	adaptor related protein complex 5 subunit sigma 1	-0.55747	-0.303128
9907	ENSG00000242802	AP5Z1	adaptor related protein complex 5 subunit zeta 1	0.367514	0.0723022
317	ENSG00000120868	APAF1	apoptotic peptidase activating factor 1	0.111448	0.59558
321	ENSG00000034053	APBA2	amyloid beta precursor protein binding family A member 2	NaN	1.28114
9546	ENSG00000011132	APBA3	amyloid beta precursor protein binding family A member 3	0.0115605	0.342155
322	ENSG00000166313	APBB1	amyloid beta precursor protein binding family B member 1	NaN	0.140965
323	ENSG00000163697	APBB2	amyloid beta precursor protein binding family B member 2	0.940954	0.372351
10307	ENSG00000113108	APBB3	amyloid beta precursor protein binding family B member 3	-0.0411448	-0.361943
324	ENSG00000134982	APC	APC, WNT signaling pathway regulator	0.169067	0.655743
10297	ENSG00000115266	APC2	APC2, WNT signaling pathway regulator	1.39505	1.85146
327	ENSG00000164062	APEH	acylaminoacyl-peptide hydrolase	-0.7771	-0.700907
328	ENSG00000100823	APEX1	apurinic/apyrimidinic endodeoxyribonuclease 1	-0.44333	-0.151677
27301	ENSG00000169188	APEX2	apurinic/apyrimidinic endodeoxyribonuclease 2	-0.464495	-0.384161
51107	ENSG00000117362	APH1A	aph-1 homolog A, gamma-secretase subunit	-0.0997758	0.223058
83464	ENSG00000138613	APH1B	aph-1 homolog B, gamma-secretase subunit	-0.566516	-0.24663
8539	ENSG00000166181	API5	apoptosis inhibitor 5	0.143948	0.0757633
51074	ENSG00000149089	APIP	APAF1 interacting protein	0.0104597	-0.268475
200558	ENSG00000169621	APLF	aprataxin and PNKP like factor	0.112033	-0.209833
8862	ENSG00000171388	APLN	apelin	NaN	0.918572
187	ENSG00000134817	APLNR	apelin receptor	NaN	NaN
333	ENSG00000105290	APLP1	amyloid beta precursor like protein 1	-0.101302	0.123575
334	ENSG00000084234	APLP2	amyloid beta precursor like protein 2	0.0788646	0.375761
57136	ENSG00000101474	APMAP	adipocyte plasma membrane associated protein	-0.0889549	-0.316311
9582	ENSG00000179750	APOBEC3B	apolipoprotein B mRNA editing enzyme catalytic subunit 3B	0.509587	NaN
27350	ENSG00000244509	APOBEC3C	apolipoprotein B mRNA editing enzyme catalytic subunit 3C	-0.469004	0.64395
140564	ENSG00000243811	APOBEC3D	apolipoprotein B mRNA editing enzyme catalytic subunit 3D	NaN	-0.262941
200316	ENSG00000128394	APOBEC3F	apolipoprotein B mRNA editing enzyme catalytic subunit 3F	NaN	0.143507
60489	ENSG00000239713	APOBEC3G	apolipoprotein B mRNA editing enzyme catalytic subunit 3G	NaN	0.201506
55911	ENSG00000184730	APOBR	apolipoprotein B receptor	NaN	1.27221
341	ENSG00000130208	APOC1	apolipoprotein C1	NaN	NaN
342	ENSG00000214855	APOC1P1	apolipoprotein C1 pseudogene 1	NaN	NaN
348	ENSG00000130203	APOE	apolipoprotein E	0.970919	0.811657
8542	ENSG00000100342	APOL1	apolipoprotein L1	-0.480542	NaN
23780	ENSG00000128335	APOL2	apolipoprotein L2	-0.697269	-0.13822
80832	ENSG00000100336	APOL4	apolipoprotein L4	NaN	NaN
80830	ENSG00000221963	APOL6	apolipoprotein L6	-0.51978	-0.403731
81575	ENSG00000178878	APOLD1	apolipoprotein L domain containing 1	1.05385	-0.0466622
79135	ENSG00000184831	APOO	apolipoprotein O	-0.537089	-0.492854
139322	ENSG00000155008	APOOL	apolipoprotein O like	-0.019	-0.17325
84334	ENSG00000256053	APOPT1	apoptogenic 1, mitochondrial	0.0718341	-0.155775
10513	ENSG00000062725	APPBP2	amyloid beta precursor protein binding protein 2	-0.105971	0.0635061
26060	ENSG00000157500	APPL1	adaptor protein, phosphotyrosine interacting with PH domain and leucine zipper 1	-0.166089	0.0506027
55198	ENSG00000136044	APPL2	adaptor protein, phosphotyrosine interacting with PH domain and leucine zipper 2	0.191349	0.353198
353	ENSG00000198931	APRT	adenine phosphoribosyltransferase	-0.713149	-0.879331
100505854	ENSG00000214293	APTR	Alu-mediated CDKN1A/p21 transcriptional regulator	0.1979	-0.075781
54840	ENSG00000137074	APTX	aprataxin	-0.356679	-0.477371
358	ENSG00000240583	AQP1	aquaporin 1 (Colton blood group)	-0.335903	NaN
89872	ENSG00000143595	AQP10	aquaporin 10	NaN	NaN
282679	ENSG00000178301	AQP11	aquaporin 11	NaN	NaN
360	ENSG00000165272	AQP3	aquaporin 3 (Gill blood group)	-1.33866	0.524236
9716	ENSG00000021776	AQR	aquarius intron-binding spliceosomal factor	0.133657	0.0269924
369	ENSG00000078061	ARAF	A-Raf proto-oncogene, serine/threonine kinase	-0.0767415	-0.00530237
116985	ENSG00000186635	ARAP1	ArfGAP with RhoGAP domain, ankyrin repeat and PH domain 1	-0.131984	-0.183612
372	ENSG00000095139	ARCN1	archain 1	-0.175646	-0.122181
374	ENSG00000109321	AREG	amphiregulin	1.22852	NaN
9870	ENSG00000119682	AREL1	apoptosis resistant E3 ubiquitin protein ligase 1	-0.147399	0.030711
375	ENSG00000143761	ARF1	ADP ribosylation factor 1	-0.237354	-0.495423
377	ENSG00000134287	ARF3	ADP ribosylation factor 3	-0.277892	-0.158237
378	ENSG00000168374	ARF4	ADP ribosylation factor 4	0.0338082	0.064903
381	ENSG00000004059	ARF5	ADP ribosylation factor 5	-0.268745	-0.41969
382	ENSG00000165527	ARF6	ADP ribosylation factor 6	0.822123	1.18416
55738	ENSG00000101199	ARFGAP1	ADP ribosylation factor GTPase activating protein 1	0.246836	-0.147084
84364	ENSG00000149182	ARFGAP2	ADP ribosylation factor GTPase activating protein 2	0.00409215	-0.199071
26286	ENSG00000242247	ARFGAP3	ADP ribosylation factor GTPase activating protein 3	-0.308441	-0.195295
10565	ENSG00000066777	ARFGEF1	ADP ribosylation factor guanine nucleotide exchange factor 1	0.545199	0.525896
10564	ENSG00000124198	ARFGEF2	ADP ribosylation factor guanine nucleotide exchange factor 2	-0.0513023	0.305425
27236	ENSG00000164144	ARFIP1	ADP ribosylation factor interacting protein 1	-0.177729	0.248668
23647	ENSG00000132254	ARFIP2	ADP ribosylation factor interacting protein 2	0.228842	0.364998
10139	ENSG00000101246	ARFRP1	ADP ribosylation factor related protein 1	0.38202	-0.360522
384	ENSG00000081181	ARG2	arginase 2	-0.533349	0.443234
55082	ENSG00000134884	ARGLU1	arginine and glutamate rich 1	0.148326	-0.289697
392	ENSG00000175220	ARHGAP1	Rho GTPase activating protein 1	0.0747866	-0.278383
79658	ENSG00000071205	ARHGAP10	Rho GTPase activating protein 10	0.224812	0.713591
94134	ENSG00000165322	ARHGAP12	Rho GTPase activating protein 12	0.201957	0.205505
55114	ENSG00000140750	ARHGAP17	Rho GTPase activating protein 17	0.409886	0.309664
93663	ENSG00000146376	ARHGAP18	Rho GTPase activating protein 18	-1.03734	0.819037
84986	ENSG00000213390	ARHGAP19	Rho GTPase activating protein 19	-0.0834714	-0.385842
57584	ENSG00000107863	ARHGAP21	Rho GTPase activating protein 21	-0.0181178	0.145448
58504	ENSG00000128805	ARHGAP22	Rho GTPase activating protein 22	-0.639579	0.485613
83478	ENSG00000138639	ARHGAP24	Rho GTPase activating protein 24	-0.161532	NaN
9938	ENSG00000163219	ARHGAP25	Rho GTPase activating protein 25	NaN	0.679619
146880	ENSG00000215769	ARHGAP27P1	Rho GTPase activating protein 27 pseudogene 1	-0.0802423	0.0314
257106	ENSG00000186517	ARHGAP30	Rho GTPase activating protein 30	0.918007	-0.0799254
57514	ENSG00000031081	ARHGAP31	Rho GTPase activating protein 31	NaN	1.7001
115703	ENSG00000004777	ARHGAP33	Rho GTPase activating protein 33	0.712344	0.229555
2909	ENSG00000160007	ARHGAP35	Rho GTPase activating protein 35	0.103206	0.517249
80728	ENSG00000147799	ARHGAP39	Rho GTPase activating protein 39	0.765426	1.85348
393	ENSG00000089820	ARHGAP4	Rho GTPase activating protein 4	-0.330896	-0.239617
23526	ENSG00000180448	ARHGAP45	Rho GTPase activating protein 45	0.80035	-0.35195
394	ENSG00000100852	ARHGAP5	Rho GTPase activating protein 5	0.750081	1.49486
84837	ENSG00000258655	ARHGAP5-AS1	ARHGAP5 antisense RNA 1 (head to head)	-0.164115	0.793042
395	ENSG00000047648	ARHGAP6	Rho GTPase activating protein 6	NaN	NaN
64333	ENSG00000123329	ARHGAP9	Rho GTPase activating protein 9	NaN	-0.264713
396	ENSG00000141522	ARHGDIA	Rho GDP dissociation inhibitor alpha	-0.332552	-0.661139
397	ENSG00000111348	ARHGDIB	Rho GDP dissociation inhibitor beta	-0.178829	-0.903959
398	ENSG00000242173	ARHGDIG	Rho GDP dissociation inhibitor gamma	NaN	NaN
9138	ENSG00000076928	ARHGEF1	Rho guanine nucleotide exchange factor 1	0.744408	0.439225
9826	ENSG00000132694	ARHGEF11	Rho guanine nucleotide exchange factor 11	0.332763	-0.720781
23365	ENSG00000196914	ARHGEF12	Rho guanine nucleotide exchange factor 12	-0.0782047	1.10008
9828	ENSG00000110237	ARHGEF17	Rho guanine nucleotide exchange factor 17	0.450616	-0.937417
23370	ENSG00000104880	ARHGEF18	Rho/Rac guanine nucleotide exchange factor 18	0.428215	-0.359767
128272	ENSG00000142632	ARHGEF19	Rho guanine nucleotide exchange factor 19	0.443767	0.224819
9181	ENSG00000116584	ARHGEF2	Rho/Rac guanine nucleotide exchange factor 2	0.0557992	-0.441201
115557	ENSG00000240771	ARHGEF25	Rho guanine nucleotide exchange factor 25	NaN	0.556002
50650	ENSG00000163947	ARHGEF3	Rho guanine nucleotide exchange factor 3	-0.141058	1.05148
84904	ENSG00000137135	ARHGEF39	Rho guanine nucleotide exchange factor 39	-0.490657	-0.721357
55701	ENSG00000165801	ARHGEF40	Rho guanine nucleotide exchange factor 40	0.151304	1.87793
9459	ENSG00000129675	ARHGEF6	Rac/Cdc42 guanine nucleotide exchange factor 6	0.0855611	-0.643517
8874	ENSG00000102606	ARHGEF7	Rho guanine nucleotide exchange factor 7	0.802837	1.05457
23229	ENSG00000131089	ARHGEF9	Cdc42 guanine nucleotide exchange factor 9	-0.780947	-1.07078
8289	ENSG00000117713	ARID1A	AT-rich interaction domain 1A	1.18061	0.865889
57492	ENSG00000049618	ARID1B	AT-rich interaction domain 1B	0.862872	0.851128
196528	ENSG00000189079	ARID2	AT-rich interaction domain 2	0.754906	0.323223
1820	ENSG00000116017	ARID3A	AT-rich interaction domain 3A	0.281662	-0.902363
10620	ENSG00000179361	ARID3B	AT-rich interaction domain 3B	0.750663	-0.0633199
5926	ENSG00000032219	ARID4A	AT-rich interaction domain 4A	0.507823	0.668113
51742	ENSG00000054267	ARID4B	AT-rich interaction domain 4B	0.342126	0.0127669
10865	ENSG00000196843	ARID5A	AT-rich interaction domain 5A	1.4338	0.837899
84159	ENSG00000150347	ARID5B	AT-rich interaction domain 5B	-0.373349	0.280007
25820	ENSG00000166233	ARIH1	ariadne RBR E3 ubiquitin protein ligase 1	0.290826	0.514845
10425	ENSG00000177479	ARIH2	ariadne RBR E3 ubiquitin protein ligase 2	0.119908	-0.0358444
646450	ENSG00000221883	ARIH2OS	ariadne RBR E3 ubiquitin protein ligase 2 opposite strand	-0.0139746	0.00498715
400	ENSG00000120805	ARL1	ADP ribosylation factor like GTPase 1	-0.291427	-0.203321
115761	ENSG00000152213	ARL11	ADP ribosylation factor like GTPase 11	NaN	-0.0103445
200894	ENSG00000169379	ARL13B	ADP ribosylation factor like GTPase 13B	0.345696	0.221098
120534	ENSG00000152219	ARL14EP	ADP ribosylation factor like GTPase 14 effector protein	0.106516	-0.203144
54622	ENSG00000185305	ARL15	ADP ribosylation factor like GTPase 15	0.74892	0.7963
339231	ENSG00000214087	ARL16	ADP ribosylation factor like GTPase 16	-0.211129	-0.139642
402	ENSG00000213465	ARL2	ADP ribosylation factor like GTPase 2	-0.438793	-1.02495
23568	ENSG00000102931	ARL2BP	ADP ribosylation factor like GTPase 2 binding protein	-0.230648	0.237717
403	ENSG00000138175	ARL3	ADP ribosylation factor like GTPase 3	-0.77131	-0.206958
10124	ENSG00000122644	ARL4A	ADP ribosylation factor like GTPase 4A	-0.55139	0.586771
379	ENSG00000175906	ARL4D	ADP ribosylation factor like GTPase 4D	-0.0726152	0.625073
26225	ENSG00000162980	ARL5A	ADP ribosylation factor like GTPase 5A	-0.297323	-0.45403
221079	ENSG00000165997	ARL5B	ADP ribosylation factor like GTPase 5B	0.316107	0.168503
84100	ENSG00000113966	ARL6	ADP ribosylation factor like GTPase 6	0.183625	0.530128
23204	ENSG00000170540	ARL6IP1	ADP ribosylation factor like GTPase 6 interacting protein 1	-0.287884	-0.0706852
51329	ENSG00000182196	ARL6IP4	ADP ribosylation factor like GTPase 6 interacting protein 4	-0.444905	-0.0161972
10550	ENSG00000144746	ARL6IP5	ADP ribosylation factor like GTPase 6 interacting protein 5	-0.372565	-0.185469
151188	ENSG00000177917	ARL6IP6	ADP ribosylation factor like GTPase 6 interacting protein 6	-0.147364	-0.260097
127829	ENSG00000143862	ARL8A	ADP ribosylation factor like GTPase 8A	-0.0501911	-0.0996514
55207	ENSG00000134108	ARL8B	ADP ribosylation factor like GTPase 8B	-0.0488095	0.0692123
55156	ENSG00000104442	ARMC1	armadillo repeat containing 1	-0.102974	0.0167086
83787	ENSG00000170632	ARMC10	armadillo repeat containing 10	0.120327	-0.111893
84071	ENSG00000118690	ARMC2	armadillo repeat containing 2	-0.0515888	-0.374434
79798	ENSG00000140691	ARMC5	armadillo repeat containing 5	0.348255	0.556823
93436	ENSG00000105676	ARMC6	armadillo repeat containing 6	0.153962	-0.187097
79637	ENSG00000125449	ARMC7	armadillo repeat containing 7	0.265283	0.239322
25852	ENSG00000114098	ARMC8	armadillo repeat containing 8	0.230686	0.335389
80210	ENSG00000135931	ARMC9	armadillo repeat containing 9	0.0407615	0.296135
51566	ENSG00000102401	ARMCX3	armadillo repeat containing X-linked 3	NaN	-0.244499
64860	ENSG00000125962	ARMCX5	armadillo repeat containing X-linked 5	NaN	NaN
54470	ENSG00000198960	ARMCX6	armadillo repeat containing X-linked 6	NaN	-0.392629
79624	ENSG00000146476	ARMT1	acidic residue methyltransferase 1	-0.452724	-0.367884
405	ENSG00000143437	ARNT	aryl hydrocarbon receptor nuclear translocator	-0.28604	-0.0963399
406	ENSG00000133794	ARNTL	aryl hydrocarbon receptor nuclear translocator like	0.336382	0.276154
56938	ENSG00000029153	ARNTL2	aryl hydrocarbon receptor nuclear translocator like 2	-0.237558	0.00633188
10552	ENSG00000241685	ARPC1A	actin related protein 2/3 complex subunit 1A	-0.555101	-0.0707363
10095	ENSG00000130429	ARPC1B	actin related protein 2/3 complex subunit 1B	-0.494395	-0.888783
10109	ENSG00000163466	ARPC2	actin related protein 2/3 complex subunit 2	-0.0297453	-0.305062
10094	ENSG00000111229	ARPC3	actin related protein 2/3 complex subunit 3	-0.40948	-0.393255
10093	ENSG00000241553	ARPC4	actin related protein 2/3 complex subunit 4	-0.315396	-0.45461
10092	ENSG00000162704	ARPC5	actin related protein 2/3 complex subunit 5	-0.653343	-0.917937
81873	ENSG00000136950	ARPC5L	actin related protein 2/3 complex subunit 5 like	0.310105	-0.389383
10776	ENSG00000128989	ARPP19	cAMP regulated phosphoprotein 19	-0.260569	-0.274199
408	ENSG00000137486	ARRB1	arrestin beta 1	-0.493771	-1.79314
409	ENSG00000141480	ARRB2	arrestin beta 2	-0.22189	-0.249212
92714	ENSG00000197070	ARRDC1	arrestin domain containing 1	-0.592273	-0.483799
85026	ENSG00000203993	ARRDC1-AS1	ARRDC1 antisense RNA 1	-0.348842	-0.104051
27106	ENSG00000105643	ARRDC2	arrestin domain containing 2	0.506323	0.360846
57561	ENSG00000113369	ARRDC3	arrestin domain containing 3	0.477289	2.24841
100129716	ENSG00000281357	ARRDC3-AS1	ARRDC3 antisense RNA 1	0.110014	0.147743
91947	ENSG00000140450	ARRDC4	arrestin domain containing 4	1.39815	1.23453
410	ENSG00000100299	ARSA	arylsulfatase A	-0.786925	-0.587707
411	ENSG00000113273	ARSB	arylsulfatase B	0.0599595	0.939532
22901	ENSG00000141337	ARSG	arylsulfatase G	-0.378358	-0.392107
153642	ENSG00000164291	ARSK	arylsulfatase family member K	0.493257	-0.0892958
64801	ENSG00000173409	ARV1	ARV1 homolog, fatty acid homeostasis modulator	-1.21782	-0.586956
421	ENSG00000099889	ARVCF	ARVCF, delta catenin family member	-0.0223311	0.193885
427	ENSG00000104763	ASAH1	N-acylsphingosine amidohydrolase 1	-0.152811	-0.215448
56624	ENSG00000188611	ASAH2	N-acylsphingosine amidohydrolase 2	NaN	NaN
653308	ENSG00000204147	ASAH2B	N-acylsphingosine amidohydrolase 2B	0.368214	NaN
50807	ENSG00000153317	ASAP1	ArfGAP with SH3 domain, ankyrin repeat and PH domain 1	0.988192	1.11864
55616	ENSG00000088280	ASAP3	ArfGAP with SH3 domain, ankyrin repeat and PH domain 3	-0.84212	-0.530124
51665	ENSG00000065802	ASB1	ankyrin repeat and SOCS box containing 1	0.162182	-0.00848591
79754	ENSG00000196372	ASB13	ankyrin repeat and SOCS box containing 13	-0.520848	-0.252433
142686	ENSG00000239388	ASB14	ankyrin repeat and SOCS box containing 14	NaN	NaN
92591	ENSG00000161664	ASB16	ankyrin repeat and SOCS box containing 16	NaN	NaN
339201	ENSG00000267080	ASB16-AS1	ASB16 antisense RNA 1	-0.338149	-0.283283
51130	ENSG00000115239	ASB3	ankyrin repeat and SOCS box containing 3	0.0361489	0.452551
140459	ENSG00000148331	ASB6	ankyrin repeat and SOCS box containing 6	0.668142	0.4397
140460	ENSG00000183475	ASB7	ankyrin repeat and SOCS box containing 7	0.406039	0.84776
140461	ENSG00000177981	ASB8	ankyrin repeat and SOCS box containing 8	-0.388873	0.0729386
51008	ENSG00000138303	ASCC1	activating signal cointegrator 1 complex subunit 1	-0.218969	-0.146413
84164	ENSG00000100325	ASCC2	activating signal cointegrator 1 complex subunit 2	0.196544	-0.00962171
10973	ENSG00000112249	ASCC3	activating signal cointegrator 1 complex subunit 3	0.208665	0.473242
430	ENSG00000183734	ASCL2	achaete-scute family bHLH transcription factor 2	NaN	NaN
25842	ENSG00000111875	ASF1A	anti-silencing function 1A histone chaperone	-0.602819	-0.329774
55723	ENSG00000105011	ASF1B	anti-silencing function 1B histone chaperone	-1.43669	-0.164477
432	ENSG00000141505	ASGR1	asialoglycoprotein receptor 1	NaN	1.27472
55870	ENSG00000116539	ASH1L	ASH1 like histone lysine methyltransferase	1.08191	0.731632
645676	ENSG00000235919	ASH1L-AS1	ASH1L antisense RNA 1	-0.282934	0.491675
9070	ENSG00000129691	ASH2L	ASH2 like, histone lysine methyltransferase complex subunit	-0.264318	0.115789
41	ENSG00000110881	ASIC1	acid sensing ion channel subunit 1	-0.359471	-0.13841
9311	ENSG00000213199	ASIC3	acid sensing ion channel subunit 3	0.103336	0.2405
55515	ENSG00000072182	ASIC4	acid sensing ion channel subunit family member 4	NaN	NaN
435	ENSG00000126522	ASL	argininosuccinate lyase	-0.756327	0.421428
439	ENSG00000198356	ASNA1	arsA arsenite transporter, ATP-binding, homolog 1 (bacterial)	-0.204614	-0.311257
440	ENSG00000070669	ASNS	asparagine synthetase (glutamine-hydrolyzing)	0.220936	-0.771698
54529	ENSG00000138381	ASNSD1	asparagine synthetase domain containing 1	0.0713473	0.159513
444	ENSG00000198363	ASPH	aspartate beta-hydroxylase	0.0248636	0.185478
57168	ENSG00000128203	ASPHD2	aspartate beta-hydroxylase domain containing 2	NaN	1.14756
259266	ENSG00000066279	ASPM	abnormal spindle microtubule assembly	-0.154787	-0.0916355
151516	ENSG00000244617	ASPRV1	aspartic peptidase retroviral like 1	0.142894	-0.240297
79058	ENSG00000169696	ASPSCR1	ASPSCR1, UBX domain containing tether for SLC2A4	-0.158275	-0.77943
80150	ENSG00000162174	ASRGL1	asparaginase like 1	-0.875576	-0.192586
445	ENSG00000130707	ASS1	argininosuccinate synthase 1	-1.1791	-1.14536
28990	ENSG00000034533	ASTE1	asteroid homolog 1	0.141056	-0.00715725
23245	ENSG00000148219	ASTN2	astrotactin 2	-0.0785148	0.136837
171023	ENSG00000171456	ASXL1	ASXL transcriptional regulator 1	0.423637	0.218597
55252	ENSG00000143970	ASXL2	ASXL transcriptional regulator 2	1.359	1.13649
84896	ENSG00000138138	ATAD1	ATPase family, AAA domain containing 1	0.332867	-0.0225056
29028	ENSG00000156802	ATAD2	ATPase family, AAA domain containing 2	-0.232879	0.0191301
54454	ENSG00000119778	ATAD2B	ATPase family, AAA domain containing 2B	0.960947	0.570005
55210	ENSG00000197785	ATAD3A	ATPase family, AAA domain containing 3A	-0.0832131	-0.0703603
83858	ENSG00000160072	ATAD3B	ATPase family, AAA domain containing 3B	0.47768	-0.0539397
79915	ENSG00000176208	ATAD5	ATPase family, AAA domain containing 5	0.180001	0.705162
11101	ENSG00000107669	ATE1	arginyltransferase 1	0.213037	0.50792
466	ENSG00000123268	ATF1	activating transcription factor 1	0.126823	0.645358
1386	ENSG00000115966	ATF2	activating transcription factor 2	-0.0229812	0.025217
467	ENSG00000162772	ATF3	activating transcription factor 3	0.960764	1.3015
468	ENSG00000128272	ATF4	activating transcription factor 4	0.52237	0.333268
22809	ENSG00000169136	ATF5	activating transcription factor 5	0.364141	-0.449681
22926	ENSG00000118217	ATF6	activating transcription factor 6	-0.226689	-0.09304
11016	ENSG00000170653	ATF7	activating transcription factor 7	0.552129	0.115641
55729	ENSG00000171681	ATF7IP	activating transcription factor 7 interacting protein	0.419436	-0.461213
80063	ENSG00000166669	ATF7IP2	activating transcription factor 7 interacting protein 2	0.718665	-0.0546038
83734	ENSG00000152348	ATG10	autophagy related 10	-0.231043	-0.676315
60673	ENSG00000123395	ATG101	autophagy related 101	0.429944	0.472259
9140	ENSG00000145782	ATG12	autophagy related 12	-0.24844	-0.44431
9776	ENSG00000175224	ATG13	autophagy related 13	-0.396071	-0.434999
22863	ENSG00000126775	ATG14	autophagy related 14	-0.31688	0.337267
55054	ENSG00000085978	ATG16L1	autophagy related 16 like 1	-0.00485797	0.121917
89849	ENSG00000168010	ATG16L2	autophagy related 16 like 2	-0.592837	-1.14339
23130	ENSG00000110046	ATG2A	autophagy related 2A	-0.299469	0.165463
55102	ENSG00000066739	ATG2B	autophagy related 2B	-0.00317165	0.541703
64422	ENSG00000144848	ATG3	autophagy related 3	0.137976	0.396228
115201	ENSG00000101844	ATG4A	autophagy related 4A cysteine peptidase	-0.35101	0.0318663
23192	ENSG00000168397	ATG4B	autophagy related 4B cysteine peptidase	0.143742	-0.306501
84938	ENSG00000125703	ATG4C	autophagy related 4C cysteine peptidase	-0.210985	0.161511
84971	ENSG00000130734	ATG4D	autophagy related 4D cysteine peptidase	-0.1319	0.15821
9474	ENSG00000057663	ATG5	autophagy related 5	-0.0523002	0.0494073
10533	ENSG00000197548	ATG7	autophagy related 7	-0.170687	0.0750769
79065	ENSG00000198925	ATG9A	autophagy related 9A	-0.162982	-0.0501554
285973	ENSG00000181652	ATG9B	autophagy related 9B	NaN	0.0358481
471	ENSG00000138363	ATIC	5-aminoimidazole-4-carboxamide ribonucleotide formyltransferase/IMP cyclohydrolase	1.70444	1.30697
51062	ENSG00000198513	ATL1	atlastin GTPase 1	NaN	-0.0637256
64225	ENSG00000119787	ATL2	atlastin GTPase 2	0.158402	-0.255195
25923	ENSG00000184743	ATL3	atlastin GTPase 3	-0.596641	-0.281386
472	ENSG00000149311	ATM	ATM serine/threonine kinase	0.214653	0.132947
23300	ENSG00000166454	ATMIN	ATM interactor	-0.321128	-0.142871
1822	ENSG00000111676	ATN1	atrophin 1	1.49608	1.35055
475	ENSG00000177556	ATOX1	antioxidant 1 copper chaperone	-0.664032	-0.745875
57205	ENSG00000145246	ATP10D	ATPase phospholipid transporting 10D (putative)	0.341955	0.732741
23250	ENSG00000068650	ATP11A	ATPase phospholipid transporting 11A	1.17519	1.21071
23200	ENSG00000058063	ATP11B	ATPase phospholipid transporting 11B (putative)	0.0306392	0.0336912
286410	ENSG00000101974	ATP11C	ATPase phospholipid transporting 11C	0.0957072	0.0125472
57130	ENSG00000105726	ATP13A1	ATPase 13A1	0.170537	-0.0289014
23400	ENSG00000159363	ATP13A2	ATPase cation transporting 13A2	0.053863	0.0748366
79572	ENSG00000133657	ATP13A3	ATPase 13A3	0.536959	-0.103328
476	ENSG00000163399	ATP1A1	ATPase Na+/K+ transporting subunit alpha 1	0.199336	0.549547
84852	ENSG00000203865	ATP1A1-AS1	ATP1A1 antisense RNA 1	-1.74267	-0.0659976
481	ENSG00000143153	ATP1B1	ATPase Na+/K+ transporting subunit beta 1	0.151568	0.324945
482	ENSG00000129244	ATP1B2	ATPase Na+/K+ transporting subunit beta 2	NaN	3.58154
483	ENSG00000069849	ATP1B3	ATPase Na+/K+ transporting subunit beta 3	-0.11922	-0.265028
487	ENSG00000196296	ATP2A1	ATPase sarcoplasmic/endoplasmic reticulum Ca2+ transporting 1	0.980789	0.623117
100289092	ENSG00000260442	ATP2A1-AS1	ATP2A1 antisense RNA 1	-0.476318	-0.102159
488	ENSG00000174437	ATP2A2	ATPase sarcoplasmic/endoplasmic reticulum Ca2+ transporting 2	0.378079	0.393629
489	ENSG00000074370	ATP2A3	ATPase sarcoplasmic/endoplasmic reticulum Ca2+ transporting 3	0.785113	-0.445719
490	ENSG00000070961	ATP2B1	ATPase plasma membrane Ca2+ transporting 1	0.30449	0.734288
338758	ENSG00000271614	ATP2B1-AS1	ATP2B1 antisense RNA 1	0.372084	0.945045
493	ENSG00000058668	ATP2B4	ATPase plasma membrane Ca2+ transporting 4	-0.388015	0.171665
27032	ENSG00000017260	ATP2C1	ATPase secretory pathway Ca2+ transporting 1	0.0846376	0.452514
498	ENSG00000152234	ATP5F1A	ATP synthase F1 subunit alpha	-0.498648	-0.534765
506	ENSG00000110955	ATP5F1B	ATP synthase F1 subunit beta	-0.371509	-0.332986
509	ENSG00000165629	ATP5F1C	ATP synthase F1 subunit gamma	-0.386367	-0.547124
513	ENSG00000099624	ATP5F1D	ATP synthase F1 subunit delta	-0.649811	-0.410831
514	ENSG00000124172	ATP5F1E	ATP synthase F1 subunit epsilon	-0.627341	-0.988318
93974	ENSG00000130770	ATP5IF1	ATP synthase inhibitory factor subunit 1	-0.820004	-0.40597
516	ENSG00000159199	ATP5MC1	ATP synthase membrane subunit c locus 1	-0.534688	-0.477844
517	ENSG00000135390	ATP5MC2	ATP synthase membrane subunit c locus 2	-0.437721	-0.381525
518	ENSG00000154518	ATP5MC3	ATP synthase membrane subunit c locus 3	-0.43105	-0.344595
84833	ENSG00000173915	ATP5MD	ATP synthase membrane subunit DAPIT	-0.444889	-0.757344
521	ENSG00000169020	ATP5ME	ATP synthase membrane subunit e	-0.601573	-0.486996
9551	ENSG00000241468	ATP5MF	ATP synthase membrane subunit f	-0.465693	-0.424426
10632	ENSG00000167283	ATP5MG	ATP synthase membrane subunit g	-0.219129	-0.273169
267020	ENSG00000249222	ATP5MGL	ATP synthase membrane subunit g like	NaN	NaN
9556	ENSG00000156411	ATP5MPL	ATP synthase membrane subunit 6.8PL	-0.302935	-0.363147
515	ENSG00000116459	ATP5PB	ATP synthase peripheral stalk-membrane subunit b	-0.612279	-0.484839
10476	ENSG00000167863	ATP5PD	ATP synthase peripheral stalk subunit d	-0.447971	-0.459184
522	ENSG00000154723	ATP5PF	ATP synthase peripheral stalk subunit F6	-0.237967	-0.0192196
539	ENSG00000241837	ATP5PO	ATP synthase peripheral stalk subunit OSCP	-0.638289	-0.52754
4508	ENSG00000198899	ATP6	ATP synthase F0 subunit 6	1.63475	-0.921868
537	ENSG00000071553	ATP6AP1	ATPase H+ transporting accessory protein 1	-0.213705	-0.425503
92270	ENSG00000205464	ATP6AP1L	ATPase H+ transporting accessory protein 1 like	0.689169	0.221537
10159	ENSG00000182220	ATP6AP2	ATPase H+ transporting accessory protein 2	-0.323659	-0.286557
535	ENSG00000033627	ATP6V0A1	ATPase H+ transporting V0 subunit a1	-0.299377	0.177842
23545	ENSG00000185344	ATP6V0A2	ATPase H+ transporting V0 subunit a2	0.565414	-0.0340718
533	ENSG00000117410	ATP6V0B	ATPase H+ transporting V0 subunit b	-0.0512019	-0.330981
527	ENSG00000185883	ATP6V0C	ATPase H+ transporting V0 subunit c	-0.119617	-0.271698
9114	ENSG00000159720	ATP6V0D1	ATPase H+ transporting V0 subunit d1	-0.407421	-0.520583
8992	ENSG00000113732	ATP6V0E1	ATPase H+ transporting V0 subunit e1	-0.53055	-0.711489
155066	ENSG00000171130	ATP6V0E2	ATPase H+ transporting V0 subunit e2	NaN	-0.343294
401431	ENSG00000204934	ATP6V0E2-AS1	ATP6V0E2 antisense RNA 1	NaN	-0.0061662
523	ENSG00000114573	ATP6V1A	ATPase H+ transporting V1 subunit A	-0.426709	0.00237648
526	ENSG00000147416	ATP6V1B2	ATPase H+ transporting V1 subunit B2	-0.0297728	-0.113816
528	ENSG00000155097	ATP6V1C1	ATPase H+ transporting V1 subunit C1	-0.146849	0.083555
51382	ENSG00000100554	ATP6V1D	ATPase H+ transporting V1 subunit D	-0.039016	-0.1573
529	ENSG00000131100	ATP6V1E1	ATPase H+ transporting V1 subunit E1	-0.483351	-0.653186
90423	ENSG00000250565	ATP6V1E2	ATPase H+ transporting V1 subunit E2	-0.906171	-0.614551
9296	ENSG00000128524	ATP6V1F	ATPase H+ transporting V1 subunit F	-0.43219	-0.653142
9550	ENSG00000136888	ATP6V1G1	ATPase H+ transporting V1 subunit G1	-0.163738	-0.297769
51606	ENSG00000047249	ATP6V1H	ATPase H+ transporting V1 subunit H	-0.468901	-0.141508
538	ENSG00000165240	ATP7A	ATPase copper transporting alpha	-0.14614	0.0826074
540	ENSG00000123191	ATP7B	ATPase copper transporting beta	-0.0969597	0.603217
4509	ENSG00000228253	ATP8	ATP synthase F0 subunit 8	1.32366	-0.881823
57198	ENSG00000143515	ATP8B2	ATPase phospholipid transporting 8B2	-0.466301	0.20566
148229	ENSG00000130270	ATP8B3	ATPase phospholipid transporting 8B3	-0.280069	-0.633162
79895	ENSG00000104043	ATP8B4	ATPase phospholipid transporting 8B4 (putative)	-0.43498	-0.96595
374868	ENSG00000166377	ATP9B	ATPase phospholipid transporting 9B (putative)	0.346335	0.424344
64756	ENSG00000123472	ATPAF1	ATP synthase mitochondrial F1 complex assembly factor 1	-0.694431	-0.103486
91647	ENSG00000171953	ATPAF2	ATP synthase mitochondrial F1 complex assembly factor 2	-0.130168	0.58634
545	ENSG00000175054	ATR	ATR serine/threonine kinase	-0.148115	-0.153843
51374	ENSG00000138085	ATRAID	all-trans retinoic acid induced differentiation factor	-0.710137	-0.643104
84126	ENSG00000164053	ATRIP	ATR interacting protein	-0.0927872	-0.318868
8455	ENSG00000088812	ATRN	attractin	0.106806	0.00472542
546	ENSG00000085224	ATRX	ATRX, chromatin remodeler	0.405144	0.440032
6310	ENSG00000124788	ATXN1	ataxin 1	-0.204715	0.376894
25814	ENSG00000130638	ATXN10	ataxin 10	-0.566805	-0.0387874
342371	ENSG00000224470	ATXN1L	ataxin 1 like	0.281709	0.238282
6311	ENSG00000204842	ATXN2	ataxin 2	0.657445	0.594938
11273	ENSG00000168488	ATXN2L	ataxin 2 like	1.17045	0.446663
4287	ENSG00000066427	ATXN3	ataxin 3	-0.803602	-0.167272
6314	ENSG00000163635	ATXN7	ataxin 7	0.909274	0.338312
222255	ENSG00000146776	ATXN7L1	ataxin 7 like 1	0.53274	0.495498
127002	ENSG00000162650	ATXN7L2	ataxin 7 like 2	0.473792	0.298756
56970	ENSG00000087152	ATXN7L3	ataxin 7 like 3	0.24876	0.328404
552889	ENSG00000253719	ATXN7L3B	ataxin 7 like 3B	-0.773671	-0.539437
549	ENSG00000148090	AUH	AU RNA binding methylglutaconyl-CoA hydratase	-0.148223	0.151637
79000	ENSG00000127423	AUNIP	aurora kinase A and ninein interacting protein	0.259859	0.144505
550	ENSG00000115307	AUP1	AUP1, lipid droplet regulating VLDL assembly factor	0.220819	-0.193099
6790	ENSG00000087586	AURKA	aurora kinase A	0.0553735	-0.12415
54998	ENSG00000175756	AURKAIP1	aurora kinase A interacting protein 1	-0.0353671	-0.0779442
6791	NA	AURKAP1	aurora kinase A pseudogene 1	0.618083	0.467627
9212	ENSG00000178999	AURKB	aurora kinase B	-0.00963021	-0.588287
57099	ENSG00000169857	AVEN	apoptosis and caspase activation inhibitor	0.61807	-0.00297048
10677	ENSG00000135407	AVIL	advillin	1.06003	0.467911
23080	ENSG00000105778	AVL9	AVL9 cell migration associated	0.673032	0.229875
60370	ENSG00000119986	AVPI1	arginine vasopressin induced 1	0.465902	0.541415
8312	ENSG00000103126	AXIN1	axin 1	0.629214	0.294706
558	ENSG00000167601	AXL	AXL receptor tyrosine kinase	0.164563	0.960801
64343	ENSG00000163512	AZI2	5-azacytidine induced 2	-0.367219	-0.222296
51582	ENSG00000155096	AZIN1	antizyme inhibitor 1	0.545559	0.190989
113451	ENSG00000142920	AZIN2	antizyme inhibitor 2	NaN	0.371578
567	ENSG00000166710	B2M	beta-2-microglobulin	-0.231747	-0.699246
148789	ENSG00000162885	B3GALNT2	beta-1,3-N-acetylgalactosaminyltransferase 2	-0.13994	0.570378
126792	ENSG00000176022	B3GALT6	beta-1,3-galactosyltransferase 6	-0.223171	-0.415296
26229	ENSG00000149541	B3GAT3	beta-1,3-glucuronyltransferase 3	-0.507207	-0.600036
145173	ENSG00000187676	B3GLCT	beta 3-glucosyltransferase	0.228929	0.28658
100288842	NA	B3GNT10	UDP-GlcNAc:betaGal beta-1,3-N-acetylglucosaminyltransferase 10 (putative)	-0.306756	-0.0612497
10678	ENSG00000170340	B3GNT2	UDP-GlcNAc:betaGal beta-1,3-N-acetylglucosaminyltransferase 2	0.210469	0.610465
84002	ENSG00000176597	B3GNT5	UDP-GlcNAc:betaGal beta-1,3-N-acetylglucosaminyltransferase 5	1.09619	NaN
374907	ENSG00000177191	B3GNT8	UDP-GlcNAc:betaGal beta-1,3-N-acetylglucosaminyltransferase 8	NaN	NaN
84752	ENSG00000237172	B3GNT9	UDP-GlcNAc:betaGal beta-1,3-N-acetylglucosaminyltransferase 9	0.424767	-0.0587075
146712	ENSG00000175711	B3GNTL1	UDP-GlcNAc:betaGal beta-1,3-N-acetylglucosaminyltransferase like 1	NaN	-0.950183
2583	ENSG00000135454	B4GALNT1	beta-1,4-N-acetyl-galactosaminyltransferase 1	NaN	-1.28383
283358	ENSG00000139044	B4GALNT3	beta-1,4-N-acetyl-galactosaminyltransferase 3	NaN	0.524432
338707	ENSG00000182272	B4GALNT4	beta-1,4-N-acetyl-galactosaminyltransferase 4	-0.0331941	0.361624
2683	ENSG00000086062	B4GALT1	beta-1,4-galactosyltransferase 1	1.47873	1.19098
8704	ENSG00000117411	B4GALT2	beta-1,4-galactosyltransferase 2	-0.159543	-0.397137
8703	ENSG00000158850	B4GALT3	beta-1,4-galactosyltransferase 3	-0.0961128	0.105896
8702	ENSG00000121578	B4GALT4	beta-1,4-galactosyltransferase 4	0.462694	0.545433
9334	ENSG00000158470	B4GALT5	beta-1,4-galactosyltransferase 5	0.286916	-0.172119
9331	ENSG00000118276	B4GALT6	beta-1,4-galactosyltransferase 6	1.12612	0.262656
11285	ENSG00000027847	B4GALT7	beta-1,4-galactosyltransferase 7	-0.444856	0.0458076
11041	ENSG00000174684	B4GAT1	beta-1,4-glucuronyltransferase 1	-0.283715	-0.599506
27077	ENSG00000108641	B9D1	B9 domain containing 1	-1.1198	-0.817554
80776	ENSG00000123810	B9D2	B9 domain containing 2	-0.363166	0.118759
29086	ENSG00000105393	BABAM1	BRISC and BRCA1 A complex member 1	-0.304762	-0.236422
9577	ENSG00000158019	BABAM2	BRISC and BRCA1 A complex member 2	-0.0280167	-0.14653
23621	ENSG00000186318	BACE1	beta-secretase 1	0.24264	1.12211
100379571	NA	BACE1-AS	BACE1 antisense RNA	0.429944	0.259609
571	ENSG00000156273	BACH1	BTB domain and CNC homolog 1	0.41095	0.375805
60468	ENSG00000112182	BACH2	BTB domain and CNC homolog 2	1.04492	1.31217
572	ENSG00000002330	BAD	BCL2 associated agonist of cell death	0.180403	0.0306054
573	ENSG00000107262	BAG1	BCL2 associated athanogene 1	-0.730634	-0.277116
9532	ENSG00000112208	BAG2	BCL2 associated athanogene 2	-0.0795689	0.392833
9531	ENSG00000151929	BAG3	BCL2 associated athanogene 3	0.118116	-0.237547
9530	ENSG00000156735	BAG4	BCL2 associated athanogene 4	-0.055406	0.115418
9529	ENSG00000166170	BAG5	BCL2 associated athanogene 5	-0.130151	-0.10674
85319	ENSG00000187172	BAGE2	BAGE family member 2	NaN	NaN
57597	ENSG00000266074	BAHCC1	BAH domain and coiled-coil containing 1	0.162193	-0.790677
22893	ENSG00000140320	BAHD1	bromo adjacent homology domain containing 1	0.129796	-0.0924147
10458	ENSG00000175866	BAIAP2	BAI1 associated protein 2	-0.00328787	0.679888
440465	ENSG00000226137	BAIAP2-DT	BAIAP2 divergent transcript	-0.715505	-0.552219
55971	ENSG00000006453	BAIAP2L1	BAI1 associated protein 2 like 1	-0.0747262	NaN
578	ENSG00000030110	BAK1	BCL2 antagonist/killer 1	0.756816	0.241064
25805	ENSG00000095739	BAMBI	BMP and activin membrane bound inhibitor	0.623542	1.22305
8815	ENSG00000175334	BANF1	barrier to autointegration factor 1	-0.118311	-0.285256
54971	ENSG00000172530	BANP	BTG3 associated nuclear protein	0.572375	-0.0788305
8314	ENSG00000163930	BAP1	BRCA1 associated protein 1	-0.0177244	0.0566632
580	ENSG00000138376	BARD1	BRCA1 associated RING domain 1	-0.0866325	-0.0452938
10538	ENSG00000156127	BATF	basic leucine zipper ATF-like transcription factor	NaN	-0.817699
55509	ENSG00000123685	BATF3	basic leucine zipper ATF-like transcription factor 3	0.927681	0.338325
581	ENSG00000087088	BAX	BCL2 associated X, apoptosis regulator	-0.196881	0.136777
11177	ENSG00000198604	BAZ1A	bromodomain adjacent to zinc finger domain 1A	0.526443	0.171428
9031	ENSG00000009954	BAZ1B	bromodomain adjacent to zinc finger domain 1B	0.321509	0.283124
11176	ENSG00000076108	BAZ2A	bromodomain adjacent to zinc finger domain 2A	0.52705	0.304365
29994	ENSG00000123636	BAZ2B	bromodomain adjacent to zinc finger domain 2B	0.419321	-0.331762
27113	ENSG00000105327	BBC3	BCL2 binding component 3	-0.234945	1.22963
92482	ENSG00000214413	BBIP1	BBSome interacting protein 1	-0.0640152	-0.133759
80127	ENSG00000119636	BBOF1	basal body orientation factor 1	-1.59387	-0.334408
103695435	ENSG00000254560	BBOX1-AS1	BBOX1 antisense RNA 1	NaN	NaN
582	ENSG00000174483	BBS1	Bardet-Biedl syndrome 1	-0.668434	0.162149
79738	ENSG00000179941	BBS10	Bardet-Biedl syndrome 10	-0.761088	-0.558552
166379	ENSG00000181004	BBS12	Bardet-Biedl syndrome 12	-0.332504	-0.0864986
583	ENSG00000125124	BBS2	Bardet-Biedl syndrome 2	-0.77326	0.613718
585	ENSG00000140463	BBS4	Bardet-Biedl syndrome 4	-0.513812	0.17448
129880	ENSG00000163093	BBS5	Bardet-Biedl syndrome 5	NaN	0.0881339
55212	ENSG00000138686	BBS7	Bardet-Biedl syndrome 7	0.0714609	-0.00321707
27241	ENSG00000122507	BBS9	Bardet-Biedl syndrome 9	0.381954	0.51034
56987	ENSG00000114439	BBX	BBX, HMG-box containing	0.363475	1.06105
4059	ENSG00000187244	BCAM	basal cell adhesion molecule (Lutheran blood group)	NaN	NaN
63827	ENSG00000132692	BCAN	brevican	NaN	NaN
55973	ENSG00000075790	BCAP29	B cell receptor associated protein 29	-0.0695902	0.0441033
10134	ENSG00000185825	BCAP31	B cell receptor associated protein 31	-0.325944	-0.623299
9564	ENSG00000050820	BCAR1	BCAR1, Cas family scaffold protein	0.0661958	0.716939
8412	ENSG00000137936	BCAR3	BCAR3, NSP family adaptor protein	0.951133	-0.0888451
10286	ENSG00000116752	BCAS2	BCAS2, pre-mRNA processing factor	-0.11561	-0.183342
54828	ENSG00000141376	BCAS3	BCAS3, microtubule associated cell migration factor	-0.434083	0.326414
55653	ENSG00000124243	BCAS4	breast carcinoma amplified sequence 4	0.530346	0.0605914
586	ENSG00000060982	BCAT1	branched chain amino acid transaminase 1	-0.0581744	-0.582389
587	ENSG00000105552	BCAT2	branched chain amino acid transaminase 2	-1.20553	-0.81144
56647	ENSG00000107949	BCCIP	BRCA2 and CDKN1A interacting protein	-0.226221	-0.57058
144233	ENSG00000186666	BCDIN3D	BCDIN3 domain containing RNA methyltransferase	-0.93685	-0.722074
593	ENSG00000248098	BCKDHA	branched chain keto acid dehydrogenase E1, alpha polypeptide	-1.28204	-0.920674
594	ENSG00000083123	BCKDHB	branched chain keto acid dehydrogenase E1 subunit beta	-1.23942	-0.313998
10295	ENSG00000103507	BCKDK	branched chain ketoacid dehydrogenase kinase	-0.626881	-0.178421
8915	ENSG00000142867	BCL10	B cell CLL/lymphoma 10	0.113316	0.223427
596	ENSG00000171791	BCL2	BCL2, apoptosis regulator	0.816713	0.249952
598	ENSG00000171552	BCL2L1	BCL2 like 1	0.91501	0.579568
10018	ENSG00000153094	BCL2L11	BCL2 like 11	0.599384	1.09774
83596	ENSG00000126453	BCL2L12	BCL2 like 12	-0.0405688	-0.0594408
23786	ENSG00000099968	BCL2L13	BCL2 like 13	-0.451184	-0.305697
599	ENSG00000129473	BCL2L2	BCL2 like 2	0.137577	-0.051054
602	ENSG00000069399	BCL3	B cell CLL/lymphoma 3	0.553864	NaN
604	ENSG00000113916	BCL6	B cell CLL/lymphoma 6	-0.173064	0.819037
605	ENSG00000110987	BCL7A	BCL tumor suppressor 7A	0.390088	0.126592
9275	ENSG00000106635	BCL7B	BCL tumor suppressor 7B	0.371813	0.42268
9274	ENSG00000099385	BCL7C	BCL tumor suppressor 7C	-0.392811	-0.0335176
607	ENSG00000116128	BCL9	B cell CLL/lymphoma 9	0.10775	-0.0436867
283149	ENSG00000186174	BCL9L	B cell CLL/lymphoma 9 like	0.364268	0.162275
9774	ENSG00000029363	BCLAF1	BCL2 associated transcription factor 1	-0.152792	-0.238846
256643	ENSG00000173681	BCLAF3	BCLAF1 and THRAP3 family member 3	0.981725	1.20419
83875	ENSG00000197580	BCO2	beta-carotene oxygenase 2	-0.634561	0.287806
54880	ENSG00000183337	BCOR	BCL6 corepressor	0.487086	0.814756
63035	ENSG00000085185	BCORL1	BCL6 corepressor like 1	1.44931	0.378934
613	ENSG00000186716	BCR	BCR, RhoGEF and GTPase activating protein	0.230694	0.195497
617	ENSG00000074582	BCS1L	BCS1 homolog, ubiquinol-cytochrome c reductase complex chaperone	-0.0831646	-0.31117
618	ENSG00000236824	BCYRN1	brain cytoplasmic RNA 1	2.8787	NaN
56898	ENSG00000164039	BDH2	3-hydroxybutyrate dehydrogenase 2	-1.04591	-0.353852
8678	ENSG00000126581	BECN1	beclin 1	-0.287691	-0.00487583
57596	ENSG00000183092	BEGAIN	brain enriched guanylate kinase associated	0.337019	NaN
57673	ENSG00000178409	BEND3	BEN domain containing 3	0.816616	0.569045
650623	NA	BEND3P3	BEN domain containing 3 pseudogene 3	NaN	NaN
221336	ENSG00000151917	BEND6	BEN domain containing 6	-0.425185	-0.263574
10282	ENSG00000105829	BET1	Bet1 golgi vesicular membrane trafficking protein	-0.446747	-0.136145
51272	ENSG00000177951	BET1L	Bet1 golgi vesicular membrane trafficking protein like	0.402991	0.310961
84707	ENSG00000133134	BEX2	brain expressed X-linked 2	NaN	-0.65036
56271	ENSG00000102409	BEX4	brain expressed X-linked 4	NaN	-0.377593
340542	ENSG00000184515	BEX5	brain expressed X-linked 5	NaN	-0.737775
80823	ENSG00000198908	BHLHB9	basic helix-loop-helix family member b9	NaN	NaN
8553	ENSG00000134107	BHLHE40	basic helix-loop-helix family member e40	0.675119	0.500582
100507582	ENSG00000235831	BHLHE40-AS1	BHLHE40 antisense RNA 1	NaN	NaN
23743	ENSG00000132840	BHMT2	betaine--homocysteine S-methyltransferase 2	NaN	NaN
636	ENSG00000151746	BICD1	BICD cargo adaptor 1	2.20906	1.2115
23299	ENSG00000185963	BICD2	BICD cargo adaptor 2	0.162564	0.0607731
92558	ENSG00000135127	BICDL1	BICD family like cargo adaptor 1	0.0669454	0.631394
29998	ENSG00000063169	BICRA	BRD4 interacting chromatin remodeling complex associated protein	1.84083	1.27087
23506	ENSG00000112624	BICRAL	BRD4 interacting chromatin remodeling complex associated protein like	0.486899	0.315386
637	ENSG00000015475	BID	BH3 interacting domain death agonist	0.0842125	-0.356754
274	ENSG00000136717	BIN1	bridging integrator 1	-0.257795	-1.68245
55909	ENSG00000147439	BIN3	bridging integrator 3	0.193311	-0.168198
329	ENSG00000110330	BIRC2	baculoviral IAP repeat containing 2	1.23881	0.539354
330	ENSG00000023445	BIRC3	baculoviral IAP repeat containing 3	1.58932	0.307984
332	ENSG00000089685	BIRC5	baculoviral IAP repeat containing 5	-0.069822	-0.0320133
57448	ENSG00000115760	BIRC6	baculoviral IAP repeat containing 6	0.73374	0.568764
105221694	ENSG00000282851	BISPR	BST2 interferon stimulated positive regulator	-0.951289	-0.25491
54841	ENSG00000134897	BIVM	basic, immunoglobulin-like variable motif containing	-0.314242	-0.0322321
10904	ENSG00000166619	BLCAP	BLCAP, apoptosis inducing factor	-0.573771	-0.125682
641	ENSG00000197299	BLM	BLM RecQ like helicase	-0.486577	-0.146711
642	ENSG00000108578	BLMH	bleomycin hydrolase	0.0959031	0.0249264
2647	ENSG00000135441	BLOC1S1	biogenesis of lysosomal organelles complex 1 subunit 1	-0.944217	-0.611424
282991	ENSG00000196072	BLOC1S2	biogenesis of lysosomal organelles complex 1 subunit 2	-0.340335	0.223079
388552	ENSG00000189114	BLOC1S3	biogenesis of lysosomal organelles complex 1 subunit 3	-0.448489	-0.171313
55330	ENSG00000186222	BLOC1S4	biogenesis of lysosomal organelles complex 1 subunit 4	-0.702935	-0.333815
26258	ENSG00000104164	BLOC1S6	biogenesis of lysosomal organelles complex 1 subunit 6	-0.225923	0.0793686
644	ENSG00000106605	BLVRA	biliverdin reductase A	-0.781051	-0.912978
645	ENSG00000090013	BLVRB	biliverdin reductase B	-1.8016	-0.797635
8548	ENSG00000117475	BLZF1	basic leucine zipper nuclear factor 1	0.153753	0.139055
90427	ENSG00000104081	BMF	Bcl2 modifying factor	-2.58929	0.6684
648	ENSG00000168283	BMI1	BMI1 proto-oncogene, polycomb ring finger	0.616706	0.431912
649	ENSG00000168487	BMP1	bone morphogenetic protein 1	0.11048	0.0824776
55589	ENSG00000138756	BMP2K	BMP2 inducible kinase	0.992884	-0.243266
353500	ENSG00000183682	BMP8A	bone morphogenetic protein 8a	NaN	0.218133
656	ENSG00000116985	BMP8B	bone morphogenetic protein 8b	-0.936283	-0.209532
657	ENSG00000107779	BMPR1A	bone morphogenetic protein receptor type 1A	0.171039	0.00217099
659	ENSG00000204217	BMPR2	bone morphogenetic protein receptor type 2	0.633762	0.604631
9790	ENSG00000165733	BMS1	BMS1, ribosome biogenesis factor	0.75032	0.0676181
399761	ENSG00000204177	BMS1P1	BMS1, ribosome biogenesis factor pseudogene 1	1.29269	0.255607
642826	ENSG00000251079	BMS1P2	BMS1, ribosome biogenesis factor pseudogene 2	2.58806	NaN
96610	NA	BMS1P20	BMS1, ribosome biogenesis factor pseudogene 20	0.199577	-0.0864632
729096	ENSG00000271816	BMS1P4	BMS1, ribosome biogenesis factor pseudogene 4	1.62813	0.208855
154743	ENSG00000164603	BMT2	base methyltransferase of 25S rRNA 2 homolog	0.0169823	0.514573
662	ENSG00000113734	BNIP1	BCL2 interacting protein 1	0.00309896	-0.297227
663	ENSG00000140299	BNIP2	BCL2 interacting protein 2	0.0162211	-0.146536
664	ENSG00000176171	BNIP3	BCL2 interacting protein 3	-0.417871	-0.300026
665	ENSG00000104765	BNIP3L	BCL2 interacting protein 3 like	-1.0271	-0.294421
91272	ENSG00000145919	BOD1	biorientation of chromosomes in cell division 1	0.348323	-0.285003
259282	ENSG00000038219	BOD1L1	biorientation of chromosomes in cell division 1 like 1	0.234296	0.577551
51027	ENSG00000178096	BOLA1	bolA family member 1	-0.80247	-0.428335
552900	ENSG00000183336	BOLA2	bolA family member 2	0.10632	-0.660561
388962	ENSG00000163170	BOLA3	bolA family member 3	-0.188614	-0.183068
100507171	ENSG00000225439	BOLA3-AS1	BOLA3 divergent transcript	0.822527	0.748647
23246	ENSG00000261236	BOP1	block of proliferation 1	-0.415976	-0.556718
79866	ENSG00000136122	BORA	bora, aurora kinase A activator	-0.0661122	-0.22682
118426	ENSG00000165714	BORCS5	BLOC-1 related complex subunit 5	0.0912509	0.732573
54785	ENSG00000196544	BORCS6	BLOC-1 related complex subunit 6	-0.710161	-0.314646
119032	ENSG00000166275	BORCS7	BLOC-1 related complex subunit 7	-0.437863	0.193267
729991	ENSG00000254901	BORCS8	BLOC-1 related complex subunit 8	-1.03797	-0.577385
669	ENSG00000172331	BPGM	bisphosphoglycerate mutase	-0.490003	0.181061
670	ENSG00000137274	BPHL	biphenyl hydrolase like	-1.1096	-1.03867
10380	ENSG00000162813	BPNT1	3'(2'), 5'-bisphosphate nucleotidase 1	-0.664096	0.0315814
2186	ENSG00000171634	BPTF	bromodomain PHD finger transcription factor	0.558334	0.366824
673	ENSG00000157764	BRAF	B-Raf proto-oncogene, serine/threonine kinase	0.549692	0.394961
8315	ENSG00000089234	BRAP	BRCA1 associated protein	0.288563	0.380404
221927	ENSG00000106009	BRAT1	BRCA1 associated ATM activator 1	-0.314836	-0.337744
672	ENSG00000012048	BRCA1	BRCA1, DNA repair associated	0.0604493	0.845155
675	ENSG00000139618	BRCA2	BRCA2, DNA repair associated	0.638672	0.501032
79184	ENSG00000185515	BRCC3	BRCA1/BRCA2-containing complex subunit 3	-0.0584921	0.0868471
23774	ENSG00000100425	BRD1	bromodomain containing 1	0.952682	0.172908
6046	ENSG00000204256	BRD2	bromodomain containing 2	NaN	NaN
8019	ENSG00000169925	BRD3	bromodomain containing 3	-0.169406	0.248321
266655	ENSG00000235106	BRD3OS	BRD3 opposite strand	-0.327132	-0.138187
23476	ENSG00000141867	BRD4	bromodomain containing 4	1.47315	0.701766
29117	ENSG00000166164	BRD7	bromodomain containing 7	0.128287	0.123848
10902	ENSG00000112983	BRD8	bromodomain containing 8	-0.0752675	0.112983
65980	ENSG00000028310	BRD9	bromodomain containing 9	1.09167	0.0172816
2972	ENSG00000185024	BRF1	BRF1, RNA polymerase III transcription initiation factor subunit	0.5071	0.279671
55290	ENSG00000104221	BRF2	BRF2, RNA polymerase III transcription initiation factor subunit	-0.294436	-0.44978
25798	ENSG00000164713	BRI3	brain protein I3	-0.0805422	-0.404538
140707	ENSG00000184992	BRI3BP	BRI3 binding protein	-0.0289534	-0.0337804
83990	ENSG00000136492	BRIP1	BRCA1 interacting protein C-terminal helicase 1	-0.54956	0.0160315
55299	ENSG00000113460	BRIX1	BRX1, biogenesis of ribosomes	0.112529	-0.169898
55845	ENSG00000254999	BRK1	BRICK1, SCAR/WAVE actin nucleating complex subunit	-0.622416	-0.756148
25855	ENSG00000174744	BRMS1	BRMS1, transcriptional repressor and anoikis regulator	0.0211036	-0.338901
84312	ENSG00000100916	BRMS1L	BRMS1 like transcriptional repressor	0.281722	0.266234
148362	ENSG00000162819	BROX	BRO1 domain and CAAX motif containing	0.0673897	0.393476
7862	ENSG00000156983	BRPF1	bromodomain and PHD finger containing 1	0.625338	0.573092
27154	ENSG00000096070	BRPF3	bromodomain and PHD finger containing 3	0.782492	0.888152
84446	ENSG00000160469	BRSK1	BR serine/threonine kinase 1	0.924625	0.562536
9024	ENSG00000174672	BRSK2	BR serine/threonine kinase 2	0.190914	0.0358101
54014	ENSG00000185658	BRWD1	bromodomain and WD repeat domain containing 1	0.336896	-0.0500754
254065	ENSG00000165288	BRWD3	bromodomain and WD repeat domain containing 3	0.294398	0.597819
55108	ENSG00000160058	BSDC1	BSD domain containing 1	-0.49242	-0.0790766
682	ENSG00000172270	BSG	basigin (Ok blood group)	-0.0966245	-0.410169
8927	ENSG00000164061	BSN	bassoon presynaptic cytomatrix protein	0.986025	0.106645
684	ENSG00000130303	BST2	bone marrow stromal cell antigen 2	-1.08351	-0.347515
9044	ENSG00000095564	BTAF1	B-TFIID TATA-box binding protein associated factor 1	0.620266	0.321457
53339	ENSG00000064726	BTBD1	BTB domain containing 1	-0.174178	-0.0366138
84280	ENSG00000148925	BTBD10	BTB domain containing 10	0.528438	0.0339776
55643	ENSG00000133243	BTBD2	BTB domain containing 2	-1.69609	-1.23487
22903	ENSG00000132640	BTBD3	BTB domain containing 3	0.109869	-0.179664
114781	ENSG00000183826	BTBD9	BTB domain containing 9	NaN	0.491562
686	ENSG00000169814	BTD	biotinidase	-0.984739	0.000186166
689	ENSG00000145741	BTF3	basic transcription factor 3	-0.255807	0.0403371
91408	ENSG00000134717	BTF3L4	basic transcription factor 3 like 4	-0.352341	-0.357463
694	ENSG00000133639	BTG1	BTG anti-proliferation factor 1	-0.00305484	0.931796
7832	ENSG00000159388	BTG2	BTG anti-proliferation factor 2	-0.848551	0.963311
10950	ENSG00000154640	BTG3	BTG anti-proliferation factor 3	0.424216	0.00176634
695	ENSG00000010671	BTK	Bruton tyrosine kinase	0.744053	NaN
11120	ENSG00000112763	BTN2A1	butyrophilin subfamily 2 member A1	1.16201	0.610771
10385	ENSG00000124508	BTN2A2	butyrophilin subfamily 2 member A2	0.167472	0.155692
54718	ENSG00000124549	BTN2A3P	butyrophilin subfamily 2 member A3, pseudogene	0.737121	0.041159
11119	ENSG00000026950	BTN3A1	butyrophilin subfamily 3 member A1	-0.680632	-0.577646
11118	ENSG00000186470	BTN3A2	butyrophilin subfamily 3 member A2	-0.575139	-0.336585
10384	ENSG00000111801	BTN3A3	butyrophilin subfamily 3 member A3	-0.892474	-0.700337
153579	ENSG00000165810	BTNL9	butyrophilin like 9	NaN	-0.0389923
8945	ENSG00000166167	BTRC	beta-transducin repeat containing E3 ubiquitin protein ligase	0.411166	0.259549
699	ENSG00000169679	BUB1	BUB1 mitotic checkpoint serine/threonine kinase	0.363738	0.269193
701	ENSG00000156970	BUB1B	BUB1 mitotic checkpoint serine/threonine kinase B	-0.0116551	0.0701433
9184	ENSG00000154473	BUB3	BUB3, mitotic checkpoint protein	-0.142046	-0.0177503
84811	ENSG00000137656	BUD13	BUD13 homolog	0.20937	0.0299174
114049	ENSG00000071462	BUD23	BUD23, rRNA methyltransferase and ribosome maturation factor	-0.502057	-0.394876
8896	ENSG00000106245	BUD31	BUD31 homolog	0.0187165	-0.260464
11149	ENSG00000112276	BVES	blood vessel epicardial substance	NaN	0.156264
154442	ENSG00000203808	BVES-AS1	BVES antisense RNA 1	NaN	NaN
705	ENSG00000112578	BYSL	bystin like	0.360706	-0.191878
9689	ENSG00000082153	BZW1	basic leucine zipper and W2 domains 1	0.0404604	-0.066928
28969	ENSG00000136261	BZW2	basic leucine zipper and W2 domains 2	-0.303091	-0.587337
220979	ENSG00000165511	C10orf25	chromosome 10 open reading frame 25	NaN	-0.316333
118461	ENSG00000177354	C10orf71	chromosome 10 open reading frame 71	NaN	NaN
80007	ENSG00000119965	C10orf88	chromosome 10 open reading frame 88	0.103394	0.0879448
64776	ENSG00000137720	C11orf1	chromosome 11 open reading frame 1	-0.0615318	-0.0995957
29125	ENSG00000110665	C11orf21	chromosome 11 open reading frame 21	NaN	NaN
53838	ENSG00000171067	C11orf24	chromosome 11 open reading frame 24	0.207593	0.177067
79096	ENSG00000149179	C11orf49	chromosome 11 open reading frame 49	-0.475669	-0.00440003
28970	ENSG00000182919	C11orf54	chromosome 11 open reading frame 54	-0.460669	-0.0852043
10944	ENSG00000110696	C11orf58	chromosome 11 open reading frame 58	-0.163275	-0.203341
160140	ENSG00000166323	C11orf65	chromosome 11 open reading frame 65	NaN	0.153038
83638	ENSG00000175573	C11orf68	chromosome 11 open reading frame 68	-0.171967	-0.194468
54494	ENSG00000180425	C11orf71	chromosome 11 open reading frame 71	-0.711412	-0.378657
119710	ENSG00000166352	C11orf74	chromosome 11 open reading frame 74	-0.587516	NaN
79703	ENSG00000173715	C11orf80	chromosome 11 open reading frame 80	-0.54407	0.116253
65998	ENSG00000188070	C11orf95	chromosome 11 open reading frame 95	0.45247	0.114029
387763	ENSG00000187479	C11orf96	chromosome 11 open reading frame 96	NaN	1.00346
60314	ENSG00000139637	C12orf10	chromosome 12 open reading frame 10	-0.333798	-0.3104
91298	ENSG00000133641	C12orf29	chromosome 12 open reading frame 29	-0.262644	-0.36683
57102	ENSG00000047621	C12orf4	chromosome 12 open reading frame 4	-0.104683	0.520653
64897	ENSG00000157895	C12orf43	chromosome 12 open reading frame 43	-0.0239389	-0.0612035
121053	ENSG00000151131	C12orf45	chromosome 12 open reading frame 45	-0.375966	-0.495301
79794	ENSG00000111412	C12orf49	chromosome 12 open reading frame 49	0.363847	0.238633
115749	ENSG00000185306	C12orf56	chromosome 12 open reading frame 56	NaN	NaN
113246	ENSG00000111678	C12orf57	chromosome 12 open reading frame 57	0.107024	-0.394045
144608	ENSG00000182993	C12orf60	chromosome 12 open reading frame 60	-0.154152	-0.490819
91574	ENSG00000130921	C12orf65	chromosome 12 open reading frame 65	-0.0122141	-0.351147
144577	ENSG00000174206	C12orf66	chromosome 12 open reading frame 66	0.154544	-0.0913431
728568	ENSG00000204954	C12orf73	chromosome 12 open reading frame 73	-0.0678779	0.232411
400073	ENSG00000174456	C12orf76	chromosome 12 open reading frame 76	-0.40254	-0.362384
55017	ENSG00000179933	C14orf119	chromosome 14 open reading frame 119	-0.556517	-0.832387
122525	ENSG00000179476	C14orf28	chromosome 14 open reading frame 28	-0.540043	0.591922
60686	ENSG00000100802	C14orf93	chromosome 14 open reading frame 93	-0.333592	-0.182311
56905	ENSG00000167173	C15orf39	chromosome 15 open reading frame 39	0.172615	0.0283986
123207	ENSG00000169609	C15orf40	chromosome 15 open reading frame 40	-0.853201	-0.0844176
84529	ENSG00000186073	C15orf41	chromosome 15 open reading frame 41	0.496883	0.149861
145853	ENSG00000189227	C15orf61	chromosome 15 open reading frame 61	-0.741677	-0.37898
123775	ENSG00000166455	C16orf46	chromosome 16 open reading frame 46	0.0449191	0.102997
64755	ENSG00000140688	C16orf58	chromosome 16 open reading frame 58	-1.06402	-0.521732
80262	ENSG00000125149	C16orf70	chromosome 16 open reading frame 70	0.193729	0.110765
29035	ENSG00000182831	C16orf72	chromosome 16 open reading frame 72	0.517258	0.403401
388284	ENSG00000159761	C16orf86	chromosome 16 open reading frame 86	NaN	0.977466
388272	ENSG00000155330	C16orf87	chromosome 16 open reading frame 87	-0.361035	-0.168552
283951	ENSG00000174109	C16orf91	chromosome 16 open reading frame 91	-0.214874	-0.346601
100506581	ENSG00000260456	C16orf95	chromosome 16 open reading frame 95	-0.244587	-0.0455824
388327	ENSG00000256806	C17orf100	chromosome 17 open reading frame 100	NaN	-0.533124
339263	ENSG00000212719	C17orf51	chromosome 17 open reading frame 51	0.328863	-0.622281
78995	ENSG00000125319	C17orf53	chromosome 17 open reading frame 53	0.363735	0.138594
284018	ENSG00000186665	C17orf58	chromosome 17 open reading frame 58	-0.254856	0.0954502
339210	ENSG00000214226	C17orf67	chromosome 17 open reading frame 67	-0.382718	-0.171625
64149	ENSG00000108666	C17orf75	chromosome 17 open reading frame 75	0.0436475	0.105468
55028	ENSG00000141219	C17orf80	chromosome 17 open reading frame 80	0.448411	0.235024
83608	ENSG00000141428	C18orf21	chromosome 18 open reading frame 21	0.135069	0.149617
147339	ENSG00000152242	C18orf25	chromosome 18 open reading frame 25	0.589329	0.370847
162681	ENSG00000166845	C18orf54	chromosome 18 open reading frame 54	1.19777	1.24111
83636	ENSG00000131943	C19orf12	chromosome 19 open reading frame 12	-0.0637475	-0.179018
55009	ENSG00000228300	C19orf24	chromosome 19 open reading frame 24	-0.0782169	-0.308774
148223	ENSG00000119559	C19orf25	chromosome 19 open reading frame 25	0.440118	0.00254641
84167	ENSG00000105072	C19orf44	chromosome 19 open reading frame 44	0.67018	0.129355
126526	ENSG00000160392	C19orf47	chromosome 19 open reading frame 47	0.527029	0.600538
84798	ENSG00000167747	C19orf48	chromosome 19 open reading frame 48	0.379125	0.0856942
28974	ENSG00000104979	C19orf53	chromosome 19 open reading frame 53	-0.180589	-0.2853
284325	ENSG00000188493	C19orf54	chromosome 19 open reading frame 54	1.01443	0.91472
79173	ENSG00000132016	C19orf57	chromosome 19 open reading frame 57	0.129616	0.108209
55337	ENSG00000130813	C19orf66	chromosome 19 open reading frame 66	-0.953433	-0.220183
125988	ENSG00000174917	C19orf70	chromosome 19 open reading frame 70	-0.767631	-0.818393
100128569	ENSG00000183397	C19orf71	chromosome 19 open reading frame 71	NaN	0.0783528
342918	ENSG00000235034	C19orf81	chromosome 19 open reading frame 81	NaN	-0.229326
10438	ENSG00000197223	C1D	C1D nuclear receptor corepressor	-0.162461	0.0579755
56913	ENSG00000106392	C1GALT1	core 1 synthase, glycoprotein-N-acetylgalactosamine 3-beta-galactosyltransferase 1	0.301341	0.223512
29071	ENSG00000171155	C1GALT1C1	C1GALT1 specific chaperone 1	-1.18251	-0.788596
728819	ENSG00000223658	C1GALT1C1L	C1GALT1 specific chaperone 1 like	NaN	NaN
708	ENSG00000108561	C1QBP	complement C1q binding protein	-0.188945	-0.513216
389941	ENSG00000165985	C1QL3	complement C1q like 3	NaN	NaN
114899	ENSG00000082196	C1QTNF3	C1q and TNF related 3	1.38596	0.253686
114904	ENSG00000133466	C1QTNF6	C1q and TNF related 6	-0.886906	-0.291929
51279	ENSG00000139178	C1RL	complement C1r subcomponent like	-1.31437	-0.259215
283314	ENSG00000205885	C1RL-AS1	C1RL antisense RNA 1	1.17239	0.17159
200159	ENSG00000173728	C1orf100	chromosome 1 open reading frame 100	NaN	NaN
54955	ENSG00000116922	C1orf109	chromosome 1 open reading frame 109	0.573875	0.139759
55732	ENSG00000000460	C1orf112	chromosome 1 open reading frame 112	-0.129431	-0.19606
79762	ENSG00000162817	C1orf115	chromosome 1 open reading frame 115	NaN	NaN
79098	ENSG00000182795	C1orf116	chromosome 1 open reading frame 116	NaN	NaN
127687	ENSG00000197982	C1orf122	chromosome 1 open reading frame 122	0.145823	0.256534
54987	ENSG00000162384	C1orf123	chromosome 1 open reading frame 123	-0.213767	-0.336697
128061	ENSG00000143633	C1orf131	chromosome 1 open reading frame 131	-0.183616	-0.258417
54991	ENSG00000131591	C1orf159	chromosome 1 open reading frame 159	0.0554279	-0.0721498
339448	ENSG00000198912	C1orf174	chromosome 1 open reading frame 174	0.0536161	-0.096861
84886	ENSG00000119280	C1orf198	chromosome 1 open reading frame 198	0.0251455	-0.129454
127703	ENSG00000142686	C1orf216	chromosome 1 open reading frame 216	-0.603754	0.57492
400798	ENSG00000213057	C1orf220	chromosome 1 open reading frame 220 (putative)	0.481285	0.205286
388759	ENSG00000221953	C1orf229	chromosome 1 open reading frame 229	NaN	NaN
79169	ENSG00000143793	C1orf35	chromosome 1 open reading frame 35	0.255813	0.0393762
25912	ENSG00000143612	C1orf43	chromosome 1 open reading frame 43	-0.530559	-0.532236
79078	ENSG00000164008	C1orf50	chromosome 1 open reading frame 50	-0.400744	-0.191852
148423	ENSG00000162642	C1orf52	chromosome 1 open reading frame 52	0.245009	-0.0977
388722	ENSG00000203724	C1orf53	chromosome 1 open reading frame 53	-0.701384	-1.19982
79630	ENSG00000118292	C1orf54	chromosome 1 open reading frame 54	NaN	NaN
54964	ENSG00000143443	C1orf56	chromosome 1 open reading frame 56	0.0216494	NaN
10485	ENSG00000125462	C1orf61	chromosome 1 open reading frame 61	NaN	0.743001
148304	ENSG00000162757	C1orf74	chromosome 1 open reading frame 74	-0.261412	0.0134316
25943	ENSG00000088854	C20orf194	chromosome 20 open reading frame 194	0.233953	0.179033
284805	ENSG00000198547	C20orf203	chromosome 20 open reading frame 203	NaN	-0.344462
54976	ENSG00000101220	C20orf27	chromosome 20 open reading frame 27	-0.0457296	-0.334519
140680	ENSG00000196476	C20orf96	chromosome 20 open reading frame 96	NaN	0.110377
54058	ENSG00000160298	C21orf58	chromosome 21 open reading frame 58	-0.364957	-0.153652
54149	ENSG00000154642	C21orf91	chromosome 21 open reading frame 91	0.329433	-0.0176469
84645	ENSG00000128346	C22orf23	chromosome 22 open reading frame 23	NaN	NaN
348645	ENSG00000188511	C22orf34	chromosome 22 open reading frame 34	0.239241	2.09115
128977	ENSG00000242259	C22orf39	chromosome 22 open reading frame 39	-0.797938	0.00948926
79640	ENSG00000184208	C22orf46	chromosome 22 open reading frame 46	0.116783	-0.45414
25966	ENSG00000157617	C2CD2	C2 calcium dependent domain containing 2	1.02274	-0.220979
9854	ENSG00000172375	C2CD2L	C2CD2 like	0.531254	0.458181
26005	ENSG00000168014	C2CD3	C2 calcium dependent domain containing 3	0.407238	0.539496
126567	ENSG00000183186	C2CD4C	C2 calcium dependent domain containing 4C	NaN	1.33361
9847	ENSG00000111731	C2CD5	C2 calcium dependent domain containing 5	0.365178	0.365503
150590	ENSG00000273045	C2orf15	chromosome 2 open reading frame 15	-0.255947	0.464007
84226	ENSG00000221843	C2orf16	chromosome 2 open reading frame 16	NaN	NaN
54980	ENSG00000115998	C2orf42	chromosome 2 open reading frame 42	0.147489	0.0581468
348738	ENSG00000163009	C2orf48	chromosome 2 open reading frame 48	1.41229	1.49167
79074	ENSG00000135974	C2orf49	chromosome 2 open reading frame 49	-0.160969	-0.105996
388969	ENSG00000168887	C2orf68	chromosome 2 open reading frame 68	-0.803906	-0.291127
205327	ENSG00000178074	C2orf69	chromosome 2 open reading frame 69	-0.0419128	-0.187431
130355	ENSG00000186132	C2orf76	chromosome 2 open reading frame 76	0.0222813	-0.235955
84281	ENSG00000187699	C2orf88	chromosome 2 open reading frame 88	NaN	NaN
728537	ENSG00000228486	C2orf92	chromosome 2 open reading frame 92	0.816967	-0.140321
718	ENSG00000125730	C3	complement C3	0.54226	NaN
719	ENSG00000171860	C3AR1	complement C3a receptor 1	NaN	1.33361
51161	ENSG00000088543	C3orf18	chromosome 3 open reading frame 18	NaN	-0.0711697
84077	ENSG00000131379	C3orf20	chromosome 3 open reading frame 20	1.39542	0.794244
285315	ENSG00000174928	C3orf33	chromosome 3 open reading frame 33	0.0792529	0.0585027
339883	ENSG00000198590	C3orf35	chromosome 3 open reading frame 35	2.03587	1.8031
285237	ENSG00000179021	C3orf38	chromosome 3 open reading frame 38	0.437398	0.293021
375341	ENSG00000188315	C3orf62	chromosome 3 open reading frame 62	0.51654	0.0415085
200844	ENSG00000163689	C3orf67	chromosome 3 open reading frame 67	NaN	-0.385581
285382	ENSG00000187068	C3orf70	chromosome 3 open reading frame 70	NaN	NaN
401097	ENSG00000180044	C3orf80	chromosome 3 open reading frame 80	NaN	NaN
401152	ENSG00000164096	C4orf3	chromosome 4 open reading frame 3	-0.955081	-0.951646
132321	ENSG00000151470	C4orf33	chromosome 4 open reading frame 33	-0.919115	-0.00222577
132989	ENSG00000163633	C4orf36	chromosome 4 open reading frame 36	-0.528548	NaN
201725	ENSG00000205208	C4orf46	chromosome 4 open reading frame 46	-0.39519	-0.458233
401115	ENSG00000243449	C4orf48	chromosome 4 open reading frame 48	-0.487227	-0.437766
727	ENSG00000106804	C5	complement C5	-0.485596	-0.638376
56951	ENSG00000113583	C5orf15	chromosome 5 open reading frame 15	0.0476812	-0.19772
55322	ENSG00000082213	C5orf22	chromosome 5 open reading frame 22	-0.0234406	-0.0289602
134553	ENSG00000181904	C5orf24	chromosome 5 open reading frame 24	-0.512126	0.102596
90355	ENSG00000181751	C5orf30	chromosome 5 open reading frame 30	0.248197	0.203902
375444	ENSG00000172244	C5orf34	chromosome 5 open reading frame 34	-0.227144	-0.180014
285636	ENSG00000205765	C5orf51	chromosome 5 open reading frame 51	0.0245292	-0.140063
401207	ENSG00000164241	C5orf63	chromosome 5 open reading frame 63	NaN	NaN
100996485	ENSG00000224186	C5orf66	chromosome 5 open reading frame 66	0.228519	NaN
64771	ENSG00000196821	C6orf106	chromosome 6 open reading frame 106	0.177794	0.449511
387263	ENSG00000185127	C6orf120	chromosome 6 open reading frame 120	-1.214	-0.495992
647024	ENSG00000188112	C6orf132	chromosome 6 open reading frame 132	NaN	0.819037
135398	ENSG00000197261	C6orf141	chromosome 6 open reading frame 141	NaN	NaN
206412	ENSG00000203872	C6orf163	chromosome 6 open reading frame 163	0.390416	0.35509
51250	ENSG00000130349	C6orf203	chromosome 6 open reading frame 203	-0.477706	-0.409753
347744	ENSG00000137434	C6orf52	chromosome 6 open reading frame 52	NaN	-0.483526
81688	ENSG00000112308	C6orf62	chromosome 6 open reading frame 62	-0.00219132	0.198164
221477	ENSG00000198663	C6orf89	chromosome 6 open reading frame 89	-0.432476	0.0234426
79020	ENSG00000136197	C7orf25	chromosome 7 open reading frame 25	-0.798004	-0.283061
79034	ENSG00000146576	C7orf26	chromosome 7 open reading frame 26	1.34166	0.485613
136895	ENSG00000153790	C7orf31	chromosome 7 open reading frame 31	0.629882	-0.100377
55262	ENSG00000146826	C7orf43	chromosome 7 open reading frame 43	0.395416	0.107879
84310	ENSG00000146540	C7orf50	chromosome 7 open reading frame 50	-0.165767	-0.382034
65265	ENSG00000182307	C8orf33	chromosome 8 open reading frame 33	0.197611	-0.0202744
157657	ENSG00000156172	C8orf37	chromosome 8 open reading frame 37	-0.207885	-0.338987
56260	ENSG00000213865	C8orf44	chromosome 8 open reading frame 44	-0.257644	0.26948
541565	ENSG00000241852	C8orf58	chromosome 8 open reading frame 58	0.302792	0.522055
401466	ENSG00000176731	C8orf59	chromosome 8 open reading frame 59	-0.305665	-0.302566
84933	ENSG00000189376	C8orf76	chromosome 8 open reading frame 76	-0.000799165	-0.66639
414919	ENSG00000213563	C8orf82	chromosome 8 open reading frame 82	-0.424	-0.512863
100127983	ENSG00000253250	C8orf88	chromosome 8 open reading frame 88	NaN	0.135671
138162	ENSG00000160345	C9orf116	chromosome 9 open reading frame 116	-0.725677	-0.980499
445577	ENSG00000204352	C9orf129	chromosome 9 open reading frame 129	NaN	NaN
79095	ENSG00000171159	C9orf16	chromosome 9 open reading frame 16	-0.469099	-0.79154
84909	ENSG00000148120	C9orf3	chromosome 9 open reading frame 3	0.227118	0.929713
55071	ENSG00000135045	C9orf40	chromosome 9 open reading frame 40	0.0890117	-0.0814276
257169	ENSG00000157653	C9orf43	chromosome 9 open reading frame 43	0.524765	0.536103
84267	ENSG00000165118	C9orf64	chromosome 9 open reading frame 64	0.0347498	0.718662
157983	ENSG00000183784	C9orf66	chromosome 9 open reading frame 66	NaN	NaN
203228	ENSG00000147894	C9orf72	chromosome 9 open reading frame 72	-0.0341091	-0.36268
51759	ENSG00000136819	C9orf78	chromosome 9 open reading frame 78	-0.164162	0.181804
158401	ENSG00000165181	C9orf84	chromosome 9 open reading frame 84	0.125089	NaN
138241	ENSG00000155621	C9orf85	chromosome 9 open reading frame 85	-0.0851186	-0.373141
770	ENSG00000063180	CA11	carbonic anhydrase 11	-0.983936	0.425143
23632	ENSG00000118298	CA14	carbonic anhydrase 14	NaN	NaN
11238	ENSG00000169239	CA5B	carbonic anhydrase 5B	-0.166626	-0.0738144
340591	ENSG00000186312	CA5BP1	carbonic anhydrase 5B pseudogene 1	-0.00554593	-0.543008
767	ENSG00000178538	CA8	carbonic anhydrase 8	NaN	-0.0791285
79886	ENSG00000120159	CAAP1	caspase activity and apoptosis inhibitor 1	-0.0982601	-0.186307
51719	ENSG00000135932	CAB39	calcium binding protein 39	0.157586	0.0592659
81617	ENSG00000102547	CAB39L	calcium binding protein 39 like	0.612808	0.708458
23523	ENSG00000099991	CABIN1	calcineurin binding protein 1	0.240222	-0.00721476
91768	ENSG00000134508	CABLES1	Cdk5 and Abl enzyme substrate 1	-0.15522	0.211619
81928	ENSG00000149679	CABLES2	Cdk5 and Abl enzyme substrate 2	-0.991607	-0.511167
11094	ENSG00000160325	CACFD1	calcium channel flower domain containing 1	-0.832419	-0.0829949
9254	ENSG00000007402	CACNA2D2	calcium voltage-gated channel auxiliary subunit alpha2delta 2	NaN	0.440525
782	ENSG00000067191	CACNB1	calcium voltage-gated channel auxiliary subunit beta 1	NaN	0.55977
783	ENSG00000165995	CACNB2	calcium voltage-gated channel auxiliary subunit beta 2	-0.569395	NaN
784	ENSG00000167535	CACNB3	calcium voltage-gated channel auxiliary subunit beta 3	0.409571	-0.0279223
785	ENSG00000182389	CACNB4	calcium voltage-gated channel auxiliary subunit beta 4	NaN	1.03334
58509	ENSG00000105298	CACTIN	cactin, spliceosome C complex subunit	0.0202412	-0.029681
404665	ENSG00000226800	CACTIN-AS1	CACTIN antisense RNA 1	-0.739352	NaN
143384	ENSG00000151893	CACUL1	CDK2 associated cullin domain 1	0.216489	0.444358
27101	ENSG00000116161	CACYBP	calcyclin binding protein	-0.194949	-0.576232
790	ENSG00000084774	CAD	carbamoyl-phosphate synthetase 2, aspartate transcarbamylase, and dihydroorotase	0.536765	0.320581
253559	ENSG00000175161	CADM2	cell adhesion molecule 2	NaN	-0.299181
199731	ENSG00000105767	CADM4	cell adhesion molecule 4	-0.131332	0.702844
793	ENSG00000104327	CALB1	calbindin 1	NaN	NaN
57658	ENSG00000012822	CALCOCO1	calcium binding and coiled-coil domain 1	-1.55743	-0.00781437
10241	ENSG00000136436	CALCOCO2	calcium binding and coiled-coil domain 2	-0.219247	-0.282649
51063	ENSG00000138172	CALHM2	calcium homeostasis modulator family member 2	-0.556391	NaN
801	ENSG00000198668	CALM1	calmodulin 1	0.0691391	0.496961
805	ENSG00000143933	CALM2	calmodulin 2	-0.260563	-0.311772
808	ENSG00000160014	CALM3	calmodulin 3	-0.155336	-0.400795
91860	ENSG00000129007	CALML4	calmodulin like 4	0.176248	-0.136905
811	ENSG00000179218	CALR	calreticulin	-0.275764	-0.166493
813	ENSG00000128595	CALU	calumenin	0.0574363	-0.205269
8536	ENSG00000134072	CAMK1	calcium/calmodulin dependent protein kinase I	NaN	NaN
815	ENSG00000070808	CAMK2A	calcium/calmodulin dependent protein kinase II alpha	NaN	NaN
816	ENSG00000058404	CAMK2B	calcium/calmodulin dependent protein kinase II beta	NaN	NaN
817	ENSG00000145349	CAMK2D	calcium/calmodulin dependent protein kinase II delta	0.192476	0.690766
818	ENSG00000148660	CAMK2G	calcium/calmodulin dependent protein kinase II gamma	-0.129452	-0.427249
55450	ENSG00000162545	CAMK2N1	calcium/calmodulin dependent protein kinase II inhibitor 1	-0.307383	1.99072
94032	ENSG00000163888	CAMK2N2	calcium/calmodulin dependent protein kinase II inhibitor 2	-0.230215	0.220399
84254	ENSG00000004660	CAMKK1	calcium/calmodulin dependent protein kinase kinase 1	-0.0977633	-0.24086
10645	ENSG00000110931	CAMKK2	calcium/calmodulin dependent protein kinase kinase 2	-0.344123	-0.365603
79823	ENSG00000143919	CAMKMT	calmodulin-lysine N-methyltransferase	0.632188	-0.151817
79012	ENSG00000164076	CAMKV	CaM kinase like vesicle associated	NaN	0.121537
819	ENSG00000164615	CAMLG	calcium modulating ligand	-0.355176	-0.162534
157922	ENSG00000130559	CAMSAP1	calmodulin regulated spectrin associated protein 1	0.201075	0.150247
23271	ENSG00000118200	CAMSAP2	calmodulin regulated spectrin associated protein family member 2	0.834066	1.07839
57662	ENSG00000076826	CAMSAP3	calmodulin regulated spectrin associated protein family member 3	-0.971569	-0.512681
23261	ENSG00000171735	CAMTA1	calmodulin binding transcription activator 1	-0.137885	-0.448466
23125	ENSG00000108509	CAMTA2	calmodulin binding transcription activator 2	0.279265	0.157157
55832	ENSG00000111530	CAND1	cullin associated and neddylation dissociated 1	-0.312178	-0.183291
23066	ENSG00000144712	CAND2	cullin associated and neddylation dissociated 2 (putative)	NaN	-0.150642
124583	ENSG00000171302	CANT1	calcium activated nucleotidase 1	0.315155	0.316603
821	ENSG00000127022	CANX	calnexin	0.21366	-0.0670423
10487	ENSG00000131236	CAP1	cyclase associated actin cytoskeleton regulatory protein 1	-0.275621	-0.374467
822	ENSG00000042493	CAPG	capping actin protein, gelsolin like	-0.517103	-0.920884
823	ENSG00000014216	CAPN1	calpain 1	-0.482014	-0.278282
11132	ENSG00000142330	CAPN10	calpain 10	-0.052586	-0.0924384
101752400	ENSG00000260942	CAPN10-DT	CAPN10 divergent transcript	0.384575	0.0423786
11131	ENSG00000137225	CAPN11	calpain 11	NaN	NaN
147968	ENSG00000182472	CAPN12	calpain 12	NaN	NaN
6650	ENSG00000103326	CAPN15	calpain 15	0.947873	0.504777
824	ENSG00000162909	CAPN2	calpain 2	0.00315353	0.616782
825	ENSG00000092529	CAPN3	calpain 3	0.667035	0.247022
726	ENSG00000149260	CAPN5	calpain 5	0.940222	-0.238708
23473	ENSG00000131375	CAPN7	calpain 7	0.153774	0.252952
826	ENSG00000126247	CAPNS1	calpain small subunit 1	-0.216288	-0.594903
4076	ENSG00000135387	CAPRIN1	cell cycle associated protein 1	-0.095596	-0.208275
65981	ENSG00000110888	CAPRIN2	caprin family member 2	1.10217	0.16552
828	ENSG00000105519	CAPS	calcyphosine	-1.12501	-0.528887
829	ENSG00000116489	CAPZA1	capping actin protein of muscle Z-line subunit alpha 1	-0.354213	-0.42959
830	ENSG00000198898	CAPZA2	capping actin protein of muscle Z-line subunit alpha 2	-0.407805	-0.173214
832	ENSG00000077549	CAPZB	capping actin protein of muscle Z-line subunit beta	-0.194979	-0.727103
29775	ENSG00000100065	CARD10	caspase recruitment domain family member 10	0.141196	NaN
84433	ENSG00000198286	CARD11	caspase recruitment domain family member 11	NaN	-0.66564
59082	ENSG00000255501	CARD18	caspase recruitment domain family member 18	NaN	NaN
84270	ENSG00000165233	CARD19	caspase recruitment domain family member 19	-0.45544	-0.512949
84674	ENSG00000132357	CARD6	caspase recruitment domain family member 6	0.0184469	NaN
22900	ENSG00000105483	CARD8	caspase recruitment domain family member 8	0.132867	0.235661
100505812	ENSG00000268001	CARD8-AS1	CARD8 antisense RNA 1	-0.134565	-0.473745
64170	ENSG00000187796	CARD9	caspase recruitment domain family member 9	2.00593	0.140965
79800	ENSG00000138380	CARF	calcium responsive transcription factor	-0.429012	-0.53892
23589	ENSG00000153048	CARHSP1	calcium regulated heat stable protein 1	-0.956025	-0.610526
10498	ENSG00000142453	CARM1	coactivator associated arginine methyltransferase 1	-0.0441088	-0.471357
55604	ENSG00000079691	CARMIL1	capping protein regulator and myosin 1 linker 1	-0.419421	0.257815
146206	ENSG00000159753	CARMIL2	capping protein regulator and myosin 1 linker 2	0.269479	-0.00114439
138199	ENSG00000156017	CARNMT1	carnosine N-methyltransferase 1	0.285117	0.0164828
57571	ENSG00000172508	CARNS1	carnosine synthase 1	NaN	1.01168
79587	ENSG00000134905	CARS2	cysteinyl-tRNA synthetase 2, mitochondrial	-0.273428	-0.0780267
399726	ENSG00000204682	CASC10	cancer susceptibility 10	0.0361897	-0.353232
22794	ENSG00000108349	CASC3	CASC3, exon junction complex subunit	-0.150369	-0.254601
113201	ENSG00000166734	CASC4	cancer susceptibility 4	-0.351046	-0.139871
101805492	ENSG00000249395	CASC9	cancer susceptibility 9	-0.363424	NaN
64921	ENSG00000127995	CASD1	CAS1 domain containing 1	0.333454	-0.0270581
8573	ENSG00000147044	CASK	calcium/calmodulin dependent serine protein kinase	0.44482	0.326789
57524	ENSG00000167971	CASKIN1	CASK interacting protein 1	1.22049	0.476974
57513	ENSG00000177303	CASKIN2	CASK interacting protein 2	-0.0307922	0.230946
843	ENSG00000003400	CASP10	caspase 10	0.0046755	-0.56536
835	ENSG00000106144	CASP2	caspase 2	0.128519	-0.00999826
836	ENSG00000164305	CASP3	caspase 3	0.0484018	0.123459
837	ENSG00000196954	CASP4	caspase 4	-0.0135508	NaN
839	ENSG00000138794	CASP6	caspase 6	-0.550226	-0.173546
840	ENSG00000165806	CASP7	caspase 7	-0.0258951	-0.225896
841	ENSG00000064012	CASP8	caspase 8	0.0659277	-0.279367
9994	ENSG00000118412	CASP8AP2	caspase 8 associated protein 2	0.17381	0.38595
842	ENSG00000132906	CASP9	caspase 9	0.388609	0.347754
57091	ENSG00000087589	CASS4	Cas scaffold protein family member 4	NaN	0.556002
831	ENSG00000153113	CAST	calpastatin	-0.322266	0.479874
652968	ENSG00000239282	CASTOR1	cytosolic arginine sensor for mTORC1 subunit 1	-1.15771	-0.676149
729438	ENSG00000274070	CASTOR2	cytosolic arginine sensor for mTORC1 subunit 2	-0.467906	0.416858
352954	ENSG00000239521	CASTOR3	CASTOR family member 3	-0.999228	0.184995
847	ENSG00000121691	CAT	catalase	-1.33677	-0.441756
284119	ENSG00000177469	CAVIN1	caveolae associated protein 1	-0.401456	1.03105
8436	ENSG00000168497	CAVIN2	caveolae associated protein 2	0.568343	NaN
347273	ENSG00000170681	CAVIN4	caveolae associated protein 4	0.734218	-0.00817862
255057	ENSG00000099625	CBARP	CACN subunit beta associated regulatory protein	1.23535	-0.524371
9139	ENSG00000078699	CBFA2T2	CBFA2/RUNX1 translocation partner 2	0.811086	0.871446
863	ENSG00000129993	CBFA2T3	CBFA2/RUNX1 translocation partner 3	0.865731	0.539833
865	ENSG00000067955	CBFB	core-binding factor subunit beta	0.395651	0.284583
867	ENSG00000110395	CBL	Cbl proto-oncogene	1.12237	0.945247
868	ENSG00000114423	CBLB	Cbl proto-oncogene B	0.205506	0.658917
79872	ENSG00000105879	CBLL1	Cbl proto-oncogene like 1	0.16491	-0.200308
643866	ENSG00000139899	CBLN3	cerebellin 3 precursor	-0.0213541	0.748647
84869	ENSG00000145439	CBR4	carbonyl reductase 4	-0.367167	-0.512452
875	ENSG00000160200	CBS	cystathionine-beta-synthase	0.0449191	-1.85542
55871	ENSG00000172785	CBWD1	COBW domain containing 1	0.0283363	-0.444696
150472	ENSG00000136682	CBWD2	COBW domain containing 2	0.416564	-0.0449017
220869	ENSG00000147996	CBWD5	COBW domain containing 5	0.855441	0.155823
644019	ENSG00000215126	CBWD6	COBW domain containing 6	0.892916	0.0745227
10951	ENSG00000108468	CBX1	chromobox 1	-0.0641229	-0.0815154
84733	ENSG00000173894	CBX2	chromobox 2	0.0608924	-0.378849
11335	ENSG00000122565	CBX3	chromobox 3	-0.31961	-0.328543
645158	ENSG00000266405	CBX3P2	chromobox 3 pseudogene 2	-0.692046	0.61045
8535	ENSG00000141582	CBX4	chromobox 4	-0.0171326	0.238162
23468	ENSG00000094916	CBX5	chromobox 5	-0.0737407	0.102951
23466	ENSG00000183741	CBX6	chromobox 6	-0.0292213	0.194453
23492	ENSG00000100307	CBX7	chromobox 7	-1.22948	-0.239948
57332	ENSG00000141570	CBX8	chromobox 8	-0.624719	-0.12769
25776	ENSG00000100211	CBY1	chibby family member 1, beta catenin antagonist	-1.29799	-0.505925
54862	ENSG00000132024	CC2D1A	coiled-coil and C2 domain containing 1A	0.116215	0.291938
200014	ENSG00000154222	CC2D1B	coiled-coil and C2 domain containing 1B	-0.253327	0.100596
57545	ENSG00000048342	CC2D2A	coiled-coil and C2 domain containing 2A	0.220808	NaN
55749	ENSG00000060339	CCAR1	cell division cycle and apoptosis regulator 1	0.214878	0.21517
57805	ENSG00000158941	CCAR2	cell cycle and apoptosis regulator 2	-0.0799256	0.187504
92922	ENSG00000135736	CCDC102A	coiled-coil domain containing 102A	0.26385	0.0849859
388389	ENSG00000167131	CCDC103	coiled-coil domain containing 103	-0.841794	0.940267
29903	ENSG00000173581	CCDC106	coiled-coil domain containing 106	2.81045	-0.323286
203260	ENSG00000159884	CCDC107	coiled-coil domain containing 107	0.251199	-0.0753531
153733	ENSG00000164221	CCDC112	coiled-coil domain containing 112	0.307954	-0.524269
29070	ENSG00000103021	CCDC113	coiled-coil domain containing 113	-0.716709	0.16294
84317	ENSG00000136710	CCDC115	coiled-coil domain containing 115	-0.245439	0.149898
164592	ENSG00000161180	CCDC116	coiled-coil domain containing 116	0.176709	-0.849395
150275	ENSG00000159873	CCDC117	coiled-coil domain containing 117	-0.11096	-0.153426
151903	ENSG00000160799	CCDC12	coiled-coil domain containing 12	-0.0488496	-0.0964915
90060	ENSG00000147144	CCDC120	coiled-coil domain containing 120	-0.174988	0.801049
79635	ENSG00000176714	CCDC121	coiled-coil domain containing 121	-0.813062	-0.0449017
115098	ENSG00000007080	CCDC124	coiled-coil domain containing 124	0.182423	-0.0382468
90693	ENSG00000169193	CCDC126	coiled-coil domain containing 126	-0.170094	0.187292
133957	ENSG00000164366	CCDC127	coiled-coil domain containing 127	-0.211798	-0.0583588
152206	ENSG00000244607	CCDC13	coiled-coil domain containing 13	1.54242	0.526255
81576	ENSG00000104957	CCDC130	coiled-coil domain containing 130	0.553066	0.177802
79879	ENSG00000100147	CCDC134	coiled-coil domain containing 134	-0.030237	-0.08093
64753	ENSG00000128596	CCDC136	coiled-coil domain containing 136	NaN	0.827496
339230	ENSG00000185298	CCDC137	coiled-coil domain containing 137	0.0965584	-0.138904
165055	ENSG00000163006	CCDC138	coiled-coil domain containing 138	0.164714	0.190433
64770	ENSG00000175455	CCDC14	coiled-coil domain containing 14	0.22067	-0.148102
84865	ENSG00000135637	CCDC142	coiled-coil domain containing 142	0.2563	-0.193138
440416	ENSG00000233098	CCDC144NL-AS1	CCDC144NL antisense RNA 1	NaN	NaN
57639	ENSG00000135205	CCDC146	coiled-coil domain containing 146	NaN	0.581537
80071	ENSG00000149548	CCDC15	coiled-coil domain containing 15	NaN	0.0292385
284992	ENSG00000144395	CCDC150	coiled-coil domain containing 150	0.75396	0.53058
550631	ENSG00000187860	CCDC157	coiled-coil domain containing 157	0.6979	0.57177
126075	ENSG00000183401	CCDC159	coiled-coil domain containing 159	-2.45758	-1.06083
221262	ENSG00000203799	CCDC162P	coiled-coil domain containing 162, pseudogene	NaN	NaN
126661	ENSG00000280670	CCDC163	coiled-coil domain containing 163	0.496106	0.658572
154467	ENSG00000198937	CCDC167	coiled-coil domain containing 167	-0.909005	-0.661875
643677	ENSG00000175820	CCDC168	coiled-coil domain containing 168	1.08556	0.00306867
728591	ENSG00000242715	CCDC169	coiled-coil domain containing 169	-0.0640152	NaN
203238	ENSG00000164989	CCDC171	coiled-coil domain containing 171	0.0490948	0.364567
129881	ENSG00000154479	CCDC173	coiled-coil domain containing 173	-0.515169	NaN
51244	ENSG00000154781	CCDC174	coiled-coil domain containing 174	0.824619	0.499922
343099	ENSG00000122483	CCDC18	coiled-coil domain containing 18	0.0649442	0.298946
100131564	ENSG00000223745	CCDC18-AS1	CCDC18 antisense RNA 1	-0.208964	0.00386615
57821	ENSG00000117477	CCDC181	coiled-coil domain containing 181	NaN	0.408661
55088	ENSG00000165813	CCDC186	coiled-coil domain containing 186	-0.485666	0.101146
57577	ENSG00000163617	CCDC191	coiled-coil domain containing 191	-0.284169	0.0574855
28952	ENSG00000101997	CCDC22	coiled-coil domain containing 22	-0.296686	-0.572251
149473	ENSG00000159214	CCDC24	coiled-coil domain containing 24	0.335261	0.34904
55246	ENSG00000147419	CCDC25	coiled-coil domain containing 25	-0.607434	0.0609726
25901	ENSG00000024862	CCDC28A	coiled-coil domain containing 28A	-1.06402	-0.278574
79140	ENSG00000160050	CCDC28B	coiled-coil domain containing 28B	NaN	-0.817143
728621	ENSG00000186409	CCDC30	coiled-coil domain containing 30	NaN	0.549339
90416	ENSG00000128891	CCDC32	coiled-coil domain containing 32	-0.566516	-0.19836
91057	ENSG00000109881	CCDC34	coiled-coil domain containing 34	-0.619937	-0.477529
339829	ENSG00000284862	CCDC39	coiled-coil domain containing 39	NaN	NaN
55036	ENSG00000141519	CCDC40	coiled-coil domain containing 40	0.382808	-0.178725
124808	ENSG00000180329	CCDC43	coiled-coil domain containing 43	-0.342608	-0.213689
57003	ENSG00000108588	CCDC47	coiled-coil domain containing 47	0.411709	0.154678
152137	ENSG00000152492	CCDC50	coiled-coil domain containing 50	0.308486	1.11122
79714	ENSG00000164051	CCDC51	coiled-coil domain containing 51	-0.0138129	0.356366
284001	ENSG00000176155	CCDC57	coiled-coil domain containing 57	0.898246	0.649808
131076	ENSG00000160124	CCDC58	coiled-coil domain containing 58	0.0630068	-0.33823
29080	ENSG00000133773	CCDC59	coiled-coil domain containing 59	0.181569	-0.178192
8030	ENSG00000108091	CCDC6	coiled-coil domain containing 6	0.602532	-0.0101226
729440	ENSG00000104983	CCDC61	coiled-coil domain containing 61	-0.113184	-0.327407
84660	ENSG00000130783	CCDC62	coiled-coil domain containing 62	0.26401	1.03068
285331	ENSG00000180376	CCDC66	coiled-coil domain containing 66	0.123782	-0.0889154
26112	ENSG00000198624	CCDC69	coiled-coil domain containing 69	NaN	0.892577
79741	ENSG00000216937	CCDC7	coiled-coil domain containing 7	0.968467	0.557575
64925	ENSG00000177352	CCDC71	coiled-coil domain containing 71	0.0235659	0.556945
168455	ENSG00000253276	CCDC71L	coiled-coil domain containing 71 like	0.507262	-0.0452161
90557	ENSG00000163040	CCDC74A	coiled-coil domain containing 74A	NaN	-0.639755
84318	ENSG00000120647	CCDC77	coiled-coil domain containing 77	-0.18831	-0.288381
124093	ENSG00000162004	CCDC78	coiled-coil domain containing 78	0.0176236	-0.628143
83987	ENSG00000169515	CCDC8	coiled-coil domain containing 8	NaN	NaN
60494	ENSG00000149201	CCDC81	coiled-coil domain containing 81	2.51741	-0.703865
79780	ENSG00000149231	CCDC82	coiled-coil domain containing 82	0.289338	0.256587
338657	ENSG00000186166	CCDC84	coiled-coil domain containing 84	0.943606	0.0468036
11007	ENSG00000175602	CCDC85B	coiled-coil domain containing 85B	-0.136741	-0.423747
317762	ENSG00000205476	CCDC85C	coiled-coil domain containing 85C	0.489692	-0.335825
79080	ENSG00000110104	CCDC86	coiled-coil domain containing 86	1.24984	0.240103
55231	ENSG00000182791	CCDC87	coiled-coil domain containing 87	NaN	0.0739661
55704	ENSG00000115355	CCDC88A	coiled-coil domain containing 88A	0.625491	0.520656
283234	ENSG00000168071	CCDC88B	coiled-coil domain containing 88B	-0.0787022	0.806294
440193	ENSG00000015133	CCDC88C	coiled-coil domain containing 88C	0.447952	0.346452
26093	ENSG00000105321	CCDC9	coiled-coil domain containing 9	0.470749	0.158706
60492	ENSG00000137500	CCDC90B	coiled-coil domain containing 90B	-0.291663	-0.387596
55297	ENSG00000123106	CCDC91	coiled-coil domain containing 91	0.56306	0.525847
80212	ENSG00000119242	CCDC92	coiled-coil domain containing 92	NaN	1.18161
54520	ENSG00000125633	CCDC93	coiled-coil domain containing 93	0.544008	0.208344
90324	ENSG00000142039	CCDC97	coiled-coil domain containing 97	-0.158746	0.0543863
6347	ENSG00000108691	CCL2	C-C motif chemokine ligand 2	1.89292	NaN
83605	ENSG00000136280	CCM2	CCM2 scaffold protein	-0.279244	0.112775
890	ENSG00000145386	CCNA2	cyclin A2	0.0161842	0.0596553
891	ENSG00000134057	CCNB1	cyclin B1	-0.124027	-0.276945
57820	ENSG00000100814	CCNB1IP1	cyclin B1 interacting protein 1	-0.155664	-0.00992631
9133	ENSG00000157456	CCNB2	cyclin B2	-0.362869	-0.439237
892	ENSG00000112237	CCNC	cyclin C	-0.502179	-0.222042
894	ENSG00000118971	CCND2	cyclin D2	0.585488	0.796282
896	ENSG00000112576	CCND3	cyclin D3	-0.243631	0.0659817
23582	ENSG00000166946	CCNDBP1	cyclin D1 binding protein 1	-0.918986	-0.360682
898	ENSG00000105173	CCNE1	cyclin E1	-0.648793	-0.375293
9134	ENSG00000175305	CCNE2	cyclin E2	-0.444257	0.0624476
899	ENSG00000162063	CCNF	cyclin F	-0.606094	-0.565138
900	ENSG00000113328	CCNG1	cyclin G1	-0.547754	-0.129044
901	ENSG00000138764	CCNG2	cyclin G2	-1.35355	0.0926018
902	ENSG00000134480	CCNH	cyclin H	-0.000904485	-0.192051
10983	ENSG00000118816	CCNI	cyclin I	-0.282738	-0.230059
54619	ENSG00000107443	CCNJ	cyclin J	NaN	0.143063
79616	ENSG00000135083	CCNJL	cyclin J like	-0.0206692	0.504229
8812	ENSG00000090061	CCNK	cyclin K	1.61019	1.41233
57018	ENSG00000163660	CCNL1	cyclin L1	0.800148	0.291037
81669	ENSG00000221978	CCNL2	cyclin L2	0.237932	-0.0916619
10309	ENSG00000152669	CCNO	cyclin O	0.22869	0.566809
92002	ENSG00000262919	CCNQ	cyclin Q	0.323877	-0.11674
904	ENSG00000129315	CCNT1	cyclin T1	0.0760659	-0.27836
905	ENSG00000082258	CCNT2	cyclin T2	0.488053	0.237353
100129961	NA	CCNT2-AS1	CCNT2 antisense RNA 1	-0.861971	-0.0289602
219771	ENSG00000108100	CCNY	cyclin Y	-0.066949	0.114845
151195	ENSG00000163249	CCNYL1	cyclin Y like 1	0.712921	0.615381
9738	ENSG00000103540	CCP110	centriolar coiled-coil protein 110	0.0403255	0.475573
9236	ENSG00000260916	CCPG1	cell cycle progression 1	0.256131	1.04982
2826	ENSG00000184451	CCR10	C-C motif chemokine receptor 10	NaN	NaN
1235	ENSG00000112486	CCR6	C-C motif chemokine receptor 6	NaN	0.968325
1236	ENSG00000126353	CCR7	C-C motif chemokine receptor 7	NaN	0.511947
9034	ENSG00000121797	CCRL2	C-C motif chemokine receptor like 2	NaN	0.978945
9973	ENSG00000173992	CCS	copper chaperone for superoxide dismutase	-0.981831	-0.514387
126731	ENSG00000154429	CCSAP	centriole, cilia and spindle associated protein	0.0614574	0.180558
54462	ENSG00000107771	CCSER2	coiled-coil serine rich protein 2	0.741567	0.422236
10576	ENSG00000166226	CCT2	chaperonin containing TCP1 subunit 2	-0.0606487	-0.533031
7203	ENSG00000163468	CCT3	chaperonin containing TCP1 subunit 3	-0.219873	-0.490899
10575	ENSG00000115484	CCT4	chaperonin containing TCP1 subunit 4	-0.328833	-0.550654
22948	ENSG00000150753	CCT5	chaperonin containing TCP1 subunit 5	-0.0448032	-0.639969
908	ENSG00000146731	CCT6A	chaperonin containing TCP1 subunit 6A	-0.206766	-0.427
10693	ENSG00000132141	CCT6B	chaperonin containing TCP1 subunit 6B	0.0938287	-0.251353
643253	ENSG00000228409	CCT6P1	chaperonin containing TCP1 subunit 6 pseudogene 1	0.892916	0.053502
643180	ENSG00000234585	CCT6P3	chaperonin containing TCP1 subunit 6 pseudogene 3	1.06979	0.33361
10574	ENSG00000135624	CCT7	chaperonin containing TCP1 subunit 7	-0.414317	-0.64178
10694	ENSG00000156261	CCT8	chaperonin containing TCP1 subunit 8	-0.286128	-0.511507
51622	ENSG00000122674	CCZ1	CCZ1 homolog, vacuolar protein trafficking and biogenesis associated	-0.40106	-0.44948
221960	ENSG00000146574	CCZ1B	CCZ1 homolog B, vacuolar protein trafficking and biogenesis associated	-0.052341	-0.0115256
389538	NA	CCZ1P-OR7E38P	CCZ1P-OR7E38P readthrough	-0.426585	-0.310977
9398	ENSG00000134256	CD101	CD101 molecule	1.70249	NaN
977	ENSG00000177697	CD151	CD151 molecule (Raph blood group)	-0.650241	-0.0374843
283316	ENSG00000177675	CD163L1	CD163 molecule like 1	NaN	NaN
8763	ENSG00000135535	CD164	CD164 molecule	-0.361773	-0.0875643
930	ENSG00000177455	CD19	CD19 molecule	NaN	NaN
10666	ENSG00000150637	CD226	CD226 molecule	1.60751	-0.946498
100133941	ENSG00000272398	CD24	CD24 molecule	-0.705904	1.02549
80381	ENSG00000103855	CD276	CD276 molecule	-0.211446	NaN
23607	ENSG00000198087	CD2AP	CD2 associated protein	-0.110251	0.497793
10421	ENSG00000169217	CD2BP2	CD2 cytoplasmic tail binding protein 2	0.0115434	0.00783041
11314	ENSG00000167851	CD300A	CD300a molecule	NaN	NaN
51293	ENSG00000167775	CD320	CD320 molecule	-0.396871	-0.606296
945	ENSG00000105383	CD33	CD33 molecule	NaN	NaN
951	ENSG00000104894	CD37	CD37 molecule	NaN	NaN
916	ENSG00000198851	CD3E	CD3e molecule	NaN	-0.391913
10849	ENSG00000117877	CD3EAP	CD3e molecule associated protein	-0.0200152	-0.408573
958	ENSG00000101017	CD40	CD40 molecule	NaN	NaN
960	ENSG00000026508	CD44	CD44 molecule (Indian blood group)	1.03825	0.779674
4179	ENSG00000117335	CD46	CD46 molecule	-0.0946221	-0.140408
961	ENSG00000196776	CD47	CD47 molecule	0.00544397	-0.367862
1043	ENSG00000169442	CD52	CD52 molecule	NaN	-1.5346
963	ENSG00000143119	CD53	CD53 molecule	NaN	-0.319056
1604	ENSG00000196352	CD55	CD55 molecule (Cromer blood group)	-0.421519	-0.658856
965	ENSG00000116815	CD58	CD58 molecule	-0.034692	-0.782934
966	ENSG00000085063	CD59	CD59 molecule (CD59 blood group)	-0.73833	0.126583
967	ENSG00000135404	CD63	CD63 molecule	-0.201923	-0.184194
968	ENSG00000129226	CD68	CD68 molecule	0.302509	0.438199
969	ENSG00000110848	CD69	CD69 molecule	NaN	0.895489
924	ENSG00000173762	CD7	CD7 molecule	NaN	-1.20147
941	ENSG00000121594	CD80	CD80 molecule	NaN	NaN
975	ENSG00000110651	CD81	CD81 molecule	-0.351431	-0.61347
3732	ENSG00000085117	CD82	CD82 molecule	-1.31199	-0.295171
9308	ENSG00000112149	CD83	CD83 molecule	-0.153753	-0.19332
8832	ENSG00000066294	CD84	CD84 molecule	NaN	-0.960387
928	ENSG00000010278	CD9	CD9 molecule	-0.745935	0.243412
22918	ENSG00000125810	CD93	CD93 molecule	NaN	-0.803894
83692	ENSG00000102181	CD99L2	CD99 molecule like 2	-0.900272	-1.02716
81602	ENSG00000102543	CDADC1	cytidine and dCMP deaminase domain containing 1	-0.0244289	-0.313775
146059	ENSG00000140326	CDAN1	codanin 1	0.0341197	-0.306339
8872	ENSG00000151465	CDC123	cell division cycle 123	-0.203987	-0.225553
8556	ENSG00000079335	CDC14A	cell division cycle 14A	0.993221	0.371779
8555	ENSG00000081377	CDC14B	cell division cycle 14B	0.13273	NaN
8881	ENSG00000130177	CDC16	cell division cycle 16	0.164517	0.513501
991	ENSG00000117399	CDC20	cell division cycle 20	0.0629667	-0.22792
8697	ENSG00000094880	CDC23	cell division cycle 23	-0.572418	-0.219974
993	ENSG00000164045	CDC25A	cell division cycle 25A	0.748974	0.936368
994	ENSG00000101224	CDC25B	cell division cycle 25B	-0.0529841	-0.272684
995	ENSG00000158402	CDC25C	cell division cycle 25C	-0.732354	-0.120155
246184	ENSG00000176386	CDC26	cell division cycle 26	0.124887	-0.345989
996	ENSG00000004897	CDC27	cell division cycle 27	0.141443	-0.00752035
997	ENSG00000099804	CDC34	cell division cycle 34	0.129903	-0.222015
11140	ENSG00000105401	CDC37	cell division cycle 37	-0.112409	-0.249977
55664	ENSG00000106993	CDC37L1	cell division cycle 37 like 1	0.258758	-0.0299103
51362	ENSG00000168438	CDC40	cell division cycle 40	-0.340151	-0.277825
998	ENSG00000070831	CDC42	cell division cycle 42	-0.545197	-0.580395
8476	ENSG00000143776	CDC42BPA	CDC42 binding protein kinase alpha	0.597527	0.489014
9578	ENSG00000198752	CDC42BPB	CDC42 binding protein kinase beta	0.291898	1.4367
55561	ENSG00000171219	CDC42BPG	CDC42 binding protein kinase gamma	-1.27701	0.685082
11135	ENSG00000128283	CDC42EP1	CDC42 effector protein 1	0.573851	0.702844
10435	ENSG00000149798	CDC42EP2	CDC42 effector protein 2	0.470795	0.378004
23580	ENSG00000179604	CDC42EP4	CDC42 effector protein 4	-0.0444365	2.08363
56882	ENSG00000197622	CDC42SE1	CDC42 small effector 1	0.612753	-0.192233
56990	ENSG00000158985	CDC42SE2	CDC42 small effector 2	0.177308	0.0503845
8318	ENSG00000093009	CDC45	cell division cycle 45	-0.46815	-0.188517
988	ENSG00000096401	CDC5L	cell division cycle 5 like	-0.110053	-0.198056
990	ENSG00000094804	CDC6	cell division cycle 6	-0.0713114	0.119641
8317	ENSG00000097046	CDC7	cell division cycle 7	0.187513	0.245164
79577	ENSG00000134371	CDC73	cell division cycle 73	0.77624	0.730262
157313	ENSG00000184661	CDCA2	cell division cycle associated 2	0.248546	0.0878408
83461	ENSG00000111665	CDCA3	cell division cycle associated 3	-0.0671285	-0.431296
55038	ENSG00000170779	CDCA4	cell division cycle associated 4	-0.42332	0.0106096
113130	ENSG00000146670	CDCA5	cell division cycle associated 5	0.436765	0.384825
83879	ENSG00000144354	CDCA7	cell division cycle associated 7	-0.0950614	-0.226102
55536	ENSG00000164649	CDCA7L	cell division cycle associated 7 like	-0.425062	-0.280612
55143	ENSG00000134690	CDCA8	cell division cycle associated 8	0.269024	0.0764521
64866	ENSG00000163814	CDCP1	CUB domain containing protein 1	NaN	NaN
1015	ENSG00000079112	CDH17	cadherin 17	NaN	NaN
1016	ENSG00000145526	CDH18	cadherin 18	NaN	NaN
64403	ENSG00000139880	CDH24	cadherin 24	0.47227	-0.284637
60437	ENSG00000124215	CDH26	cadherin 26	NaN	1.54773
10423	ENSG00000103502	CDIPT	CDP-diacylglycerol--inositol 3-phosphatidyltransferase	-0.0840923	0.205602
983	ENSG00000170312	CDK1	cyclin dependent kinase 1	-0.411537	-0.00575541
8558	ENSG00000185324	CDK10	cyclin dependent kinase 10	0.259634	-0.0745205
728642	ENSG00000008128	CDK11A	cyclin dependent kinase 11A	0.872738	0.160011
984	ENSG00000248333	CDK11B	cyclin dependent kinase 11B	0.45637	0.479197
51755	ENSG00000167258	CDK12	cyclin dependent kinase 12	1.06877	0.72134
8621	ENSG00000065883	CDK13	cyclin dependent kinase 13	0.65045	0.713641
65061	ENSG00000138395	CDK15	cyclin dependent kinase 15	NaN	NaN
5127	ENSG00000102225	CDK16	cyclin dependent kinase 16	0.0275961	-0.152949
5128	ENSG00000059758	CDK17	cyclin dependent kinase 17	0.921685	0.457856
23097	ENSG00000155111	CDK19	cyclin dependent kinase 19	-0.138604	0.0163834
1017	ENSG00000123374	CDK2	cyclin dependent kinase 2	-0.543263	-0.0172702
8099	ENSG00000111328	CDK2AP1	cyclin dependent kinase 2 associated protein 1	0.149609	0.0281655
10263	ENSG00000167797	CDK2AP2	cyclin dependent kinase 2 associated protein 2	0.17651	-0.0641081
1019	ENSG00000135446	CDK4	cyclin dependent kinase 4	-0.31748	-0.160066
1020	ENSG00000164885	CDK5	cyclin dependent kinase 5	-0.544649	-0.504746
8851	ENSG00000176749	CDK5R1	cyclin dependent kinase 5 regulatory subunit 1	1.12067	0.397504
51654	ENSG00000101391	CDK5RAP1	CDK5 regulatory subunit associated protein 1	-0.0514896	-0.0678492
55755	ENSG00000136861	CDK5RAP2	CDK5 regulatory subunit associated protein 2	0.293748	0.261335
80279	ENSG00000108465	CDK5RAP3	CDK5 regulatory subunit associated protein 3	-0.101758	-0.00956059
1021	ENSG00000105810	CDK6	cyclin dependent kinase 6	0.981379	0.644614
1024	ENSG00000132964	CDK8	cyclin dependent kinase 8	0.88466	0.867988
1025	ENSG00000136807	CDK9	cyclin dependent kinase 9	-0.0368991	0.256141
54901	ENSG00000145996	CDKAL1	CDK5 regulatory subunit associated protein 1 like 1	0.301542	0.435041
8814	ENSG00000100490	CDKL1	cyclin dependent kinase like 1	1.0811	1.15989
51265	ENSG00000006837	CDKL3	cyclin dependent kinase like 3	0.599002	0.251816
1026	ENSG00000124762	CDKN1A	cyclin dependent kinase inhibitor 1A	0.0272815	0.965878
1027	ENSG00000111276	CDKN1B	cyclin dependent kinase inhibitor 1B	-0.483983	-0.112239
55602	ENSG00000168564	CDKN2AIP	CDKN2A interacting protein	-0.165786	0.879294
91368	ENSG00000237190	CDKN2AIPNL	CDKN2A interacting protein N-terminal like	-0.440221	-0.423431
1031	ENSG00000123080	CDKN2C	cyclin dependent kinase inhibitor 2C	-0.759123	-0.505186
1032	ENSG00000129355	CDKN2D	cyclin dependent kinase inhibitor 2D	-0.331644	0.490669
1033	ENSG00000100526	CDKN3	cyclin dependent kinase inhibitor 3	-1.31439	-0.763274
150383	ENSG00000205643	CDPF1	cysteine rich DPF motif domain containing 1	-0.285069	0.383022
1039	ENSG00000140743	CDR2	cerebellar degeneration related protein 2	0.323794	0.222803
30850	ENSG00000109089	CDR2L	cerebellar degeneration related protein 2 like	0.520778	-0.00828474
8760	ENSG00000101290	CDS2	CDP-diacylglycerol synthase 2	-0.0114487	0.288747
81620	ENSG00000167513	CDT1	chromatin licensing and DNA replication factor 1	-0.110272	0.285639
55573	ENSG00000091527	CDV3	CDV3 homolog	0.977139	0.50308
9425	ENSG00000153046	CDYL	chromodomain Y like	0.789526	0.485742
1050	ENSG00000245848	CEBPA	CCAAT enhancer binding protein alpha	-1.68374	0.597987
80054	ENSG00000267296	CEBPA-DT	CEBPA divergent transcript	NaN	NaN
1051	ENSG00000172216	CEBPB	CCAAT enhancer binding protein beta	0.333121	0.166618
101927559	ENSG00000277449	CEBPB-AS1	CEBPB antisense RNA 1	1.0031	-0.326904
1052	ENSG00000221869	CEBPD	CCAAT enhancer binding protein delta	-0.0505004	NaN
1054	ENSG00000153879	CEBPG	CCAAT enhancer binding protein gamma	0.205322	-0.294901
10153	ENSG00000115816	CEBPZ	CCAAT enhancer binding protein zeta	-0.175384	-0.422671
100505876	ENSG00000218739	CEBPZOS	CEBPZ opposite strand	-0.943131	-0.249596
27443	ENSG00000099954	CECR2	CECR2, histone acetyl-lysine reader	NaN	0.214311
100130418	ENSG00000237438	CECR7	cat eye syndrome chromosome region, candidate 7	0.978889	0.0669642
10658	ENSG00000149187	CELF1	CUGBP Elav-like family member 1	0.182538	0.191794
10659	ENSG00000048740	CELF2	CUGBP Elav-like family member 2	0.398151	0.443633
414196	ENSG00000181800	CELF2-AS1	CELF2 antisense RNA 1	NaN	-0.00808145
60680	ENSG00000161082	CELF5	CUGBP Elav-like family member 5	-0.24844	0.670645
1952	ENSG00000143126	CELSR2	cadherin EGF LAG seven-pass G-type receptor 2	-0.100676	0.390023
1951	ENSG00000008300	CELSR3	cadherin EGF LAG seven-pass G-type receptor 3	0.938484	0.315955
23670	ENSG00000135048	CEMIP2	cell migration inducing hyaluronidase 2	0.574736	0.718338
752014	ENSG00000205923	CEMP1	cementum protein 1	NaN	NaN
1058	ENSG00000115163	CENPA	centromere protein A	0.323149	0.13141
1059	ENSG00000125817	CENPB	centromere protein B	-0.395301	-0.311444
92806	ENSG00000177946	CENPBD1	CENPB DNA-binding domain containing 1	0.581519	-0.0551619
65996	ENSG00000213753	CENPBD1P1	CENPB DNA-binding domains containing 1 pseudogene 1	0.162872	0.184046
1060	ENSG00000145241	CENPC	centromere protein C	-0.128146	0.323903
1062	ENSG00000138778	CENPE	centromere protein E	0.0916356	-0.171063
1063	ENSG00000117724	CENPF	centromere protein F	0.305402	-0.0984396
64946	ENSG00000153044	CENPH	centromere protein H	-0.20998	-0.0234724
2491	ENSG00000102384	CENPI	centromere protein I	-0.276515	-0.0326733
55835	ENSG00000151849	CENPJ	centromere protein J	0.100917	0.106415
64105	ENSG00000123219	CENPK	centromere protein K	-0.139821	0.620661
91687	ENSG00000120334	CENPL	centromere protein L	0.220546	0.384155
79019	ENSG00000100162	CENPM	centromere protein M	-0.526538	-0.0503149
55839	ENSG00000166451	CENPN	centromere protein N	0.055223	0.0146103
79172	ENSG00000138092	CENPO	centromere protein O	0.469832	0.316778
401541	ENSG00000188312	CENPP	centromere protein P	0.378875	0.595268
55166	ENSG00000031691	CENPQ	centromere protein Q	-0.573784	0.304414
378708	ENSG00000175279	CENPS	centromere protein S	-0.33489	-0.120108
80152	ENSG00000102901	CENPT	centromere protein T	0.173915	-0.138053
79682	ENSG00000151725	CENPU	centromere protein U	-0.626214	-0.113814
201161	ENSG00000166582	CENPV	centromere protein V	0.509281	0.51038
387103	ENSG00000203760	CENPW	centromere protein W	-0.446509	-0.67369
201254	ENSG00000169689	CENPX	centromere protein X	-0.451266	-0.482443
9731	ENSG00000116198	CEP104	centrosomal protein 104	0.296531	0.270781
153241	ENSG00000168944	CEP120	centrosomal protein 120	0.265401	0.224659
145508	ENSG00000100629	CEP128	centrosomal protein 128	0.726475	0.88665
22994	ENSG00000141577	CEP131	centrosomal protein 131	-0.466054	-0.123798
9662	ENSG00000174799	CEP135	centrosomal protein 135	0.64899	0.540547
22995	ENSG00000103995	CEP152	centrosomal protein 152	0.163914	0.253542
22832	ENSG00000135315	CEP162	centrosomal protein 162	-0.272875	0.407406
22897	ENSG00000110274	CEP164	centrosomal protein 164	0.345921	0.018788
283638	ENSG00000099814	CEP170B	centrosomal protein 170B	0.465808	0.953338
84984	ENSG00000174007	CEP19	centrosomal protein 19	0.407489	0.178749
55125	ENSG00000101639	CEP192	centrosomal protein 192	0.00113111	0.406915
11190	ENSG00000126001	CEP250	centrosomal protein 250	-0.0613898	-0.069408
80184	ENSG00000198707	CEP290	centrosomal protein 290	0.256306	0.33361
85459	ENSG00000166004	CEP295	centrosomal protein 295	0.319434	0.382964
9857	ENSG00000135837	CEP350	centrosomal protein 350	0.680541	0.483533
95681	ENSG00000106477	CEP41	centrosomal protein 41	-0.0869653	-0.744393
80817	ENSG00000164118	CEP44	centrosomal protein 44	-0.650361	0.0418767
55165	ENSG00000138180	CEP55	centrosomal protein 55	0.135891	0.104075
9702	ENSG00000166037	CEP57	centrosomal protein 57	-0.373588	-0.159782
285753	ENSG00000183137	CEP57L1	centrosomal protein 57 like 1	-0.0354876	0.0458346
80254	ENSG00000182923	CEP63	centrosomal protein 63	0.341193	0.356254
23177	ENSG00000011523	CEP68	centrosomal protein 68	-0.880095	-0.605529
80321	ENSG00000114107	CEP70	centrosomal protein 70	-0.298155	-0.0862406
55722	ENSG00000112877	CEP72	centrosomal protein 72	0.321893	0.00910531
79959	ENSG00000101624	CEP76	centrosomal protein 76	-0.386258	-0.0231974
84131	ENSG00000148019	CEP78	centrosomal protein 78	-0.370268	0.09531
51134	ENSG00000173588	CEP83	centrosomal protein 83	0.673193	0.211208
64793	ENSG00000130695	CEP85	centrosomal protein 85	0.131708	-0.316816
387119	ENSG00000111860	CEP85L	centrosomal protein 85 like	0.979073	0.850158
84902	ENSG00000121289	CEP89	centrosomal protein 89	0.340868	0.404406
90799	ENSG00000258890	CEP95	centrosomal protein 95	0.661004	-0.0896621
79598	ENSG00000182504	CEP97	centrosomal protein 97	0.0795373	0.212525
10390	ENSG00000134255	CEPT1	choline/ethanolamine phosphotransferase 1	0.176869	-0.146658
51148	ENSG00000167123	CERCAM	cerebral endothelial cell adhesion molecule	-0.497531	-1.28372
64781	ENSG00000100422	CERK	ceramide kinase	-0.465606	-0.446172
10715	ENSG00000223802	CERS1	ceramide synthase 1	0.0109718	NaN
29956	ENSG00000143418	CERS2	ceramide synthase 2	0.276214	0.121342
79603	ENSG00000090661	CERS4	ceramide synthase 4	-0.807524	-0.508849
91012	ENSG00000139624	CERS5	ceramide synthase 5	0.350264	0.13233
253782	ENSG00000172292	CERS6	ceramide synthase 6	1.02785	0.00353719
8824	ENSG00000172831	CES2	carboxylesterase 2	-0.72106	-0.711195
23491	ENSG00000172828	CES3	carboxylesterase 3	0.988121	-0.110563
1069	ENSG00000147400	CETN2	centrin 2	-0.592511	-0.395743
1070	ENSG00000153140	CETN3	centrin 3	-0.533587	-0.405692
729338	ENSG00000224786	CETN4P	centrin 4, pseudogene	NaN	1.13008
257177	ENSG00000188931	CFAP126	cilia and flagella associated protein 126	NaN	NaN
286207	ENSG00000160401	CFAP157	cilia and flagella associated protein 157	NaN	NaN
29105	ENSG00000070761	CFAP20	cilia and flagella associated protein 20	-0.106781	-0.271272
56683	ENSG00000159079	CFAP298	cilia and flagella associated protein 298	0.146785	0.238793
112942	ENSG00000163001	CFAP36	cilia and flagella associated protein 36	0.0665909	0.446189
755	ENSG00000160226	CFAP410	cilia and flagella associated protein 410	-0.173386	0.274956
55779	ENSG00000206530	CFAP44	cilia and flagella associated protein 44	0.857511	0.596005
220136	ENSG00000172361	CFAP53	cilia and flagella associated protein 53	0.717829	0.323694
159686	ENSG00000120051	CFAP58	cilia and flagella associated protein 58	1.13803	0.259609
79846	ENSG00000105792	CFAP69	cilia and flagella associated protein 69	0.307954	0.213316
118491	ENSG00000156042	CFAP70	cilia and flagella associated protein 70	0.954317	0.0232698
57587	ENSG00000164323	CFAP97	cilia and flagella associated protein 97	-0.0402559	-0.405089
10428	ENSG00000153774	CFDP1	craniofacial development protein 1	0.110962	-0.557325
3075	ENSG00000000971	CFH	complement factor H	-1.04254	NaN
1072	ENSG00000172757	CFL1	cofilin 1	-0.241698	-0.69606
1073	ENSG00000165410	CFL2	cofilin 2	-0.308677	0.818091
8837	ENSG00000003402	CFLAR	CASP8 and FADD like apoptosis regulator	0.226283	-0.476106
8545	ENSG00000163320	CGGBP1	CGG triplet repeat binding protein 1	0.250447	0.415768
57530	ENSG00000143375	CGN	cingulin	-0.0788763	0.339256
10668	ENSG00000100532	CGRRF1	cell growth regulator with ring finger domain 1	0.276657	0.474354
158960	ENSG00000197180	CH17-340M24.3	uncharacterized protein BC009467	-0.0905958	-0.251353
79094	ENSG00000128965	CHAC1	ChaC glutathione specific gamma-glutamylcyclotransferase 1	2.24655	-1.33145
494143	ENSG00000143942	CHAC2	ChaC cation transport regulator homolog 2	-0.901026	-0.603574
10036	ENSG00000167670	CHAF1A	chromatin assembly factor 1 subunit A	-0.322052	-0.0133672
8208	ENSG00000159259	CHAF1B	chromatin assembly factor 1 subunit B	-0.415061	-0.195058
283489	ENSG00000198824	CHAMP1	chromosome alignment maintaining phosphoprotein 1	0.702562	0.963009
118487	ENSG00000172586	CHCHD1	coiled-coil-helix-coiled-coil-helix domain containing 1	-0.709217	-0.500246
51142	ENSG00000106153	CHCHD2	coiled-coil-helix-coiled-coil-helix domain containing 2	-0.393829	-0.638053
54927	ENSG00000106554	CHCHD3	coiled-coil-helix-coiled-coil-helix domain containing 3	0.259152	-0.25552
131474	ENSG00000163528	CHCHD4	coiled-coil-helix-coiled-coil-helix domain containing 4	-0.101292	-0.310941
84269	ENSG00000125611	CHCHD5	coiled-coil-helix-coiled-coil-helix domain containing 5	-0.824837	NaN
84303	ENSG00000159685	CHCHD6	coiled-coil-helix-coiled-coil-helix domain containing 6	0.273095	-0.478617
79145	ENSG00000170791	CHCHD7	coiled-coil-helix-coiled-coil-helix domain containing 7	-0.667121	-0.0103445
1105	ENSG00000153922	CHD1	chromodomain helicase DNA binding protein 1	0.845361	0.917622
9557	ENSG00000131778	CHD1L	chromodomain helicase DNA binding protein 1 like	-0.228077	-0.0544215
1106	ENSG00000173575	CHD2	chromodomain helicase DNA binding protein 2	1.03311	0.776297
1107	ENSG00000170004	CHD3	chromodomain helicase DNA binding protein 3	-0.187518	-0.306261
1108	ENSG00000111642	CHD4	chromodomain helicase DNA binding protein 4	0.176833	-0.0145479
84181	ENSG00000124177	CHD6	chromodomain helicase DNA binding protein 6	0.163884	0.0706732
55636	ENSG00000171316	CHD7	chromodomain helicase DNA binding protein 7	1.1754	0.126433
57680	ENSG00000100888	CHD8	chromodomain helicase DNA binding protein 8	0.446278	0.557532
80205	ENSG00000177200	CHD9	chromodomain helicase DNA binding protein 9	0.816515	0.286784
55349	ENSG00000016391	CHDH	choline dehydrogenase	0.0872242	NaN
1111	ENSG00000149554	CHEK1	checkpoint kinase 1	-0.0824425	0.279529
11200	ENSG00000183765	CHEK2	checkpoint kinase 2	-0.330202	-0.748704
10523	ENSG00000085872	CHERP	calcium homeostasis endoplasmic reticulum protein	0.601937	0.252511
55743	ENSG00000072609	CHFR	checkpoint with forkhead and ring finger domains	NaN	0.272209
1114	ENSG00000089199	CHGB	chromogranin B	NaN	0.994808
1117	ENSG00000064886	CHI3L2	chitinase 3 like 2	0.970919	-0.292419
53344	ENSG00000204116	CHIC1	cysteine rich hydrophobic domain 1	NaN	0.394906
26511	ENSG00000109220	CHIC2	cysteine rich hydrophobic domain 2	0.343725	0.670645
66005	ENSG00000177830	CHID1	chitinase domain containing 1	-0.186177	-0.14607
1119	ENSG00000110721	CHKA	choline kinase alpha	0.412997	-0.358338
100144603	ENSG00000205559	CHKB-DT	CHKB divergent transcript	-0.807524	-0.0024393
1121	ENSG00000188419	CHM	CHM, Rab escort protein 1	-0.495662	-0.206869
1122	ENSG00000203668	CHML	CHM like, Rab escort protein 2	-0.56001	0.0960542
5119	ENSG00000131165	CHMP1A	charged multivesicular body protein 1A	-0.470111	-0.188487
57132	ENSG00000255112	CHMP1B	charged multivesicular body protein 1B	-0.94134	-0.469698
27243	ENSG00000130724	CHMP2A	charged multivesicular body protein 2A	-0.925661	-0.494054
25978	ENSG00000083937	CHMP2B	charged multivesicular body protein 2B	-0.121117	0.196548
51652	ENSG00000115561	CHMP3	charged multivesicular body protein 3	NaN	NaN
29082	ENSG00000254505	CHMP4A	charged multivesicular body protein 4A	-0.143031	-0.067113
128866	ENSG00000101421	CHMP4B	charged multivesicular body protein 4B	0.538556	0.332147
92421	ENSG00000164695	CHMP4C	charged multivesicular body protein 4C	0.0526965	NaN
51510	ENSG00000086065	CHMP5	charged multivesicular body protein 5	-0.698127	-0.390105
79643	ENSG00000176108	CHMP6	charged multivesicular body protein 6	-0.0724021	0.0823527
91782	ENSG00000147457	CHMP7	charged multivesicular body protein 7	0.138968	0.241954
1123	ENSG00000128656	CHN1	chimerin 1	NaN	0.491749
1124	ENSG00000106069	CHN2	chimerin 2	NaN	0.734999
26973	ENSG00000110172	CHORDC1	cysteine and histidine rich domain containing 1	0.418622	-0.655634
11261	ENSG00000187446	CHP1	calcineurin like EF-hand protein 1	-0.48806	-0.211155
79586	ENSG00000123989	CHPF	chondroitin polymerizing factor	-0.174741	0.605463
54480	ENSG00000033100	CHPF2	chondroitin polymerizing factor 2	-0.449735	0.0407875
56994	ENSG00000111666	CHPT1	choline phosphotransferase 1	-0.281335	-0.36683
54108	ENSG00000104472	CHRAC1	chromatin accessibility complex subunit 1	-0.097354	0.349775
1131	ENSG00000133019	CHRM3	cholinergic receptor muscarinic 3	NaN	NaN
1133	ENSG00000184984	CHRM5	cholinergic receptor muscarinic 5	NaN	NaN
1138	ENSG00000169684	CHRNA5	cholinergic receptor nicotinic alpha 5 subunit	-0.0356334	-0.273573
8973	ENSG00000147434	CHRNA6	cholinergic receptor nicotinic alpha 6 subunit	NaN	0.480451
1140	ENSG00000170175	CHRNB1	cholinergic receptor nicotinic beta 1 subunit	-0.416412	0.0705755
9486	ENSG00000115526	CHST10	carbohydrate sulfotransferase 10	NaN	0.384504
50515	ENSG00000171310	CHST11	carbohydrate sulfotransferase 11	0.882886	-0.227289
55501	ENSG00000136213	CHST12	carbohydrate sulfotransferase 12	-0.188596	-0.532669
113189	ENSG00000169105	CHST14	carbohydrate sulfotransferase 14	-0.209599	-0.385254
9435	ENSG00000175040	CHST2	carbohydrate sulfotransferase 2	NaN	-0.00255921
9469	ENSG00000122863	CHST3	carbohydrate sulfotransferase 3	0.639914	0.638464
4166	ENSG00000183196	CHST6	carbohydrate sulfotransferase 6	NaN	NaN
22856	ENSG00000131873	CHSY1	chondroitin sulfate synthase 1	0.738286	0.648898
63922	ENSG00000127586	CHTF18	chromosome transmission fidelity factor 18	-0.100742	-0.0242969
54921	ENSG00000168802	CHTF8	chromosome transmission fidelity factor 8	-0.0765761	0.266638
26097	ENSG00000160679	CHTOP	chromatin target of PRMT1	0.0339138	-0.106498
1147	ENSG00000213341	CHUK	conserved helix-loop-helix ubiquitous kinase	0.309355	0.117637
91612	ENSG00000258289	CHURC1	churchill domain containing 1	-0.755619	-0.381711
9391	ENSG00000144021	CIAO1	cytosolic iron-sulfur assembly component 1	-0.0474345	0.0227445
84191	ENSG00000166797	CIAO2A	cytosolic iron-sulfur assembly component 2A	-0.441334	0.124039
51647	ENSG00000166595	CIAO2B	cytosolic iron-sulfur assembly component 2B	-0.457864	-0.622502
64428	ENSG00000103245	CIAO3	cytosolic iron-sulfur assembly component 3	-0.640553	-0.565136
57019	ENSG00000005194	CIAPIN1	cytokine induced apoptosis inhibitor 1	-0.224238	-0.355234
10519	ENSG00000185043	CIB1	calcium and integrin binding 1	0.00282606	-0.177876
10518	ENSG00000136425	CIB2	calcium and integrin binding family member 2	NaN	-0.283343
23152	ENSG00000079432	CIC	capicua transcriptional repressor	0.680368	0.511528
152302	ENSG00000186162	CIDECP1	cell death inducing DFFA like effector c pseudogene 1	0.626636	-0.0277266
4261	ENSG00000179583	CIITA	class II major histocompatibility complex transactivator	NaN	NaN
51550	ENSG00000100865	CINP	cyclin dependent kinase 2 interacting protein	-0.244343	-0.366337
57650	ENSG00000163507	CIP2A	cell proliferation regulating inhibitor of protein phosphatase 2A	0.322904	0.399609
85457	ENSG00000198894	CIPC	CLOCK interacting pacemaker	0.119156	0.0739765
9541	ENSG00000138433	CIR1	corepressor interacting with RBPJ, 1	-0.584131	-0.34134
1153	ENSG00000099622	CIRBP	cold inducible RNA binding protein	-0.18592	0.125795
148046	ENSG00000267493	CIRBP-AS1	CIRBP antisense RNA 1	-0.0192112	-0.316644
55847	ENSG00000122873	CISD1	CDGSH iron sulfur domain 1	-0.660429	-0.598728
493856	ENSG00000145354	CISD2	CDGSH iron sulfur domain 2	-0.316722	-0.443551
1154	ENSG00000114737	CISH	cytokine inducible SH2 containing protein	1.11531	0.418499
11113	ENSG00000122966	CIT	citron rho-interacting serine/threonine kinase	0.479679	0.195595
4435	ENSG00000125931	CITED1	Cbp/p300 interacting transactivator with Glu/Asp rich carboxy-terminal domain 1	NaN	NaN
10370	ENSG00000164442	CITED2	Cbp/p300 interacting transactivator with Glu/Asp rich carboxy-terminal domain 2	-0.57874	1.32719
163732	ENSG00000179862	CITED4	Cbp/p300 interacting transactivator with Glu/Asp rich carboxy-terminal domain 4	-0.650106	NaN
25792	ENSG00000148337	CIZ1	CDKN1A interacting zinc finger protein 1	0.577639	0.712991
26586	ENSG00000136108	CKAP2	cytoskeleton associated protein 2	-0.0516028	-0.16514
150468	ENSG00000169607	CKAP2L	cytoskeleton associated protein 2 like	0.439085	0.129183
10970	ENSG00000136026	CKAP4	cytoskeleton associated protein 4	0.0339041	-0.118562
9793	ENSG00000175216	CKAP5	cytoskeleton associated protein 5	0.150053	-0.116729
1152	ENSG00000166165	CKB	creatine kinase B	-0.324888	1.44909
51192	ENSG00000217555	CKLF	chemokine like factor	-0.321823	-0.216306
1158	ENSG00000104879	CKM	creatine kinase, M-type	NaN	NaN
100131067	ENSG00000247572	CKMT2-AS1	CKMT2 antisense RNA 1	0.00708706	-0.0131929
1163	ENSG00000173207	CKS1B	CDC28 protein kinase regulatory subunit 1B	-0.172396	-0.0790928
1164	ENSG00000123975	CKS2	CDC28 protein kinase regulatory subunit 2	0.022526	-0.272476
23332	ENSG00000074054	CLASP1	cytoplasmic linker associated protein 1	0.677311	0.415458
23122	ENSG00000163539	CLASP2	cytoplasmic linker associated protein 2	0.257005	0.193774
11129	ENSG00000104859	CLASRP	CLK4 associating serine/arginine rich protein	0.469921	0.137863
122616	ENSG00000140104	CLBA1	clathrin binding box of aftiphilin containing 1	0.416701	0.616641
1179	ENSG00000016490	CLCA1	chloride channel accessory 1	NaN	NaN
105378828	ENSG00000261737	CLCA4-AS1	CLCA4 antisense RNA 1	NaN	0.33361
23155	ENSG00000121940	CLCC1	chloride channel CLIC like 1	-0.475838	-0.200006
23529	ENSG00000175505	CLCF1	cardiotrophin like cytokine factor 1	0.611346	NaN
1181	ENSG00000114859	CLCN2	chloride voltage-gated channel 2	1.12372	0.0378115
1182	ENSG00000109572	CLCN3	chloride voltage-gated channel 3	-0.299249	0.0478821
1184	ENSG00000171365	CLCN5	chloride voltage-gated channel 5	0.907037	-0.21229
1185	ENSG00000011021	CLCN6	chloride voltage-gated channel 6	0.932315	-0.00397146
1186	ENSG00000103249	CLCN7	chloride voltage-gated channel 7	-0.329837	-0.0873379
5010	ENSG00000013297	CLDN11	claudin 11	NaN	NaN
9069	ENSG00000157224	CLDN12	claudin 12	0.280715	-0.13702
24146	ENSG00000106404	CLDN15	claudin 15	0.35984	-0.182855
137075	ENSG00000253958	CLDN23	claudin 23	-0.263203	0.423808
9074	ENSG00000184697	CLDN6	claudin 6	NaN	NaN
56650	ENSG00000080822	CLDND1	claudin domain containing 1	0.243388	-0.129582
125875	ENSG00000160318	CLDND2	claudin domain containing 2	-0.277009	0.230516
6320	ENSG00000105472	CLEC11A	C-type lectin domain containing 11A	NaN	-1.61348
23274	ENSG00000038532	CLEC16A	C-type lectin domain containing 16A	0.445952	0.896862
9976	ENSG00000110852	CLEC2B	C-type lectin domain family 2 member B	NaN	0.0533042
29121	ENSG00000069493	CLEC2D	C-type lectin domain family 2 member D	-0.00901967	-0.284519
154790	ENSG00000236279	CLEC2L	C-type lectin domain family 2 member L	NaN	NaN
338339	ENSG00000166527	CLEC4D	C-type lectin domain family 4 member D	NaN	NaN
130162	ENSG00000162994	CLHC1	clathrin heavy chain linker domain containing 1	0.416047	0.18022
25932	ENSG00000169504	CLIC4	chloride intracellular channel 4	-0.0458856	-1.01989
9685	ENSG00000113282	CLINT1	clathrin interactor 1	0.353859	-0.294368
6249	ENSG00000130779	CLIP1	CAP-Gly domain containing linker protein 1	-0.117478	0.0617881
7461	ENSG00000106665	CLIP2	CAP-Gly domain containing linker protein 2	0.249589	-0.24942
79745	ENSG00000115295	CLIP4	CAP-Gly domain containing linker protein family member 4	0.612808	0.466876
1195	ENSG00000013441	CLK1	CDC like kinase 1	0.248231	-0.347914
1197	ENSG00000232553	CLK2P1	CDC like kinase 2, pseudogene 1	0.0669454	-0.274073
1198	ENSG00000179335	CLK3	CDC like kinase 3	0.251669	-0.279415
57396	ENSG00000113240	CLK4	CDC like kinase 4	0.846147	-0.051813
1201	ENSG00000188603	CLN3	CLN3, battenin	-0.368543	-0.130684
1203	ENSG00000102805	CLN5	CLN5, intracellular trafficking protein	-0.422787	-0.0425835
54982	ENSG00000128973	CLN6	CLN6, transmembrane ER protein	0.234641	-0.269513
1207	ENSG00000074201	CLNS1A	chloride nucleotide-sensitive channel 1A	-0.384026	-0.439421
9575	ENSG00000134852	CLOCK	clock circadian regulator	0.600434	0.140161
10978	ENSG00000172409	CLP1	cleavage and polyadenylation factor I subunit 1	-0.324527	0.103986
81570	ENSG00000162129	CLPB	ClpB homolog, mitochondrial AAA ATPase chaperonin	-0.14812	-0.250027
8192	ENSG00000125656	CLPP	caseinolytic mitochondrial matrix peptidase proteolytic subunit	-0.352822	-0.665067
1209	ENSG00000104853	CLPTM1	CLPTM1, transmembrane protein	0.190319	0.182572
81037	ENSG00000049656	CLPTM1L	CLPTM1 like	-0.0860068	-0.189449
10845	ENSG00000166855	CLPX	caseinolytic mitochondrial matrix peptidase chaperone subunit	0.41998	0.32417
63967	ENSG00000092853	CLSPN	claspin	0.304998	0.649276
22883	ENSG00000171603	CLSTN1	calsyntenin 1	0.0355474	-0.132306
9746	ENSG00000139182	CLSTN3	calsyntenin 3	0.835748	0.199754
1211	ENSG00000122705	CLTA	clathrin light chain A	-0.169022	-0.404141
1212	ENSG00000175416	CLTB	clathrin light chain B	-0.0980104	-0.65123
1213	ENSG00000141367	CLTC	clathrin heavy chain	0.1886	-0.0834229
8218	ENSG00000070371	CLTCL1	clathrin heavy chain like 1	0.0215866	-0.456467
1191	ENSG00000120885	CLU	clusterin	-1.44642	-0.0814276
23059	ENSG00000103351	CLUAP1	clusterin associated protein 1	0.0397454	-0.143622
23277	ENSG00000132361	CLUH	clustered mitochondria homolog	0.311573	-0.142283
100132341	ENSG00000131797	CLUHP3	clustered mitochondria homolog pseudogene 3	0.0688824	-0.53796
171425	ENSG00000125246	CLYBL	citrate lyase beta like	-2.07056	-1.34446
55907	ENSG00000111726	CMAS	cytidine monophosphate N-acetylneuraminic acid synthetase	-0.231914	-0.0528864
134147	ENSG00000164237	CMBL	carboxymethylenebutenolidase homolog	0.00211611	NaN
152100	ENSG00000187118	CMC1	C-X9-C motif containing 1	-0.784493	-0.637769
56942	ENSG00000103121	CMC2	C-X9-C motif containing 2	-0.135508	0.13576
100272147	ENSG00000182712	CMC4	C-X9-C motif containing 4	0.109666	-0.312447
80790	ENSG00000153815	CMIP	c-Maf inducing protein	0.810409	-0.170652
51727	ENSG00000162368	CMPK1	cytidine/uridine monophosphate kinase 1	-0.190115	-0.0114719
129607	ENSG00000134326	CMPK2	cytidine/uridine monophosphate kinase 2	NaN	-1.21087
84319	ENSG00000184220	CMSS1	cms1 ribosomal small subunit homolog	-0.00470336	-0.560826
113540	ENSG00000089505	CMTM1	CKLF like MARVEL transmembrane domain containing 1	0.969785	0.2405
123920	ENSG00000140931	CMTM3	CKLF like MARVEL transmembrane domain containing 3	NaN	-0.0859493
146223	ENSG00000183723	CMTM4	CKLF like MARVEL transmembrane domain containing 4	-0.2261	-0.0806058
54918	ENSG00000091317	CMTM6	CKLF like MARVEL transmembrane domain containing 6	0.0749427	0.056878
112616	ENSG00000153551	CMTM7	CKLF like MARVEL transmembrane domain containing 7	NaN	NaN
23070	ENSG00000137200	CMTR1	cap methyltransferase 1	-0.12108	0.149007
55783	ENSG00000180917	CMTR2	cap methyltransferase 2	0.183828	0.42217
202333	ENSG00000164309	CMYA5	cardiomyopathy associated 5	2.87355	0.926435
7555	ENSG00000169714	CNBP	CCHC-type zinc finger nucleic acid binding protein	0.0218917	-0.131366
55748	ENSG00000133313	CNDP2	carnosine dipeptidase 2	0.286094	0.310526
255919	ENSG00000205423	CNEP1R1	CTD nuclear envelope phosphatase 1 regulatory subunit 1	0.39473	0.251948
10175	ENSG00000100528	CNIH1	cornichon family AMPA receptor auxiliary protein 1	-0.154758	-0.205843
149111	ENSG00000143786	CNIH3	cornichon family AMPA receptor auxiliary protein 3	NaN	0.471113
29097	ENSG00000143771	CNIH4	cornichon family AMPA receptor auxiliary protein 4	-0.261096	-0.562775
10256	ENSG00000142675	CNKSR1	connector enhancer of kinase suppressor of Ras 1	-0.20092	1.38308
1264	ENSG00000130176	CNN1	calponin 1	NaN	NaN
1265	ENSG00000064666	CNN2	calponin 2	-0.359341	-1.5179
1266	ENSG00000117519	CNN3	calponin 3	-0.487227	-0.161155
54805	ENSG00000148842	CNNM2	cyclin and CBS domain divalent metal cation transport mediator 2	-0.330507	0.642938
26505	ENSG00000168763	CNNM3	cyclin and CBS domain divalent metal cation transport mediator 3	-0.587011	0.180825
26504	ENSG00000158158	CNNM4	cyclin and CBS domain divalent metal cation transport mediator 4	0.542783	0.237492
23019	ENSG00000125107	CNOT1	CCR4-NOT transcription complex subunit 1	0.407829	0.324788
25904	ENSG00000182973	CNOT10	CCR4-NOT transcription complex subunit 10	-0.314013	-0.134061
55571	ENSG00000158435	CNOT11	CCR4-NOT transcription complex subunit 11	-0.1478	-0.0715332
4848	ENSG00000111596	CNOT2	CCR4-NOT transcription complex subunit 2	-0.00345321	-0.117487
4849	ENSG00000088038	CNOT3	CCR4-NOT transcription complex subunit 3	0.619898	0.814236
4850	ENSG00000080802	CNOT4	CCR4-NOT transcription complex subunit 4	0.677337	0.33508
57472	ENSG00000113300	CNOT6	CCR4-NOT transcription complex subunit 6	0.270701	0.447566
246175	ENSG00000138767	CNOT6L	CCR4-NOT transcription complex subunit 6 like	0.716346	0.924718
29883	ENSG00000198791	CNOT7	CCR4-NOT transcription complex subunit 7	0.0975232	-0.110107
9337	ENSG00000155508	CNOT8	CCR4-NOT transcription complex subunit 8	0.082684	0.2628
9125	ENSG00000144580	CNOT9	CCR4-NOT transcription complex subunit 9	0.228877	0.127709
1267	ENSG00000173786	CNP	2',3'-cyclic nucleotide 3' phosphodiesterase	-0.466942	-0.124943
27013	ENSG00000115649	CNPPD1	cyclin Pas1/PHO80 domain containing 1	-0.583522	-0.384711
10330	ENSG00000257727	CNPY2	canopy FGF signaling regulator 2	-0.439333	0.227477
10695	ENSG00000137161	CNPY3	canopy FGF signaling regulator 3	-0.255147	-0.00157429
245812	ENSG00000166997	CNPY4	canopy FGF signaling regulator 4	-1.2585	-0.603311
[truncated: 10,269 more rows]
